# Supplementary material for: Functional characterization of the Mycobacterium abscessus genome coupled with condition specific transcriptomics reveals conserved molecular strategies for host adaptation and persistence
Source: BMC Genomics. 2016 Aug 5;17:553. doi: 10.1186/s12864-016-2868-y (PMC4974804; doi:10.1186/s12864-016-2868-y)
Supplement: Additional file 1: Dataset S1. — Full list of experimental TSSs identified in M. abscessus, with motifs identified within their promoter regions. (XLSX 753 kb) [file 12864_2016_2868_MOESM1_ESM.xlsx]

## Sheet: Primary+Secondary
Locus ID	Gene ID	Strand	No. TSSs	Primary TSS				Secondary TSS 1			Secondary TSS 2			Secondary TSS 3			Secondary TSS 4
				Position	TSS read depth	5'UTR length	Primary promoter	Position	TSS read depth	Secondary promoter	Position	TSS read depth	Secondary promoter	Position	TSS read depth	Secondary promoter	Position	TSS read depth	Secondary promoter
MAB_0002	dnaN	+	2	1984	122.5	185	AAGAAACCGATCCGCTTTCCCGACGCGCCGAAAGCATCTACGGTTGTGCTTC	2112	103.5	CTGCCCGATGCGCTGTCAGTCTTGTCACCCGGACGTGCCACGATGGCCATCA
MAB_0003	gnD	+	1	3458	124	0	GGTTATGGGTCATGCAGCTGGGTTTGGTCGGGCTAGGCAAGATGGGTTTCAA
MAB_0004	recF	+	2	3926	171.5	349	TTGTCCACGCGGGCCCTGTGGGAGCCGGCCACTACGCAAAGATGATCCATAA	4133	49.5	AGGAAGACCCCGGCTTCGATGCTATTTCGGGGTACACGGAAGATTCCGGTGA
MAB_0005		+	1	5438	831	35	CCGGACGACGTTCCTGAGGAATTGTCGGCACGCACGGTTACCGTTGAGGTGC
MAB_0006		+	1	6173	1156.5	76	AACATGCCCTGAAACTAGGTGCCGTGGGTGCAGACCAGTAGGATGGTCATAA
MAB_0009		+	2	9860	230.5	0	TCTATCAGTTCAACAATCCGTTCGGTCCGAGGAAGTGATATGAACAAGCAAG	9686	33	ATGATCCAGATCTGCGGGCGCTGGTGCTCAAAGTGATGGATGGTGTAGCCGA
MAB_0010c		-	1	11706	59	7	CGAGATCGCCACCGACACTGTCCCGAAGCTTCCGAAATAACATGAGAGGTAA
MAB_0014		+	1	14028	218	32	GAAAGACGGAACCAATCGGGAGTTCGTCACGTCGGAGCACAATGAGAGGTGA
MAB_0015		+	1	14132	47	169	AACGTGAGCTCGACCTGATTCGTAGTGTCGCAGATCGTAGTGTGATGGATAT
MAB_0017		+	2	16488	1575	202	TGGGGCGGGATGCACCGTGGTGAGCGGCTGGGATCAGTACAGTTTTTCAAGT	16690	96.5	GGCAGTTGGACCTTCTAAGCAGTGTCACCGCACACCCATAGAGTGACCACAT
MAB_0019		+	1	18348	1653.5	41	CACGGGGCCGCATCCGGGAAAGCCGCCGGCCAAGTGACTAGGCTGGTGAGGT
MAB_0020		+	1	20855	632.5	64	TGAACCTCGGCGAGGGCGACACCCTTTTGGCGATCGCGCATAATGCCGATGA
MAB_0023		+	2	23501	202	0	CAGGCCACGGGTCGAAGACCCATCCGGAGCGAACTCGATACCTTGAAGGTAT	23218	85.5	CGATGAGCCGCCGACGATTGAGCATGTCGCCGAGCGGGAGAATGAGGAACAG
MAB_0022c		-	3	23722	68	293	TCGGGGCACCAACCACTGGAAGACGAAGCCCGGCAAGCACGGTACTCATGCG	23429	62.5	CTCCGGATGGGTCTTCGACCCGTGGCCTGCGGACGCGCAGAGTTGAAGCCGT	23800	63	TATGCGGCTGTTGATGCTTCGCGCAGGCGCGGAATCGTATCGTAGGCCCCGG
MAB_0024c		-	1	24889	111.5	46	CGCGGTTCTTTTCCCGCGAGGCATGGCTGTCGGTGCGCAAAGATGGCAATCT
MAB_0025		+	1	25003	657.5	0	TTGCGAAACATCCGCATGAATGTCTTTTCCGCGCGGATAAGGTGGTCGTCGT
MAB_0027c		-	1	27396	63	31	GCGCAGCGCGCTATCCGGCGTGATCTCAACAACGCGCGTATCGTTGCCTTAG
MAB_0029c		-	1	28338	121.5	71	ATCGGCGGTCACCAGAGCATTGTCGCAGCACCGCGCTGTAACCTGCGTAAGA
MAB_0030		+	1	28377	1044	10	AGTAATGGGTTCTTACGCAGGTTACAGCGCGGTGCTGCGACAATGCTCTGGT
MAB_0032		+	1	29373	245.5	0	GCTGGTCAACCGGCTGGGAAACGGCTGGCGCGGGTCCGTACCCTTGACCTGT
MAB_0033c		-	1	31990	39.5	50	GCCCAGGTTCAGCTTCGCCAGGAGCGCTCGCGCCAGCTAATATCGTGGCTCT
MAB_0037c		-	3	37767	843.5	98	TCGGGGCACCAACCACTGGAAGACGAAGCCCGGCAAGCACGGTACTCATGCG	37848	93	GTACGCAGCCCATTTTGATCGGGCGGGCGGACGACTCCACACTGGTCCTCAC	38041	91.5	CTGTTGCTGCTGTGGGTGTTCATCTGGTCGGTGCTGCGTATTCTGCGTACGG
MAB_0038c		-	1	38200	542	7	GCCGCATGTATCGGCCCCCGACCGGTGAATCTGACAAGTATCGTTGCCCTGC
MAB_0039c		-	2	39729	415.5	72	TCGGGGCACCAACCACTGGAAGACGAAGCCCGGCAAGCACGGTACTCATGCG	39618	217	AGGAGGAAGGCATGGGAATTGTCCAGCGCTTTGAGCGCAAGCTTGAAGACGT
MAB_0042		+	1	40319	92	171	GCCGCGCCTATTGTCTGCGGCCAGCCGTAATCACCGAGAAAGATCAGGGGGA
MAB_0045		+	1	42853	493.5	30	GGCGCGGCGGGCGGGGGTGCCAGGAAGAACACTCCGCTACCGTCATATGGGT
MAB_0055c		-	2	50525	207	1	TCGGGGCACCAACCACTGGAAGACGAAGCCCGGCAAGCACGGTACTCATGCG	50883	53.5	ACCGGAGCGGCGCGCTTGACCGACTTGGCCCGCTACGTCAACGCTATCGGCA
MAB_0057		+	1	54592	38	0	CAGCAAGGATAGGCGGTCGGGTAGCTTCGCCCACGTGACAGGGTTCTTGTCC
MAB_0058c		-	1	56606	812	85	GTGGGTAACGGCGCTCGCCAACGGTGCTCCGGCCATACGAGACTGCGTATGC
MAB_0060		+	1	57232	360.5	0	GTCCCCCAATCGGGGGACAGGCGTGGATTTAGCGTGTCAAGCTTGCGTTTAT
MAB_0062		+	2	59077	144.5	43	CGGTACCCGGGTGTCCGTCACGGCGCCGGCCGATATGGCAGCGTAGAGGGGT	58740	33	CGATCCGGGAGCTGGCGCGTCAGCACACGGCGCGTGGCATCGTCGACGTCAG
MAB_0063c		-	1	60968	23	55	CGGCTGACCGGCCCGACGAGCACCTGTTTCACGGCTTGTTTACTGGGTATAC
MAB_0065c		-	1	63438	1740.5	0	GCTAGCGGAGCCCGGTGCGCATGGATTTAGACGCGTGCTTCGATAACACCAT
MAB_0066c		-	1	64212	49	0	GTATGCCGCGCATGTACAGATCCGTTGACCTGTCGCAGATACTCAAAGGCAT
MAB_0070		+	1	67185	269.5	2	AAACGCGTGAGCCGGTGTTGCGTTAGCCAGACCCCGGATAGGATTTCGCGGC
MAB_0071c		-	1	68406	425.5	0	ACGCGGGCAGCACCCAACGATAGGAGCCATCAGCGCGTACCGTCACCGGTAT
MAB_0073c		-	1	70542	112	482	GCGGCATGACCACCACCACAAAGTATTACGAACTCGATATGATCGTGTTCGC
MAB_0074c		-	1	71670	65.5	0	CCGGGAACGACTGCCCGCCGAGAACCGATGTCGCCCTAGCGTGACCAATCGT
MAB_0075		+	1	71802	53.5	0	ATCGGGAAAAGGCCATGGAGGGGCAACGCGGCGGGCGCACCATCGTGGCCAT
MAB_0077		+	2	74008	62	50	CGTTTATCGGGAGTTGTGTCGGAGGACACACCCATGATACAAACAGCTATAT	73741	30	TCGTCCACACTGGGCCGGCACACCAACGACAAGATGGTGTCCTTTTATGTAC
MAB_0080c		-	1	77234	44.5	0	AGCGGACCGACCCCCTGGGTCGGCGGTAAACCGGCTGTTAGAACAGGTCCAT
MAB_0081		+	1	77376	31	31	GGAGGGAAACGTGACCGCAGCCCGCTGCTCGTCGGCTTAGCCTCGGCGCCGT
MAB_0083		+	1	79890	432	0	GCTCCCGGGCCGCTCAGCGGGACGACAGTAGCTGTGTCAACATCACTGATAT
MAB_0082c		-	2	80083	1214.5	280	TCGGGGCACCAACCACTGGAAGACGAAGCCCGGCAAGCACGGTACTCATGCG	79804	1025.5	GAGCGGCCCGGGAGCACCGTACCCGCTATCGGCCGTTGCTACCCTTGATCGA
MAB_0085c		-	2	82406	102.5	393	TCGGGGCACCAACCACTGGAAGACGAAGCCCGGCAAGCACGGTACTCATGCG	82013	99.5	ATCCGGTGTAGTCAACTGACTACACTTTGGTCATCCGCTACTGTACACACAT
MAB_0090c		-	2	87657	431.5	40	TCGGGGCACCAACCACTGGAAGACGAAGCCCGGCAAGCACGGTACTCATGCG	87792	71	CGATATGTCAGGAACCCCGTCGCACGCCAACTCGGGTGGTTAGATGGCGCGA
MAB_0093		+	1	94316	364	320	AAGCGGGTGTGACACGTGAGATCGGCAGGAATTTGCGTTATGCTACTGACCG
MAB_0095		+	1	96267	32	0	TACCACTGTAGGGCTTTCGGTATTTAAATACCAAGACTAGAGTCGGCGCCAT
MAB_0096		+	1	96559	132	0	GACCAAGATCGGCGCCGCGTCCTAACCGCCGCGGTCGTAAACTCGGCCGGGT
MAB_0097		+	1	97901	225.5	0	GCCGGAAATCTTTGATGAGGAGTTGGCGGTTCGCGCCTAGAGTCCAGGACAT
MAB_0098		+	2	98956	93	0	CGGTAAGCACTTCTTGACACTTTGAACACTTTCGCGCAATGTGTTCAAGCAT	98488	36.5	GACCTGGATCAGGACCCTGAGCTCCTTGAGCAGCTCGATATCGTTGTGGCGA
MAB_0103		+	1	103872	110.5	0	AGGGTCTAACTTTACTTTTCTCGCTGATCCGTAAGCGGTAGCATCGCGGCAT
MAB_0105c		-	2	107624	69	0	TCGGGGCACCAACCACTGGAAGACGAAGCCCGGCAAGCACGGTACTCATGCG	107756	31.5	CGGTGTGGTTCCGGCACGCCAAGGCCGGTGAACTCTGCGAGCATTTCACCGA
MAB_0107c		-	1	109354	2299	0	CCGGACCGGTGGCCTCTGAGAGCTGCCCCACCGGGCAATAAACTCGGGGTAT
MAB_0108c		-	1	110123	308	96	GTTGGGGGCCTCCACTGGCCTTTTTCCGCCGTGACGGCATGATGGACAACGG
MAB_0112		+	1	112319	817.5	0	TATGTGACGGACATTTGACCTCCGAGCAAATTCCCGGCATGCTGTTCGCCGT
MAB_0113		+	1	113863	247	52	GTGCGCGCCTCTGCCGCCGCCCGCTTCCTGGAATAGGGGAGAATTGACACAG
MAB_0115c		-	2	116426	2209.5	405	TCGGGGCACCAACCACTGGAAGACGAAGCCCGGCAAGCACGGTACTCATGCG	116079	202.5	AGTCAAACTTGGTGGTTGCGCTTGGCTACAGGCAAAACTAAGGTTACGATGG
MAB_0116		+	1	116475	452	468	GCAGCTTGCGATTCTGGTGTGAATCGCCGCGCATAGGTAACGTTTTAATAAT
MAB_0117c		-	1	117788	960.5	56	CGTGTCCGCTAGCGATTGCGGGGTGATTCCGCGCATGGTAATTCTGAAGTAA
MAB_0118c		-	2	118628	489	106	TCGGGGCACCAACCACTGGAAGACGAAGCCCGGCAAGCACGGTACTCATGCG	118571	70	CGGCACTCCGGTTCGAAGAGGTTTAGCCGTGTCTTCTGTTGGATAGATCTGC
MAB_0120		+	2	119060	833	0	CCCAGCTCGACCAGCAAATTGGGCACCGCGGGCGGCGTACCATCGAGTCCAT	118747	304.5	TGTGCGAAATGGCCGGAGTGCCGGCCGGCAGTTAGACCAGGATGAGAAACGC
MAB_0121		+	1	119871	55.5	180	GTGGCAGTGAATTCGCTAACTCTGCACACGCAGTGCTACGGTTCCCCGTCGC
MAB_0122		+	1	120459	161.5	0	CAGCGCACTACTCGCTGCCGGTTACTCCCGTAGGCCGTTACGCTGGACGAAT
MAB_0123		+	1	121597	2661.5	0	TTCCGGCGCTGCGGTTGAACCAGTGGGCACGGAACCGGCAGCATTGGATCGT
MAB_0124		+	1	122517	605.5	0	TTCTCGCGCATTCGCTGTCGGTGCGGCACCGCGCGCTCATAATCACCACTGT
MAB_0125c		-	2	124984	1097.5	483	TCGGGGCACCAACCACTGGAAGACGAAGCCCGGCAAGCACGGTACTCATGCG	124523	116.5	CGGCCGTGAACCCGTACGTTTGCCGGGTTGCTTTCGGATAATCTCTCATCGG
MAB_0126c		-	1	125172	23738	0	AAGGCTCACCTTGGGTGACACGGGCTCTGACCTGGCCTATTGTCAAATTTAT
MAB_0127c		-	1	125901	373.5	0	TCTTACCCGACCCGGCCACACCGACCCCTTGACGCACTAGGCTTTTCAAGGT
MAB_0128c		-	1	127145	401	284	GGTACGCGTTGCTCCGGGATCACCTGGGCTGGCTCCATTAGCCTCATCTCAT
MAB_0129c		-	1	127907	236	0	TGCTCACCACATCGGACACTCTTCCACCAATACCAGCCAGAATGAGCGCCGT
MAB_0130		+	1	127939	1858.5	9	ACATCTCCGATTCGGCCACGGCGCTCATTCTGGCTGGTATTGGTGGAAGAGT
MAB_0133		+	1	130381	35.5	55	GGGCCTGCATCGGCGTTGTGAGGATGTGCGGTATTTGGGATCGTGGCCACGA
MAB_0134c		-	1	133260	88	45	GATCGTTGCGCGCGGCATCCCTGCCTGCCATGGTCGCTAGCATCGATTGCAT
MAB_0138		+	1	135300	115.5	66	GGCCTCCTTCCGTGCCGTCGCCGGCGATCATCGGTCGATATACTGCGAATCG
MAB_0140c		-	1	138865	33	494	CCTACCGCTACCTGCTGGACCGTGGGTATGCGCCTGGCAAGATCGTGTTCGC
MAB_0142c		-	1	141267	53	330	ATGGCGTCACAATCGCTCCGGGTGGAGCTGCGCCGACATAGGATCGGCGTGA
MAB_0145c		-	1	143534	37.5	47	GGGGCTACGCAGCACTGGACCACGCATTGAGATAATGGCAATATACGAAGGC
MAB_0149c		-	1	146657	614	91	GCAGCTGAGGTTTGCTGGAAAAAAATCCAAAAATCTTGGAGAATGATGGAAC
MAB_0151c		-	1	148785	2252	3	CAGACCGCATCGCCCGGCTAACCCGCGGCACCACCTGTAACAATGACTGCAG
MAB_0152		+	1	148859	1616.5	0	CGCGGGTTAGCCGGGCGATGCGGTCTGCGTACGCCGCTAGATTGAACACTGT
MAB_0153		+	2	149065	144.5	283	GCGGGCGCACCGGTGGATCTGACGAATGAGGCGGGTGACACGCTCGTCATGC	149348	43	GTGCCTAATGGGTTGGCCGGGGTTTCCGGCTCCCACGTAATGTTCAGCAGGT
MAB_0154		+	1	150244	38.5	357	GTCTACTGCAAACCCGAAGACGCCGAGGCCGAGCATGAGAAGATCCTTGGCT
MAB_0155		+	1	151479	104.5	0	TAGGCGGGATATACGGGTTCGGCCCGCTGAGTTCGCGCTAGCGTCGGGGCAT
MAB_0157		+	1	153128	39	488	GAGTCGCCGATGGGCCCATCGGCCGGGGCCCGCAGCGCGATGATCATGATGT
MAB_0156c		-	2	153487	1927.5	0	TCGGGGCACCAACCACTGGAAGACGAAGCCCGGCAAGCACGGTACTCATGCG	153775	361	CAGCCGCTTCAGCTGCACGGTCATCGTGGGCTGGCTGCAATGATCGGCTTGC
MAB_0158c		-	1	154777	504.5	0	GTGATATAGCCGCCTGAACGGGAGAATTATCTGTCCCGTACCATCAGGAAGT
MAB_0162c		-	1	157753	130	0	AGTGAACTTGCTGCCACCCCCCTGTGGCAAATTTCCGTAATCTAGATCGCAT
MAB_0163c		-	1	158473	284	0	CGGTGACGATTCCGACCGAGCCGGTGACCATCCCCGATATCGTGGCACATCT
MAB_0164		+	1	158566	362.5	0	CGTCACCGTTCCAGTCTGCCCGGCGACGTCAACCGAATAGAGTGCCGAGCGT
MAB_0165		+	1	159387	4939.5	0	TAGACGGGTATCCGGTGTGCAAGCCGGACCGCCAGCGCTAGGCTCGTCACGT
MAB_0168c		-	1	163587	124	54	ACGCGTGTCGAATCACTAGTCACATTTGTCCCATACGTAACATCCCTGGTGG
MAB_0169c		-	1	164665	252	111	TTGATTTCGTCCCACTAGTCACACCAGTAACTCTGGTTACCATCGAATGCGT
MAB_0172		+	1	167891	153.5	119	TGCGCGGGTCGCTGCGCCGCAACCTGCAGCTGATGCGTAGTTTCAACAAGAT
MAB_0175		+	1	171602	1642	72	CGCGGCCCCGTCATGGCGATACGAAGACGACGTTGTCGGACACTTCAGGCGC
MAB_0177		+	2	173985	947.5	0	ATCGGCCTGACATGTGTAACGCCGATTGAAGTAGACGGGATACTGAGGGAAT	173904	742	CAACGCCGAGGGGATGTGTTGACAGTCCCCCTGATGTGGTTGACTACCTCGG
MAB_0179		+	2	176287	281.5	230	TCTTCACAACAGGACGCCAAGATATTTGGCTGGCGCGGTACGCTCACCTAAG	176139	111	CACCCGTGCACGCGCTGTACGCCACGCCGGAGTTCTGGCAGATTGACGGCAA
MAB_0181		+	1	183777	108	68	TGAGCACATCCAGGTCATCGACGAACCGATCATCGCTAAGGTCGGTGCTCAT
MAB_0182c		-	1	186039	76	153	AATGCGGACTGCCACGGAATACGGCGTGAGATCGAGGAGTTGCTCCATACGC
MAB_0183c		-	1	186916	99	29	GGACAGGTCAAGGGCTGAACGTTTGTCATGACAAATGCTAGCATGCATATGT
MAB_0186c		-	1	193812	569	0	GCGCGCGCTGCGTTCAGGGGCGCGAAGCTTCGTCACATACCATCGCCCTCGT
MAB_0187		+	1	193964	59	32	AGTATCGGAAAGTATCCAGAATGTCGGCCCCACCTGATACCTATTGATACGG
MAB_0189c		-	1	198798	920	0	AGCGCTCGTCGCGCAAGGGGCTCGTTGCGCGCCAACTAACATCTTCCTCCGT
MAB_0191c		-	1	201709	26.5	183	CGAACAAGCCCGGCGTCAACGAGTTCCTCAATGAACTGGACAATCGTGCGAT
MAB_0193c		-	1	203388	131.5	0	CGCCGCGGCGAGCAGCGCCCTCGGCAAGGACCTGTCATAGGCTCTGGCCCGT
MAB_0194		+	2	203475	180.5	197	TGCTCGCCGCGGCGCGGGCGCGGCCTGCCCCGCGCGGGTAGGGTCGCGGAGG	203672	95	CGAGTAGGTCGCCATAGCTTTTGGCCGCAGGTGAGCCATACGGTTGCCGTAT
MAB_0196c		-	2	207666	62.5	0	TCGGGGCACCAACCACTGGAAGACGAAGCCCGGCAAGCACGGTACTCATGCG	207890	56.5	CAGGTAGATGCGCTGCTCGGTCTCGCCTTGCTTGCGGGCATCGTGGGTATGC
MAB_0198		+	1	208241	223	0	ATCTTTGCCGTCGGCGTGACAGACGCGTGATCGTTTCGTAATCTGACCGGGT
MAB_0199		+	1	208913	270	0	ACTGCTGACAGACCACCCAGCCGTGCGGTGTGCGGGATATGTTGGGCTGCAT
MAB_0204c		-	2	214190	62	62	TCGGGGCACCAACCACTGGAAGACGAAGCCCGGCAAGCACGGTACTCATGCG	214547	22.5	GGCACTACTTCCTGCCGCATAAATACCTCGTTGGAGCCAAGTATGACCAGGT
MAB_0206		+	2	216131	2221.5	92	CAGTGCCGCAGCCACCCCGAACGCAAACGACATTGTTCTAGTATGACTACAC	216223	610.5	AACGACGGGTTCAGCGCCGTGACCTGTGGTGAGCATCTAAGGTGTCTGGCAT
MAB_0205c		-	2	216324	512	211	TCGGGGCACCAACCACTGGAAGACGAAGCCCGGCAAGCACGGTACTCATGCG	216116	283	TGCCCCGACGGACGACGGTTAGCGGCGCCGTCTCGTGTAGTCATACTAGAAC
MAB_0207c		-	2	218422	300.5	0	TCGGGGCACCAACCACTGGAAGACGAAGCCCGGCAAGCACGGTACTCATGCG	218615	71.5	CGTGAGCGAAATACTGTGCGATGCAACCATCTTGCGATTCAATAGAAAGTTC
MAB_0208		+	1	218426	1905.5	99	CGCAGCGCTTCTGGCCCACCCGGATTGTCAACGGTGATAGCGTGCATAGCAT
MAB_0209		+	1	219588	63.5	71	TTTGCTGTGCGTGTGGACACGTCTGGGTGCCTAGGCGTAGTGTCACGTCCCT
MAB_0210		+	1	222932	1645	166	AAAAATCACAGACGCCAAGCGGACCCGCAAAATATTCGGACAATAATGGTAT
MAB_0211		+	3	223375	2535	205	CAATAGTTATATAGACGCGGCTGGCGAGGAAGACCTTGGTAATATTGATAGT	223471	76.5	TGAGGTTCGGATTTGTAGTACGTCCGAACCGCGATTTATCCTCATAGCTTAG	223547	42.5	GTGACCCTCCGAGTTATGGATATTGCTCCTGTGTCTCTATCCTCGACTTCGA
MAB_0213c		-	1	225715	224.5	0	CACAGCAGACTCACAGCGGTGAGGCGCCCTTGCGTACGTAGCATCGAAGTAT
MAB_0215		+	1	226572	168.5	95	TCCGCAACGTGGACCTATTTAAAAGGACAGTTTTCCTCTAAATTGGAGGTAT
MAB_0218c		-	1	230513	1011.5	37	GGGTGTTAGTTACCTGATGCGATGCGGTGATCGCCATTAGGATTTCAGCCAT
MAB_0219		+	1	230697	2719.5	196	GTGTCGAAGGAGACATGGCCGAGTGCTCGGACGTACGTAGACTGAATGGCAT
MAB_0220c		-	2	233204	362.5	0	TCGGGGCACCAACCACTGGAAGACGAAGCCCGGCAAGCACGGTACTCATGCG	233464	108.5	CCGTAGTCAGATGCTCTATCCGTTGAGCTACGGGCGCTTACTATTCAATTGT
MAB_0242		+	1	247643	4687	45	CATCAACTGACACCCGCCCCTCACTACGGGCGCAGTGTTACGCTCGCCTGGC
MAB_0244		+	2	249036	490.5	52	CTTTCGGTACCCGATAGCGCAGCCCTGGAGGTTCCCTGAATACAATGGGATG	248858	84.5	CGGACAGTCAGGGCCGTACGTTCACCGGGCAGTGGGTGGATAATTCGTATGA
MAB_0245c		-	2	249819	783.5	0	TCGGGGCACCAACCACTGGAAGACGAAGCCCGGCAAGCACGGTACTCATGCG	250012	378	CGAACCCCTAACCTTCTGACATATTCGAGCCTTGTTGTTAGTGTACCCGAGT
MAB_0248c		-	2	251665	149	0	TCGGGGCACCAACCACTGGAAGACGAAGCCCGGCAAGCACGGTACTCATGCG	252126	51.5	AGCCGGGTGGCCAGCGGTGCTCCCGCCGATCCCGCGCCCACAATGACAAAGT
MAB_0250		+	1	252103	128.5	0	CTGTACCAGAAGCTGCCCCACATGCTGTCCAGTCCGCTACCGTCCCATTCAT
MAB_0251		+	2	253359	413	400	CGCTACCTGAGCGATCCGGCCGGACGAGACCGTGCTGCCATGATGTTCGGGC	253499	176	GGAGGAGACACTCGTGGCCGCGCTGGAGAACAACTCGCATACGCTGTATCAC
MAB_0254c		-	1	257100	130	0	GCCCAGAAGCGCCGGGTACTCGGCGACAGCTAGTCGATACCATTCCCTGCAT
MAB_0255		+	2	257385	76.5	0	ATGCCGCGAAGTCTGTCGCGTGCGGGACCCGCGCCTCTAGCATCGGACAGAT	257124	30	ATGCCGGACCAGGTAGATGACGCCCATGCAGGGAATGGTATCGACTAGCTGT
MAB_0256c		-	1	259911	48.5	0	CGTGCCGCGAAGAAGAACCTGCGGGCCTAGCTGCCGACTACAGTCGGCGCAT
MAB_0257c		-	1	260312	2520	0	GTCGAGCTCCTACGCTTGCAATCAGCGCCCATGTAGCAAATGATGAACCCAT
MAB_0259c		-	1	262335	292	26	GACTCTTCGGTACTCATTGCAAATATCGTAACACTGTGTAACGTTGAGGCGT
MAB_0260		+	1	262368	173.5	1	CTTCTGTCTGTGACCCACGCCTCAACGTTACACAGTGTTACGATATTTGCAA
MAB_0261		+	1	263053	665.5	0	CCTGACGGTAAAGGCGGGCAGGTCGGCGGATGCCCGGCTACTGTCGAGGAAT
MAB_0262		+	1	263617	110	373	TCCTGCACCGCAGTGTCGGGCTGGCGGGGCTCAAGGCCAATTATGGACTGGA
MAB_0265		+	1	266558	645	0	GGTAGGGGCTCAAGGACACCCCAATTTGCGCGGTCGCCTACGGTAGACGGGT
MAB_0266c		-	2	268092	83.5	0	TCGGGGCACCAACCACTGGAAGACGAAGCCCGGCAAGCACGGTACTCATGCG	268145	43.5	GGCCCCGCGGCCTTTGCGCGCTGTGCGTCCATGGGCAATACGGTAATGCCAC
MAB_0269c		-	1	269541	60	0	CGAGGAAGCGGTTCTTTGACAGCATCGAGTGTTTTGCTTACCGTGTGAAAAT
MAB_0271		+	2	270327	8381.5	387	CGGATCAACCGATTGGGGGATAGGGCCGTGCTGCCTGTAGTCTTCTCGGCGG	270614	1848	TTTAGGGGCGGGATAGGTGCGCTCCTATCTCGGTGCGGTTACTTTTGAGCAT
MAB_0272		+	2	271177	733.5	106	GTTCGATCCAAAGGTGGACCTGACTGGCGACGAGGCTGCATACTTATCTGAT	271123	496.5	GGCGCGGTATGGGGTTGAGATATTCCCCGTGAGATGGCATCCTATCGAACAT
MAB_0275		+	1	273148	71.5	158	CCGTCCATCGAATGCCCGGTGGGCACCTCGCCGCCGTGCCATCGTTGACCGA
MAB_0274c		-	1	273252	4277.5	0	GGAGTTATTTTGCCTGGGCGCGTCGGGGCCGTGGGTCGTAGGCTCAGGTCAT
MAB_0276		+	2	274574	272.5	0	TGAGCCACGAAGCTCAGGTGCATCTCAGTATTTCGGCGCACACTGGACACAT	274486	38	CATCGGCTTGGTAGACCGCATTCGCGCCAGCATCGTGGAAGGCTGCTTCCAG
MAB_0277c		-	1	277324	25.5	0	GGCTGATCCGAAGCTGCCTAGATGGACCCGAAACGTGTTAGCCTCCCGCGGT
MAB_0278c		-	1	278249	33	5	AGCAGCTAGAACAACCAATTACATTCAGCCTCAACGATATCGTTCCAGGTCT
MAB_0279c		-	2	279311	93	39	TCGGGGCACCAACCACTGGAAGACGAAGCCCGGCAAGCACGGTACTCATGCG	279567	77	GGTACGACCCGAGGGAAAGGTCACTTCGCAGCTGTCCAGATAATCGGGATAG
MAB_0280		+	1	279323	370	1	TGGCGCGATTGGAGGCATGACGGGCAGGTCCATTCCCATATGATGACGGTAA
MAB_0282		+	1	281608	534.5	0	GCGACCTGGGTCCTAGCGACCAAGTCCCTACGTGCCGGTACCGTGCAGGAAT
MAB_0283c		-	2	282784	2223.5	23	TCGGGGCACCAACCACTGGAAGACGAAGCCCGGCAAGCACGGTACTCATGCG	282875	1502	AAACCGGTGGTGGACATAAGCACCCAGTCCAGTCCGCTACCATGACCGACGG
MAB_0285		+	2	283792	56	363	CGAGAATGCGCCTCCGGCGAAACCCTGGATTACCCGGAACAATCCTGAGAGC	284155	37	CCATTGTCCGTCACGTTGTGGGGCGCCCCCGCATACCGCAAGATGTGTGCAT
MAB_0286		+	1	285042	34	213	ATCGCGATGTTGCTGGGTACCGGCGAGATCACACCGAATATCATTGATTTGA
MAB_0288		+	1	287093	56	254	TGGACCGCGAGGTCGATCTGATCGACGGTTTCGGCAGTACTCTGGCGGCCGA
MAB_0291		+	1	291960	75	27	TCGCGCGTAAGAGTCTTGACGGTGCCTTACCCCGCCCTTAGCGTTGCCACGC
MAB_0297		+	1	298687	22.5	228	GCCTCGGCCTCGAGCTGGCCGAGTACGGAATCCGTTGTAACGTGGTGGCTCC
MAB_0299		+	1	301407	360.5	0	CTGAGCTGCTCACACCGCTGGCAACGGGCGTTCCGGTACTAGCATGACAAGT
MAB_0300c		-	1	302937	78	0	CACTACGTTTGTCGCATCGACAACGCAAGTCAGTTTGCGATAATTGGAAGGT
MAB_0304		+	1	306110	70.5	147	TTCACGACGATTTCGCCGCCCGCCATCCATGGTTTAGCTACCGTCGTCTCGG
MAB_0307c		-	1	309408	701.5	0	AAAGTCCAAGAAGCGCCGTAGACGGCGGTAATCTTCGTTAAAGTCCGCGCAT
MAB_0308c		-	2	310279	206.5	293	TCGGGGCACCAACCACTGGAAGACGAAGCCCGGCAAGCACGGTACTCATGCG	310175	61.5	CCATGAGCCCAGCGGTCGCCGCCGGTCATATTGTTTGCTAGTGTCCGCTCAT
MAB_0314c		-	2	317966	682	147	TCGGGGCACCAACCACTGGAAGACGAAGCCCGGCAAGCACGGTACTCATGCG	317906	22	GATCGGACCGAAACTGAATCACGATTCAGGTTTAATGTAGCCTTGGCGGCGT
MAB_0317		+	1	320036	357	40	AGGGGGAACGCCGCCTGGGCGATCTGGTGAGCGAGCCCTAGACTGCGACTAC
MAB_0318c		-	1	321331	6402	0	CTCGGCGGGTCGTCAACAAGGGTAGCCGCCGTGCGGGCTACCGTGGCGACGT
MAB_0319		+	1	321371	362.5	57	CTCACTCGCACGTCGCCACGGTAGCCCGCACGGCGGCTACCCTTGTTGACGA
MAB_0324c		-	1	325916	370.5	0	CCTCCCCTCCAGCCGCACGGGCGATCCATCGCCTCCCATAAACTGCGCGGAT
MAB_0326		+	1	326823	248	1	GGCCATGGGTTTCTGCACGCGCGCTGGAACGTTCATGCCAGGATGCTTGCGA
MAB_0327		+	1	327310	97	0	GAGGATCCCCACCCAACCAGTCGGTTGGTTAAACGGTTAGGGTGAGTGCTGT
MAB_0329		+	1	329582	13188.5	0	ACTCCGCGCGCCTAGGGCGGGTTGTCGGTCCCGCGTGCCATCCTTCAGTCAT
MAB_0335		+	2	332764	1890.5	55	AATGGGAATCATTTTCGACAAGTGCTGCTCGGGACTGTACCGTGAACCTTGT	332342	609.5	CTCCTCGCGAAAATCGACGTGCTTGCGCACGACGGGGTCATACTTGCGCAGC
MAB_0339		+	1	336173	882.5	159	GTCTGAGGAGAAGCTAGTCATGGGAAGGCTCCGGGAGTTTGAATGGGGATCT
MAB_0338c		-	1	336258	9495.5	0	GCGAGCTTGCCAGATGAATGGGCTCCTCGCGGCTGGTAGAGTCCCCTGCTAT
MAB_0341		+	1	338206	32.5	199	TCCGGGACGGTGTCGAGTACTTTCACGGCCAGGACGGCAGGATGTGCACCAG
MAB_0342c		-	1	339993	130	0	GACCCCGTTCATCAGGATAGAGGGTCGGACAACTCGATAACCTGGCCCGCAT
MAB_0345		+	1	342471	51.5	0	TCACAGGATTTTCGGCGGCGAGCCCAGGCTTACCGGGTCATCCTCGGAGCAT
MAB_0346		+	1	342757	223.5	285	TCGAGGTGGGCCCGAAGGCGGCATGCAGCGCGGTGGCGGAGACTGGAACCGC
MAB_0347		+	1	344271	410.5	103	TGAGATCGATGTTCTCGACGTCGGTACGACCGCCTGGTTACGATGGCATCCG
MAB_0348		+	1	345556	310.5	29	CGCGCAATGTTGTCGAATTCTCCAACTCGGACGGCACCTATGATGAGTTGGC
MAB_0349c		-	1	347470	514	0	ATTCTGTAGATCTTCCCTGTCAATCGTCCACAGCCGCTAGCCTGCTGCGCAT
MAB_0350		+	1	347519	100	8	ATGCGCAGCAGGCTAGCGGCTGTGGACGATTGACAGGGAAGATCTACAGAAT
MAB_0351		+	1	347921	174.5	237	TGGCTGAAACCTTTTCTTGACTCAGTCTAGAAAATGGGCATACTGGGGTGGT
MAB_0352		+	1	349685	641	0	AGGTGCCGGTTCCTTCGTTGGGGGACCGGCGTCTTCCGTATGCTCGTTGCAT
MAB_0353		+	1	350332	246	0	GCTGCGACGCGTATTGCCGATGCGATGGAGGCTGGTGTGTGATGAGGACTGC
MAB_0355		+	1	352578	155	33	TTTAGATCAGGTCCTGCGCACGCGGGCGGCGGCTTCCCTACACTCACGCTGA
MAB_0358		+	1	355335	266.5	12	CTTGGCAATCCGTGTGTCCCCCGGAAGCCCTCATCTAGGCTCCTGCAGTTAT
MAB_0359		+	2	356059	427.5	0	GCCATACGGAAGGCGCTGTCACCAAACTGGTCTCGGGTAGCCTCGGACGGGT	355894	120.5	GGTCGGCTACACGTGGCCGACGGATTTCGGTGGAGTCATATATTGCCAGCAC
MAB_0365c		-	2	362841	1589.5	290	TCGGGGCACCAACCACTGGAAGACGAAGCCCGGCAAGCACGGTACTCATGCG	362551	338.5	ATCTTCACAAGCAGCCTCCTGACATCAGGTGTCACCATAGGATCTCGCAAAT
MAB_0367c		-	1	363890	55.5	0	CATAACCGATCGGTTGGTTGGGAGCTGGAGGGCCCATAGGCTTTGTATCCGT
MAB_0368		+	1	363950	1495	0	GCCTATGGGCCCTCCAGCTCCCAACCAACCGATCGGTTATGGTGCGGCTCAT
MAB_0369		+	1	364765	2002.5	0	CTCCAGCCGAAGTAGAGCAACTTGTCGGTGGCCTATGGAACATTGGAGAGAT
MAB_0370		+	1	365968	36	44	TCGAACGAGTCGAGCAAGGTCGATGTCCGGCAGATGATTTCATCGACAATGT
MAB_0371		+	1	367322	59.5	0	CTTCGTCTGGCCTGGGATATCTAGCATGTGCCGTCATCTAGGCTGGCTGGGC
MAB_0372		+	1	367642	97.5	332	CGGCGGCGCCTTTCACGGATGGGACATGGCTCCTGTCGCACAATGGAATAGT
MAB_0375		+	2	371387	52.5	356	GATCGAGGCGAGTACCTCGGTGTTCGTCATCGCGGGCTGATAATTGCCGTCT	371675	43	AGGTTGAAAAACATGGAACCGAATCAGCAGTAGCGCCGTCGTATCTGATCAG
MAB_0374c		-	2	371549	1844	0	TCGGGGCACCAACCACTGGAAGACGAAGCCCGGCAAGCACGGTACTCATGCG	371984	26.5	GGACCTCCCCGGCCCTGGTTACCTGACGACCGTTGATGGCATCCTGGGTCGT
MAB_0377		+	1	373238	1800	0	ACCGGCCGATAGCCACCTGTCGACTCTCCTGACTGTGGTGCAATGTGGGCAT
MAB_0378		+	2	374008	78.5	37	TTTGTACTGGACCCTTACATTCAGGATAGAACGTATGTTACGTTGGCGAAGC	373642	64	ACCGAGCCGGATCTACGTGTGCATCTGGACCAGTTCGAAAAGATAGTGCTGC
MAB_0380		+	1	375832	33.5	354	GCCCACCGCGTCGTTGACTCAGCACGTCGATGACGACCAGACTTTCCGGTAC
MAB_0381		+	1	377154	526.5	9	TTCGGCGTTTCGGGGCGTGCCCAGCGCAGCTCGCACCTAGATTCGGTGATAT
MAB_0382		+	1	377478	111.5	481	TCGGCGGCGCATTTGTCGCGGCGCTGCTGGTCCGGTGGAACTATGGAAGTGT
MAB_0383c		-	1	380316	67	41	TCGAAAGTTTTCGTTGCATCACGATCGATTCCGATATATCGTTATCTATCGA
MAB_0384		+	1	380424	129.5	0	TCACGGACATTTGGGGCCCCCTCCCAGCTAGCCGCCGTAGGGTGACCGCCAT
MAB_0386c		-	1	382781	141	0	GGCGACGAATGCGTCCACGTCCATCTGGCAAATACTAGTAGTCTCGAGTGAT
MAB_0389c		-	1	386578	49	451	CATGAATCTGGCCGGTCGAAGCGCCCACCTGGTTTGGTACGTTCCCGAGCGG
MAB_0393		+	1	388883	32	328	GGTTGGCTCGGATGGCCGCGATGGCGCCGTTGTAGAGCGAGGATAAATCCAG
MAB_0392c		-	1	389112	151.5	0	AGAAATGGGAGGCAATTGCCAGAAACGTCCTCAACCGCCAAAATAGAGAAAT
MAB_0396c		-	2	392837	60	39	TCGGGGCACCAACCACTGGAAGACGAAGCCCGGCAAGCACGGTACTCATGCG	393100	37	CACAAGCCCAACGGATTGCCACTCGTCCAGAATGGACTTAGTCTCTGCAAGC
MAB_0397c		-	1	393765	2338	0	AGTAGTCCATCCCAACACACATACGATCTCGCCCATGGCAGACTCTCATCAT
MAB_0399c		-	1	398792	24	21	GGGGAAACGAACCGCCTCGGTGCGTATTCCGCGCGGTTATGGTTGCCGCTGC
MAB_0400c		-	3	402005	63.5	4	TCGGGGCACCAACCACTGGAAGACGAAGCCCGGCAAGCACGGTACTCATGCG	402261	40	GGTCCGAAATTCGGGGGCTGCCTGCTCGAGTAGTGGGCGAAAGTGGAAGAGC	402316	27.5	GGATGAAAAAGAGATCGACGCCCTGAGCGCCGCAGTTGAGGATGGGGTTCAG
MAB_0401		+	1	402106	3557	92	GGCGCGTCGCAGATTCAGGCTTTGGCAGCCTGCGCTGTTAGTCTCCGAAAGA
MAB_0402		+	2	403454	275.5	39	CCCGTCGTGACCGGTGTAACGACTCGTTAGTTTCAAACGAATAACGCTGTGC	403138	61	CCGCATCATGGTCTACGGCGGACAGATCTCCTTCGGCTTATACATGGTTCAT
MAB_0403		+	1	404240	49	0	GGCTCTGAGCTGGACAACGACTGTAGCCAATTCGCGGGTACGGTCTGAACAT
MAB_0405c		-	3	406636	3512	448	TCGGGGCACCAACCACTGGAAGACGAAGCCCGGCAAGCACGGTACTCATGCG	406226	57	AGTTGCCCTGTATCGGTAACAGCTAAGGCGGAGCGCGCGACATTTCTTTCGG	406401	1364.5	CCAGGGACTCCCGGTCGGGCCTTTTTTCATTGGCATGACAGGGTGGAGGCAT
MAB_0408c		-	2	411340	2411	0	TCGGGGCACCAACCACTGGAAGACGAAGCCCGGCAAGCACGGTACTCATGCG	411503	269	CCCACCAAGAGGCGTGGGCCACAGTCCGCTTGGTGTGTAACTTGAATCACAC
MAB_0409		+	2	411499	6828	80	AATTACGACCAGGTGTTGCGTTGAGGACCCCTGACCACTAACTTGATCTCAC	411425	93.5	GCGGGGTAGTTGATTGGTAACACGGGGCTCGCTCGGGGCGATGAAAAGACGT
MAB_0411c		-	1	414165	254	0	CCTAGGGCGTTCGCGATTGCCAGTCGATGGCGGACAGTTAGCATGCTCGCGT
MAB_0412		+	1	414224	582.5	0	GCTAACTGTCCGCCATCGACTGGCAATCGCGAACGCCCTAGGGTGCGTATAT
MAB_0415		+	1	415643	38.5	4	GCCGAATGGTCGGTCCAGGCGCAACTGGACTACCTGCGTACTGTTTAGCCAG
MAB_0416c		-	1	417232	210	52	GGTGTAGCTTGGATCACGTTCTTTGGCGACCTGGCCTCTAGACTCATGTCGA
MAB_0418		+	1	417805	1130.5	0	GCGTGCGGGCCGACCCAGCCCTTGTCCTGGCCCGCGGCTACCCTGGGATTGT
MAB_0417c		-	3	417963	715.5	325	TCGGGGCACCAACCACTGGAAGACGAAGCCCGGCAAGCACGGTACTCATGCG	418060	56	CTCGGCGCGGTTGGCACCCGCGTAGTCCTCGGCGGTGCGATATTTGGCGAAC	417677	414	GGTTGTTTTTCGTGACCTCGCCGAGACCTTGAACGTGTTTACTTCAACCCGT
MAB_0421		+	1	419975	727.5	47	CGGCGATGTTGGAGGTGTCCGGCTGGGCGCAGCCATGGGACACTCATAACCT
MAB_0423c		-	1	422831	565	54	GGCCAGACGCGCCGCAGCCCCGGCGCCGCCGACGTGGCAACATAGGCCGCAA
MAB_0424		+	1	422955	1223.5	72	TAGCACTGTGACAGAAGTGGCCAGTGTGAATCTTGATTAGAATGGCGTACGC
MAB_0425c		-	1	425832	430	32	CAACTCCAATTACTTCTCGGTAACCATGACCGCCCACTAGGCTTTTGGATCG
MAB_0426		+	1	425954	224.5	30	GGTGTGTCGATGGAGAGACATCGGCGCGTTACCCGCCTATGGTTCGTCCTAC
MAB_0428		+	1	428510	49.5	54	GGGCGCCGTAGTGGTGAGCATCCTGACCCTCATTGTGTTTTTCTATATCTTC
MAB_0430		+	1	431150	28	3	GGCGCGAGGAGCGCCAGGCACTGCGCTGAGCATGTGAGTACTGTTTATCGAT
MAB_0431c		-	1	433193	1743	0	ACTTTCCAGATGGACACGACGACACAGGCGGCTAGATCTATCCTCGACCTGT
MAB_0434c		-	1	437541	73.5	26	GCGCGCTGGATACCAGGTTTTCGTTGACAGCTTCGGCTAGTGTCGAGACCCA
MAB_0435c		-	1	438236	189.5	326	TGCACGGCACCGCGCCGTACCGCGGCGTTGTGCCGTGCAAAAATAGCCTTCG
MAB_0439		+	1	440129	372.5	0	CCATAAAGATTTTTCTTTACCAGCCTTGTGGCAGGGATCAGGCTAGAGGTGT
MAB_0440		+	3	440891	930	81	ACACGTTTGTGTATAAAGATTTTGACGCATTACACATGTATAATTTTTGTAT	440779	137.5	ACCCCATTCACCTCACCAATCACACCGGAATCAGACACCACAATAGGAACAT	440972	43.5	CACCGTCCAGATACGTGATGTTGTAGGAATAACCGTGCAACATTTCTTGCAT
MAB_0446c		-	1	449284	61	23	TCCCTGCAGAAGCCCTGGTCAATCCTTGTGACTACTGAGTACAATTAATACA
MAB_0449		+	2	451107	140	213	GGAGCACACGACACTTGAACATATACCCCCTAGGGGTATATGTTGGGTGGGT	451040	20.5	GACACCCGATCGATGGGATCGACAGTGACAGATGTTGTAGAGCTGTACTTGC
MAB_0448c		-	2	451736	49	447	TCGGGGCACCAACCACTGGAAGACGAAGCCCGGCAAGCACGGTACTCATGCG	451345	30	CGTCAGGTAACTGATAGCCGAGAAGCATCGCGAACATAGGATCGAAAACCAC
MAB_0450c		-	1	454856	175.5	130	CTTCCCCGACGGCCCGATGCGCTATCACGGCACGATCTACGATGACGATTAC
MAB_0452c		-	1	456384	779	0	CTGATCACATACCCGGTAGGGGTATATGATTGCTGTGGTAGGTTGATGCTAT
MAB_0458		+	1	458725	458.5	137	TCATCATCACTGAGTTGAAGACCCGCGGCGATCAGGTCATCATCAACGGCGA
MAB_0460		+	1	460694	59	0	ACCCGCCAATAAGCCAGTACCCGGTAGGGGTAGTGGCTAGGATGGGGTGCAT
MAB_0470c		-	1	468257	88.5	0	CGAGCATCGTTCTGGGATACGAAGGGGCGCAGATGGCACACACTTTGGGTGC
MAB_0471		+	1	468726	384	160	TCTCCAGAGATTCGCAGAAACTTATTACTGATAACGGCCACAATGTGTCTGT
MAB_0477		+	1	471860	36.5	149	ACATCCTAGCCGACTTGTTACTTCGGGTAACAAGAGCTATGTTACCGAAGGT
MAB_0478		+	1	472270	87	197	TCGGCAATCTGGGAACTAGCGGGAAAGTGTCCTATGCCAATCTCAATAGCGA
MAB_0479		+	1	475516	180	0	ACCTTTCGGCGCCATTGCCGGGACGGTGATGTATATGCAACAATAGTTCCAT
MAB_0482c		-	1	478416	69.5	0	CGCACATAAAGTCTTGTAGTAGCGCTCAGTTTTATAGTAGCGTTCGGTTTAT
MAB_0483c		-	1	479091	150	0	TCCGAGGCGTTCGCCTTCACCGCGGCAAAAAACCCGTAACCTCGGTGGGTGT
MAB_0484		+	1	479243	300.5	0	AACCGGCAGCCCCGCAGTCGACGGCAAGTGCCTGGTTGTAGCGTGATCTGAT
MAB_0485		+	1	479996	45	298	CGGTCGAGGCGTACCCGCCCACATTGCTCATTACCGCGCAGGATGAATTCCT
MAB_0486c		-	2	483771	218.5	68	TCGGGGCACCAACCACTGGAAGACGAAGCCCGGCAAGCACGGTACTCATGCG	483831	213	TAGAGCATGTTTGGGCCGTTGGCGATAGCGGTGTGCCACATAATTGATAGGA
MAB_0487		+	1	483890	1331	155	TATGTGGCACACCGCTATCGCCAACGGCCCAAACATGCTCTACTTAGGGCGG
MAB_0488		+	2	484176	5637.5	178	TTCGTCCACTACACGGAGATTCAGGGCAACGGATTCCGTACCCTGGAAGAGA	484403	471	GGTGCTTTTGCGTCTGCTCGCGGAGGAACCCGAGAAAGTACTGTCAGTGACT
MAB_0489		+	1	485040	297	139	TAAGAGGCATTCGGCAGCGGGTAGGCGAGGACTCGGACATGCTTTTGGACAC
MAB_0490c		-	1	489527	812	0	ACACAGGCGTGTGAAACGCCTCCGTCACCGCCGACAGCTACGGTTAACGGGT
MAB_0493		+	1	491670	23.5	80	CCGCGTGGGAACGTCAGGCAGTCGGCGCTGAAGTCGGCATTATGGCCATCGT
MAB_0496c		-	2	495470	49	108	TCGGGGCACCAACCACTGGAAGACGAAGCCCGGCAAGCACGGTACTCATGCG	495362	35.5	AACGCCGCGTGAGACGGAACACGATCGACCTTCCCGTAAGTTTTGCAATCGT
MAB_0497		+	2	495529	116	0	CTGGATCACACTCTGAGCTGGGCCAACAAGACCGCCGGTACTCTGGACCGGT	495381	60	AATCCCGCGAACGCCAGCAACAGGGTGAGCACGATTGCAAAACTTACGGGAA
MAB_0501c		-	2	499552	294	0	TCGGGGCACCAACCACTGGAAGACGAAGCCCGGCAAGCACGGTACTCATGCG	499625	54.5	GGGTCTTCATCAGACTCCCAGGTTCAGGGAATGCGATTATCCTGCAACCTAT
MAB_0503		+	2	501385	60.5	39	CTCGCACTGCAGAAGGCATTTGGGCCCGACCCTATCTGTAGGGTGGGGCCGA	501228	33	GACGGCGCGAACAGGTCCTGTGTTCCGGCGCGGCCCACCAGAATCAGGTCGT
MAB_0505c		-	1	503406	1974	1	CAGGACTGGCACAGCAGTCGCACAGCCGGTCCCGGTGCTACCTTGATCCCAG
MAB_0507		+	1	503821	417.5	0	TTCGTCGCATTCCTCACAGCGGGAATGCGGTCGGGGCTAGTGTTTCCGCCAT
MAB_0508c		-	1	506756	55	283	ATCCGGCGGGCCGACCGCCGACGCGCGCGCCCGCCACTACCATCAAAAGCTG
MAB_0509c		-	1	507882	108.5	60	TCCACCAGGTGGCAGGGCAATCCCATTTCGCCATGGGGCAAGCTGGATCCGA
MAB_0510c		-	2	511884	385.5	37	TCGGGGCACCAACCACTGGAAGACGAAGCCCGGCAAGCACGGTACTCATGCG	512172	382	TCGCAGGGGTTGGCGTTCATCTTGTTCTTCATCGGCGTCAAACTGATCCTGC
MAB_0511c		-	1	513108	1692.5	127	CCGTCCGGCCCGATTTCCGATGACCCACGCCTGTAGGGCACACTGACTACTG
MAB_0512		+	1	513237	319	146	CGTGCGCAAGGCGGTTGACGGTGGCGGGGGCCGACGGGCACACTGCCGTCAG
MAB_0513		+	1	514728	37.5	34	AATCCGCAATCCACATATCCGTAACTATTAATACGTGGTACTTTCAGTTCGA
MAB_0516c		-	1	518358	65	0	TTGGCGGTCACCCTCTAGCGAACAGAGGTCACCCGTCGAATCATGGTCACAT
MAB_0518c		-	1	519698	1774.5	60	AGTGCCCTGGCGGTGACCATGCTCTGCAGGGTATCGCTATCCTGGTGCGCGC
MAB_0519		+	3	519729	310	0	CGCGCAAGCGCTCATCCAGCGCGCACCAGGATAGCGATACCCTGCAGAGCAT	519403	38.5	GCACGCACAACACCTTGTCGTCGCCGCCGCCGTCGTCGACCATCTTGAACAT	519599	28.5	GCGGTCCAGACGCACTCGTCCGGTCTCGTGATCGACCTCATACTTGTTGCGC
MAB_0520		+	1	520628	206	498	TCCGTGCAATCGGCGCCGCTGATGGAGCGGCTGCGGGAGATGATGAACGCCT
MAB_0523		+	2	524424	538	326	TACTCCAGCGGGGGTTCGGGGCGAACGAATATGAGTAGTAGCGTGAGGGCAC	524750	490	GGGGGAGGTCGGCTTGGAGAGCTTGTGTACTCCATGGCACGCTGTCGGTCGT
MAB_0522c		-	1	524626	132.5	0	CATCCCGATTGCCTAGTGACTTTGTTTACGAAATAGGCCACTATGGAAACGT
MAB_0527c		-	1	529127	104	189	GACCGCAATTGGGCTCTCACCGAGCGTCTTGCGGGCGCTAACGTGGTAGTGC
MAB_0528c		-	2	529956	442.5	53	TCGGGGCACCAACCACTGGAAGACGAAGCCCGGCAAGCACGGTACTCATGCG	530243	130.5	CCGGAGTGTCTAATATTCCGAGTACAAATGTGTGCGACATAATTAGGCGTAG
MAB_0531c		-	1	533614	343	134	CGCCTGCTCAGCCCTTCGGACAGTGATCTTGTTCACGGTACTATCGCCCGAG
MAB_0533		+	1	534203	509	84	GGGCGTAGTGCACGCCACAGATGCGAACATGCAGGTGAGGTAGCCTGAGAGT
MAB_0535		+	1	536829	24	323	TGGTGTTGGTGAAGTCGATACCGATGTACTCGACGTGTGAACATCACCTGGT
MAB_0539		+	1	539640	1244.5	0	CCGATTCGAGGTCGGCCAGCACACTGCGCTGTCCAGGTACAGTCACCTCCAT
MAB_0540		+	1	541213	46.5	63	AACGGCTCACGCCTCTGCCGATAGCGCAGCCGGAGGACTACTCTGCTGGTGA
MAB_0541		+	1	542271	42.5	25	GTTTTCTCTGCACTGGAACCCCGCGACGCCGGTTAAGGCAAGCTAAGGCAAG
MAB_0543		+	1	543520	76.5	146	ATCTAGTGCACCCCGGGGATCTGGTGATCATCATCGCCTACGGTGTGATGAC
MAB_0545		+	2	546148	1525	64	ACGCTTGCCTTGCGCGGAACACGCGCAGCCTTGCGCGTATGTTGAACTTTGC	546084	45	CGACCCACACTCTGATCTACGCGTCCGAATTTTTGTCACACTTTTCAACTAT
MAB_0546		+	1	546738	948	98	CAGGTATGCGAACACCGCGCCGACTACGGCCGACCACTAGAGTGGCGATTAG
MAB_0548c		-	1	551571	83	258	TTCCGGGTGGCACTGTTCATCTTGTCGGCCGCGATGACAGGATGCTTTGTAT
MAB_0549c		-	1	552677	656	312	GAGCTTAGTCGACGCGCCTGGTCTGCGCGTTCGAGTGATAGTTTTGGCGCCG
MAB_0553c		-	1	555602	2037.5	0	CACTCATGATGCCTGCCTCCATCACTTCGCCGGACCGGTAGCCTTGTCCCAT
MAB_0554		+	1	555655	119.5	0	GACAAGGCTACCGGTCCGGCGAAGTGATGGAGGCAGGCATCATGAGTGGCAT
MAB_0557		+	1	558162	155	0	AATATCGCGCCAACAGTGGCGGAATTGACGACCTTCGATAATATTCAGCCAT
MAB_0559		+	1	559984	2520.5	0	TTCGGCAACATCGAACCAGCCCAAAAGTTCCTCAGGGCACAATGTCGGGTAT
MAB_0558c		-	1	560017	381	60	ACTCGGATGCTGCGGAAAACCCCCGACAAAACGCTGGTTACCCTCTTTGAGT
MAB_0560		+	1	560677	613.5	72	TCGGCAAACATCACATGGCATCTTGACGCCTGTGATGGGAGAATTAGAACGA
MAB_0561		+	1	562439	1811	0	CGCCGAGCGAGGTCGGCCATCCCAAAGTGACCTGCGCTTACCGTTGAATCGT
MAB_0562c		-	1	564258	108.5	0	AATCTAACTGCGGCGAACCGAGCCTGGAGAGGAGGGGCATGATGGACAACGC
MAB_0564c		-	1	566276	229.5	0	ACGGCGGTAGGTTGACTCGACTTGTCACACCCGACGGCTAACGTCGCGGTGT
MAB_0567c		-	2	568054	1514	62	TCGGGGCACCAACCACTGGAAGACGAAGCCCGGCAAGCACGGTACTCATGCG	568460	260	GCACCGTCAAATCGCCTTGGGCAACCTTCAGGACGAGATACTCTTTCTGCTC
MAB_0568		+	2	568350	16707	22	GACCTGCACCGTTGGTGAGCACGTCGAGATACGCCGTGTTAGAATTGGGTAT	568099	49	ATATGTCCTATAGACAGTAGTAGGTCCCTCGCCTCGACTAAAACAGTGGGGC
MAB_0572		+	1	571446	152.5	0	GCCCGCAATGGACCCTTACCAGTAGCGACGAAGAGCAGTACCATCATGGCAG
MAB_0573		+	1	571990	131	483	CGCTGTTGGTAGCGCTGGACAACATCTCGGACCCACGTAATCTCGGTGCCAT
MAB_0574c		-	2	574184	306	0	TCGGGGCACCAACCACTGGAAGACGAAGCCCGGCAAGCACGGTACTCATGCG	574673	187.5	CCTTCGGACTGGGGCTAGCAGTGCTGTTCATCCACCTCTATCCTGGCCGCAC
MAB_0576c		-	1	575811	231.5	0	GGCCCTGGGATGAGCCGCGTGCGCGAAGACCAGTAGCGGATAATGACCGCAT
MAB_0579c		-	1	580260	98	150	TCCTGCTATTTTTCAGCACAAATCAGACTAGAACGTGTTCTAATATCGTGGT
MAB_0581c		-	1	582697	62.5	0	TACATGGCTGCCGGCACACGCTCGCTACGCACCGATCTACGCTATCTGCTGG
MAB_0582c		-	1	583506	103.5	0	GCGTGTCAGGCAGTTCCGGAAACCGACGATGTCAACGTAACCTTCGACGAGT
MAB_0583c		-	2	584786	187.5	231	TCGGGGCACCAACCACTGGAAGACGAAGCCCGGCAAGCACGGTACTCATGCG	584595	40.5	AAGCGGCGACGGTGTTGTAGGGCCAAAGGTCAATTCTGTAACCTGTTCTAGT
MAB_0584		+	1	584835	58	0	CCGACTGATGCTAACGACAAGTGTCGGCGGAACGCGGAAGGATGAACAGTGA
MAB_0585		+	1	586035	40	41	ATTTGGGGTAACCACGCCTTTGAGCTGCCCGCCACCGACACAATGGTTTAGG
MAB_0587		+	1	587603	4193.5	352	CACCGAGGACACCTGGTTGTAACCGCGCCGTCGCTTATTACCCTGTGGGCCT
MAB_0589		+	1	590438	798.5	36	GTTTCTGATAAGTGGCTGTGTGTTTGGGTCCAGCATTGGTAGTAATCAGGAT
MAB_0590c		-	2	592574	74	54	TCGGGGCACCAACCACTGGAAGACGAAGCCCGGCAAGCACGGTACTCATGCG	592520	53	ACAAGCCAAAAGGTTGACTGGAAGAGTCGCTCGGTGGTCGAGTTAAACCCAT
MAB_0592c		-	1	593481	1020	0	AAATCTGGAGACCGCTGCCGGACTCTGATCCATCTGCCTAGACTCCGGGCAT
MAB_0596c		-	1	598202	47	34	CGCCGGTGATACTTGCGACTCAACCACTCCCGTAGGCTAACCTACCAAGCAC
MAB_0597		+	1	598226	503	0	CGACCCACCTTCCAATAACAAGCAAGTGCTTGGTAGGTTAGCCTACGGGAGT
MAB_0599		+	1	600259	691.5	0	CATCGCGCACGCGTTCGACCAAACAAGCGCTTGGTTGATACAGTGAGGAGGT
MAB_0601		+	1	602101	2444	0	CGTCACCATCATCGAACGCCTGTGATCGAGGCGGGCGTAGCCTGAGAGGCAT
MAB_0603c		-	1	604253	449	334	ACGCGGCGCCCCGGGCAACACGATCAACCACGCCACCTCATACTGGGTGGGC
MAB_0606c		-	1	606336	35	31	CTGTTCCTGCTGTTTGTCCTGCGCTTTCGAGCCATGGTAGCGTACCAAGCAA
MAB_0608		+	1	606701	82.5	485	GGGGGGCGCACCCTTCGCGCTCGCTGCCGATGCGAGTCACAATTTCCATCGC
MAB_0610		+	2	608563	33	114	CGCGCCGACACGCCACTTTCCACCGAGACGGCCGTCGGTACGCTGATACAGC	608225	27.5	GGCTCCAGGATGACGACCGGGATCTGGCGGGTCGTGTACGACTGGTATTTGT
MAB_0609c		-	1	608659	154	0	ACGTGCTTCGTCTGAGGCTCCGGGTGTTGACACACTCGTAGCATAGGGCCAT
MAB_0611		+	1	609138	68.5	41	TCTGCCGCGCACCCTTGTCCTGGGGTCGATTTCTGTGCTTCACTGCGACTAG
MAB_0613		+	1	611770	145	88	CCCCCGTGCACCACGTTTTGTCTGCGCTGATCGTGTGATTCAATGGGGCTAG
MAB_0614		+	1	613149	256.5	0	CTGCCCGGTTCTGCAGTAGTTTTCAAAGGGAAACGAGCATAATGGATTTCGC
MAB_0619		+	1	617949	220	0	CGCACGCGCGTATCTCGGGCGATTTCTGTGTATGCGGTTACAGTCGCCGGGT
MAB_0620c		-	1	619258	82	0	AATCTGTGGGTGCGGTTACGCTGGCGGCGTCGGCGGTGCATAATTTGCCCAT
MAB_0621c		-	1	620224	94	0	CGTGGGGCTACCTCGCCGCGCTCGATATCGCCGGGAAGTAGGGTCCGAATAT
MAB_0622c		-	1	621913	154	0	AGGCCAGCGCCGGTAGCGCCAGGCCGCCTCAATTCTATAACGTGTTCTACAT
MAB_0623		+	1	622097	36.5	0	CCCGTGCCGGGTCGTTCGGACATGCCGTCGGCCGATGTCATCATCGTCGGGT
MAB_0624		+	3	623571	313	73	GGCTCTATGCCGCCGGGCGTGCGGCGGTCGGTATCTGCTCAAATTCGTATGT	623490	117.5	GTCCGATGCTGACTCTTGGCGGTCTGGTCGTGGACGAGGAGACTGGTGCCGT	623638	30	GGCCGACTGCGTCTTCTCCGGACGCCGGGCCGGGACCGAGACTGGAAGGCGT
MAB_0627c		-	1	626768	48.5	143	CAACGTCCCCCTCCCCTTCCTCAATCGCTAAATCACCGTAGAGTTCGATGGT
MAB_0628		+	3	626778	1797	38	GGGTAACCAGTCTTGATACCCGTGCGCTAGCTACTGAGTACCATCGAACTCT	626523	178.5	GCCGCAGACCTCGGTCGCCGGGGTCGAGCGTGGTCCGGCACCGTAGAATTGC	626706	790.5	ATCGCACCGAACGCTGCGGGGACATCGCAATCTCCCTTAAGCTGCTGGTTGA
MAB_0630		+	1	630020	50.5	101	TGACGCTAGAGACACCCAGCGGCTCTTTGACGCCGGGGTAGTCTCGCTCGGT
MAB_0631c		-	1	632527	33.5	167	CCGGACCCAACACGTTGGACCGGCTCGTCGCGGTCGATACCCTGGTGGCCGT
MAB_0636c		-	1	638168	1805	38	GAAAAGGGTTGCGTCGCGCCAATCATGGAGCGCCCCGTAAACTAGACATCAC
MAB_0639c		-	1	642007	1680.5	0	TGCGATCAGTGTGTTCCCCAGCTCGCGGACCGCATCACTAGGATGGTCCGGT
MAB_0641		+	1	643391	736	0	CGGCATGCCCTCGACGTGCGGTGGCGACACCATCGCGGGAAAATAGCGCCAT
MAB_0642		+	2	644204	152	0	TCGCCGATTTGCCGCCCCTGCTGTCGGGCCTATAAGCCAGAATCGCCGTCAT	643802	26.5	CAGGCCCGCAGTTCGACCATGTGGCGTTGAGCCGGGTGTACGAATTGATGGC
MAB_0643		+	1	644843	276	0	CAGTGCCGATCAGCGTGGTGAATGTGAGGGATCTGGGGCAGTATGCAAACGT
MAB_0644c		-	1	646254	213	0	GGCCGTCCGGACCCTTCATCGGGAGCTGTGACGCGCGTAGCGTGGAGCGCAT
MAB_0647		+	1	649072	115	74	TCCATTTGGTGGTGGATCGCGACATGGGTGCTCCTTGATAGTCTGTCAGTAA
MAB_0649c		-	1	651986	434.5	0	TCAGGAACGCGGTCTACGGTGACGCCATGTCACGTGAGATCCTCATCAGCGG
MAB_0650		+	1	652184	858	129	GCCCTCGATCGCCCTTGCACTCGCCATGGCCGAGTGCTAAAAATGGCATTGG
MAB_0651c		-	1	655093	386.5	0	ACTCGCCGAATTCAACACTTAGCAAACTTCCCTGTTGCTAACCTAGCCGCGT
MAB_0653		+	1	656309	36.5	209	CGCCGCCGGGATGCCCTCAGGCACTGCGTAACCCGGCCTATGTTGACGGTAC
MAB_0657		+	1	659919	27	21	CCGAATCTCATCCTGGCGATCGCGCTTGCGATCGCGGTAATCTTCGCGTCGG
MAB_0661		+	1	663710	41.5	0	TCGCGTTGCGTCGCTGCGATGGTCGTGACGCCATGAGCTACGGTGAGCTCAT
MAB_0669		+	1	671436	92	332	CGTGTCGCCTTGTCGAATATCAAGGCGCGCAAGGCTGTAGCCTGATGGGTAC
MAB_0668c		-	2	672054	67.5	454	TCGGGGCACCAACCACTGGAAGACGAAGCCCGGCAAGCACGGTACTCATGCG	671600	51	TGTGCGCCACGAATTCCCACTCGCGCGTGCCGTCCCGTACAGTCGGGCCCAT
MAB_0671		+	1	674159	55.5	205	CGAGCTACTCGAGAGTTGCGATTACGCGGTGTATACGGTCGGATTCAGTCCT
MAB_0672c		-	1	676098	1934	0	CTCACAGGAGATTGTCAGCCAACCGCGCGAGGTCGCCCTACAGTTGAGCCAT
MAB_0674		+	1	676926	474	0	GCCGCAAGATCGACAACGGTGAGAAGCGGCTATTGCATACTCTTCGTGGCGT
MAB_0676c		-	1	678874	1811.5	0	CGCGTGAGCTGTCTGCCTGCGCCGCCCCCGCGGGCCACTAACCTGGGGGCAT
MAB_0677c		-	1	679855	248.5	0	GCATATTAATTAGATTGTGCTGAATCGTTTCGCTGCGCAGGATCGACGCCAT
MAB_0678		+	1	679928	165	0	ACGATTCAGCACAATCTAATTAATATGCACTATTCATGTAGTTTTACTTCAT
MAB_0680c		-	1	683462	1069.5	24	CCATGTCACTAAGGATTGTGATCGGTTGCCATCTTTTCTAGACTGGGCTCAT
MAB_0681		+	2	683537	108.5	0	ACCGATCACAATCCTTAGTGACATGGTCCAACGTGATCTACGGTGACCTTGT	683090	22	ATCGGTCCAGTCCTGGAACTCGTTGAGCGCGCCGATGACATGTTTACGCGGC
MAB_0682		+	1	684178	819	0	GCCTAGCCTGCCCCGTGGCCGGGGTGGCCCCGACCGCTAGGGTCTGGTGCAT
MAB_0683c		-	1	686275	57	9	CGGCTGATTAAGCCTCGACGGCTTTGCCATCCGCTGGCATTATCGAGCGGGT
MAB_0684c		-	2	687134	119	0	TCGGGGCACCAACCACTGGAAGACGAAGCCCGGCAAGCACGGTACTCATGCG	687533	35.5	GACAGCCCAGCGCGGCAAGGCAATTGCGATATGCCGGGTACCCTGGCCGAGT
MAB_0685		+	1	687175	159.5	0	GATCACGCATGCCGACCATCATGCCGGTTCTGTCCGATACCGTCGCAGCCGT
MAB_0686		+	2	688416	4405.5	2	GATAGCGCAAAACGCCCGTGGGGATGCTTCGCTGCTGGCAGCATGACATGGC	688360	25.5	CATTGGCGAGAATGCGGCCCGCGCTCGGCCGGGGCTGATATCAACCGCTTGC
MAB_0687		+	1	689144	254.5	0	ATGAGCATCGTGGGCGAAGAGCATGGATCTAGTCCCCATAGACTCTGGTTGT
MAB_0688c		-	1	691298	42.5	0	ACATGCTGGTAATCGGACAGCGAAGGACGCATCGTGCCATCCTACGATTCAT
MAB_0691		+	1	694315	220	17	TGGAAGGAAAGCGCTTTCCAGCTCGCCTGGCTACTGGATATCCTTGGAGCGC
MAB_0692c		-	1	696578	592.5	29	GATCGGTCATGCCTCCCACGGTACCGGGGCTGCGATGGTTGACTGTTTGCAC
MAB_0693		+	1	696619	3152	0	TGCTTGGTGTGCAAACAGTCAACCATCGCAGCCCCGGTACCGTGGGAGGCAT
MAB_0694		+	1	697179	57.5	0	TGCGGGGTGTCTGACACCTTGCGTACATCTGACGTTGCCACACTAGCGGCAT
MAB_0695		+	1	698065	147	0	CAAGGAAGTTGGACCTTTTATTCGGCAATCGTGCCCGCTACGGTGAACCGGT
MAB_0696c		-	1	700370	564.5	0	GCCTGACTTTACCGTGTGGGCCCGCACACATCCCGCCTAGACTCCCCCTCAT
MAB_0697		+	1	700422	6944	0	AGGGGGAGTCTAGGCGGGATGTGTGCGGGCCCACACGGTAAAGTCAGGCCGT
MAB_0699c		-	1	702208	62.5	0	GTTGAATACCAGGGTTCTCTATCGATCGGCAGCCTGAAAGGATCGTTGTCAT
MAB_0700c		-	1	703212	703	0	GCGGTCACGCTTCCCATGATGGCTGACCGAATACGGTCTAGGGTCGAAGCGT
MAB_0701		+	1	703255	223	0	TCGGGCACGCTTCGACCCTAGACCGTATTCGGTCAGCCATCATGGGAAGCGT
MAB_0703c		-	2	705331	3050.5	0	TCGGGGCACCAACCACTGGAAGACGAAGCCCGGCAAGCACGGTACTCATGCG	705394	76	GCTCGGCGGGCGTGCAAGAACCGCAACCCAGAACGCCGGACAATGTGAATAT
MAB_0704c		-	1	706360	84	0	ATATCGACCGACAAGAGCGTCGCGGCTCACCGGGAGGCCATACTCCAGCCAT
MAB_0705		+	1	706426	395	4	TCCCGGTGAGCCGCGACGCTCTTGTCGGTCGATATCAATACTGTGAGAGGGT
MAB_0707		+	2	708070	2922.5	0	CAGCACGGTGCGTAGCGAGGGCAAGGCGGGTTCGACGGTAGAATCTGTTCGT	707762	47.5	CGATCGAGAAGCTGTGAGTGGTGCTGTCCACACCGGGCAGGCTGTTGATCGC
MAB_0709		+	1	711740	46.5	414	CATATCTGGAACGAGCTGGTATCCAAGCGGGACCGGGGCACACTGGAAGCAC
MAB_0710		+	1	712831	613	0	AGTGCGAGTAACTGATACCAAAAGTCGACATTCGACGGAATACTGCACAGAT
MAB_0711		+	2	713466	208	0	ATCTGCGACGGGGCGTAGCACCCCGGCCTGCCCCAGATAGGCTGGTAGACAT	713078	73	TGAGCAGGTGACCGCGCTACGCGATTCCTGCCAGTGGTTCAATGCGCAATAC
MAB_0713		+	1	715236	2757.5	42	TTCGGGCCAGCCGATTCCCCGATCAGCAACCTTCCCCGTAAACTGGGGGAGT
MAB_0715c		-	2	718428	56	21	TCGGGGCACCAACCACTGGAAGACGAAGCCCGGCAAGCACGGTACTCATGCG	718790	55.5	GGCGGCGGCATGACCGTACCGCGTGCGACGGTGCTCGTAGGCTTGTCCATCA
MAB_0717		+	1	718960	47	43	TCGCTTCGTTGTGCTTGACATGGCCAATCTTAACAATTGATAATATTACTGC
MAB_0716c		-	1	719261	107.5	331	GTTGACCGTAAAGGTCGTCTCGAAACCGTCGACGGTGCGATGGTTGGTGTCC
MAB_0719		+	1	720826	141	192	GCGATCACCTCGTGGCCGTTATCCACGAGCAGATTGACTAGGTTGGTACCAA
MAB_0718c		-	2	720961	62.5	100	TCGGGGCACCAACCACTGGAAGACGAAGCCCGGCAAGCACGGTACTCATGCG	720852	22.5	GCCCCGGCGGTTATGACACCCGAGCCAGCCAAGGGACAAAGATGAAGACTGC
MAB_0723c		-	1	728180	64	0	TTAGAGCGCTCGACATGCGATCCACAGTTTGAGCACTTACCGTCTAATTCAT
MAB_0724c		-	1	729880	155	188	GTCTGTACCCCCGAACGGCCGCCGAGCTGGCCTCGTGGAAGCATCGTTGGGC
MAB_0726		+	1	730393	40.5	12	TCATAGAAGTCTCTGTGAAAGTTGGTCGGAATGGATTACTGTCGCCGCTTGA
MAB_0728		+	1	732531	720	0	GAGGACCAGTGCGGACACCTGTGCCAGTCGGGACGGGTACCGTAATGCCCGA
MAB_0729c		-	1	733896	1441.5	74	GGCGGTTAGGGCGTGCAGCAGTTGGTCGATCGGCACGCTAAACTATCGTCAG
MAB_0732c		-	2	737006	2219	95	TCGGGGCACCAACCACTGGAAGACGAAGCCCGGCAAGCACGGTACTCATGCG	737303	34.5	CCGACGATCGGCCCGGTGCACGAGACGCCCAGGTCGGCGATCATATTGCTCT
MAB_0733		+	1	737088	63.5	39	ACCCACAACTCGCCGGGTAACGTCGATCTCAGCTACCGCGATGTAGGGGTGT
MAB_0738		+	1	740133	171.5	0	CAGTTGGGTAACAGCAGTACTCATGTGCTCAGGCTGCCTAAGCTGAGGCGGT
MAB_0737c		-	1	740335	97	229	GAATCTCGCCCGGCGGCCCGCCCTCAAGCGTGAGATGTACCGTCGGGTGGGC
MAB_0739c		-	1	741386	149	0	CGAATACGGCTCTCTCGTGGGAGCCCCGATCGAGTTGGGAAGCTAGTTATGT
MAB_0742c		-	1	743359	43.5	0	GAAGGTATCGCCGAGGGAGTAACGATCTCCCTGGACGCGTTCAAACAGTCAT
MAB_0743c		-	2	744153	164.5	0	TCGGGGCACCAACCACTGGAAGACGAAGCCCGGCAAGCACGGTACTCATGCG	744250	47.5	AGCCCTCCAACACCCGGGTGCTTCGGTCTCCAGGTGTTCCATAATGTACCGC
MAB_0744		+	2	744266	2264	22	CGAGCGGCTCATCCGCGCTTACCAGCAGGTGGCGCGGTACATTATGGAACAC	744008	28	ATCGATGTCTCAGGGCCTGCGGAATGAACGGAAACACCAGAATGGCCACCGA
MAB_0745		+	1	745117	688.5	0	CGAACCGGGGGCGATCAACGCGGGGTGAATCTCCGACTAGCGTTGGCGGTAT
MAB_0747		+	1	747365	1567	16	CCACCCGGTGCGCTCGGGGCGGGCCCGGGTGGGGACGTACCATCGACGACAT
MAB_0749		+	1	749366	3129	4	TCATTTCGCGCTTTTTCGCGCCGAAGAAGATTTGAAAGGTAGGCTGGGTTTC
MAB_0750		+	1	750206	324	0	AGCCCGCCGATCCCGGCAGACCCATGGCGATAGCACCTACTGTGGTGAGTAT
MAB_0751c		-	1	751814	1635.5	0	GTTCACACCAGGTCCATGACTCGACGGCGACGGGTCCGTAGGCTTGATCCAT
MAB_0752c		-	2	754361	81	149	TCGGGGCACCAACCACTGGAAGACGAAGCCCGGCAAGCACGGTACTCATGCG	754294	63	AGGTCACCGGGCATGGTGATCTGCGGCAATGCTCAGTAGCATGTGACGACGA
MAB_0754c		-	5	756718	8425	169	TCGGGGCACCAACCACTGGAAGACGAAGCCCGGCAAGCACGGTACTCATGCG	756593	2355.5	CACGGCCGGTCCACTTGTATGCAACCGCCGTTTACAGATATATTGACTGCAA	756863	195	TGTAGCCCTCGCCCTTGAGTGTCGAGGAGGCGTCGGAGTAGAACTGCCCGGT	756952	49	GCCCTTCTTGACGGTGAAGGCTTCCTGATGCGCGACGAGACAATTGTCCAGA	756780	185.5	CCGGCCATTGTCAACGAGAAACCCGCACCCGCAACCGCGACAATGGCCGCAT
MAB_0757		+	1	757437	48	337	CATCGACCATGAGGCGGGCGAAGGCATCGACACCCTCATACGCTGACCGCAC
MAB_0756c		-	2	758175	41	476	TCGGGGCACCAACCACTGGAAGACGAAGCCCGGCAAGCACGGTACTCATGCG	757773	40	GATTCGGCGGCAGGCTGCACCTTGGCGAGCTCGGACATATCGTTGACCATGC
MAB_0759c		-	1	760378	47	473	GTGTGTCGGAATAGCGGTCGACGAGCAGAACGGGCTGCTGTACTGGACGCAG
MAB_0760c		-	1	761013	77	130	CCCCGTCGTCAGATCCGCGGGTGATCGAGAAACTGATCGAAGATATAGACAC
MAB_0761c		-	1	761897	20.5	92	TTGGCTCGGATGCCATCGACGTGCGAGGAAGAGATCGATATGTTGTTCCTAT
MAB_0762		+	1	762015	402.5	45	TTGTTCATTTGAACAATTCGCCGCGGAGATAAAGCGCTATCCTTGGGACCGT
MAB_0763c		-	1	764092	739	30	TGGCAGGCCTGGGCTCGACACCCCGCAAGTGCCGTGTGAGACTTCTCGGTGT
MAB_0766		+	1	765218	147.5	0	CGGCAGAAATCCGCTAGCGCCCTCCGCCGGTAGTCCTGTGCAATTGTCGGGT
MAB_0768		+	1	767082	40.5	75	CTGGATTATGGATCATTTAACTTGCCTCATCATCCAAATATGTTGGTGTGAT
MAB_0770		+	1	768167	53	347	CGGAGAGTGTTGAGTGGTGGTCTCGACGGTGATCCGGTAGACCTCGACGTAG
MAB_0769c		-	1	768464	31	0	TCAGGGAGCCTTCCTCTAGGGTTCTGTAAACAGAACTCTAGAGTGGTCCCGT
MAB_0775		+	1	772752	51.5	393	GCGATGACCACGTGGCCCCTGGACTTGAGGGCGTCGGGCAGTATCGAGGCGA
MAB_0777		+	1	774777	46.5	0	CCGTTGGATGATCTGCACTGGGAAGACCGACGAGTAATAGAGTGCGTCAGAT
MAB_0779		+	2	775543	540.5	2	CCGGTGCGCCGGTTCACGGTATGTACGGAGACCCAGAAGTAGCCTGTCATGT	775245	45	GCTAAACAAAGTGGACTGTGACTCCCAAGATGCGAACTACCGTGTCATCCAG
MAB_0781		+	1	776453	122	24	CATGTTCTGGTTCTACGCCGAGGGTCTGACACATTTGCTACGTTCACGTGAT
MAB_0783c		-	1	779093	70.5	340	CGGATAACCTCGGTGCTCGCGCGCACACTCGACCAGTATCCTGTCTCGGCAC
MAB_0788		+	1	781572	36	405	CTCCTGCTCCTGCTCATGCTCCCGGTGACCCTCGGGAGCATGATCTGGTTCT
MAB_0790		+	1	783449	30.5	0	CGGCCAGCATCGTCGCGATCCCGCTCGGTTTCTGGTTATACGCTGCATGCGC
MAB_0791		+	1	784121	794	285	GTTCCGGAAACCTCGCCCGGGATCGACATTCTTCAGCCAGGATTCCAAGTGG
MAB_0795		+	1	786164	252.5	0	TCAGTTGAGGCGCGAAGGCCGGGTGCACCCGCGTCGATATCGTGGCGTGTAT
MAB_0799c		-	1	789546	150.5	32	CGCCCAGCAGCTGAACATCGCCCGCCTGATCGCTGGATATGGTGGGTGACAT
MAB_0800		+	2	789820	134.5	0	CCGTCGAAAACCGGTTGTGGCGCCCCCGCCTACGACGCACCCTAGAGGGCAT	789413	56.5	AACCCCGCGATCCACACCCAGTGCGGGGAGGTGCCGAGCACACTGGCGATGC
MAB_0807		+	2	797507	154.5	224	AGCTGATCACCGATCAGATCAACGCAGGCGGCGATATATAGACTCGTTGCAA	797731	152.5	TTCCCTGAGCACGAGAAGGCGCCTGCAGACGCTGTGCAAGAATGTTTGCTGT
MAB_0809c		-	1	801229	372.5	33	GTGAGCTAGGTGGCCGAAAGCTGTGAGATCGCTGCCGCTAATGTAAATGAAG
MAB_0810c		-	1	802782	60.5	27	TGGATAGTGACGGCGTTCCCGCCTGCACAGTAGCGCTACTATTGTATCTCAT
MAB_0811		+	1	802799	975	6	CAGCCACCTGGCGATGACTGCTACCATCATCCATGAGATACAATAGTAGCGC
MAB_0812		+	2	803649	1639	62	TGAGCGGTTCAGCCCGGCGGTCCCGCTCACGGCTGCGGTAGTGTTCACGTGC	803711	473.5	CCCAGCGCGCGCGAACGTGAAACCGGCGGGCGGTCGGGTACCGTCTGCCTGT
MAB_0813c		-	1	805193	1390.5	0	TCATAATTGTCAAGCATTGTTGTTTATTACGAACGCGCTATTCTTTTGCTGT
MAB_0820c		-	1	815408	151.5	26	TGGCCTTTTTGGACATATGTGACGCACGTCGCAAACGCCAGACTGAGACCAC
MAB_0821		+	1	815526	6765	23	GTCCAATTCGGATATTCCTGTCCACCGTGTTCCGCTCCTACGCTCGGGGTGA
MAB_0824		+	1	819290	75	338	ACGGCCCCCTGGCCGCCGGCTACTTCATCGCGCCCACCATCATGGAACTCGG
MAB_0825		+	1	820783	402	0	CGCGCGCCTGATGAGACAGTTGTCGGGGCATGGCCGAGTACCGTCTAACCGT
MAB_0826c		-	1	823216	288	0	CGTCACACCAAACAGCCGCGGTGTGTACACACCACGGGCATACTCGCTATGT
MAB_0827		+	2	823303	111.5	20	TGTTTGGTGTGACGGGGAATGTTTCGGACCCCAGTCCGCTTGAAAGTCATGT	822875	46.5	ACGGACAGCCAGCGCAGCGCGGCGTAGCAGTCCTCGAGTGGAATGGGGTAAG
MAB_0829		+	1	825982	23.5	0	AGTTCTTGGCTCCGAACACTAATACGCGCACTGATGGTTACGGTGGAAGCGT
MAB_0830		+	2	826630	56.5	291	GAGATCTTCGGCGATTGATGATTAGGTCGATCATGGCGTACGTTGAGTGTGA	826841	46	TGCGCATTGTGGTGGTTTTAGTGTGTGAACAGGGGTTGTAGAGTATGTGTGC
MAB_0831		+	2	827990	1749	35	AGCGAACGCGGCCACCTTCTACAGCCCGGGCAAGGAAGGTTACATTGATTAC	827555	33	CATCAACCAACGCACTGATATCTATGGCGGATCGCCGGAGAATAGGGCCCGT
MAB_0835c		-	1	831759	41.5	384	TTGCAGCAGACCGACATCCGGGTTTCCGATGAGCACGCTACCTTTGGCTTAC
MAB_0840c		-	1	835338	123.5	42	AGCCGGATGTAGACCTGTGGCCCCGATCACTCGCGTGCTACGGTCCTATCGC
MAB_0841		+	1	835340	35.5	363	CGGTCACAGCCCTCCCAGAGAAGGTTTCTATCGACTGATTGAATCAAGCGAT
MAB_0845		+	2	839584	1458	0	CGCTGTAGCCGCACTTCCCAACCAACGGGTTGACTGGCTAGGGTGGCCCCAT	839161	49.5	TTCTGGAGGCGATTCTCCCGTACTACGGGCCGTACCGGAATGATGTGCTCAA
MAB_0847c		-	1	843017	417.5	32	CCTGTCCTTCGAACCGCCCAGCTGCTAAGTCCAGCGGTAGGCTGCCCGGCAT
MAB_0848c		-	1	843447	47	0	ATTTCGCCGAAACCTCCCCAGGCCGTGCCGTATCCGGCAAGTCTGGAGCGAT
MAB_0849c		-	1	844020	29	33	CAGCCCTCCCAACCCGTTGGTTGGGAATGTTGTGACGCTATGCTTCGAGTGT
MAB_0850		+	1	844109	114	93	TTGGGAGGGCTGCTTACCATGGGTACGCCACCCTGGTCTAACGTAGGGCTGT
MAB_0852		+	1	848012	215.5	90	TCTTTGACGTAACGTACCTTTGCGCGATATTTATTCGCTACGCTGCCCGCGA
MAB_0857		+	1	855454	430.5	445	CAATCGTGAAACCGATTGTGTAGTGGTAGATAGCGGGTGATAATCGAGCGGC
MAB_0856c		-	2	855833	479.5	0	TCGGGGCACCAACCACTGGAAGACGAAGCCCGGCAAGCACGGTACTCATGCG	856244	39.5	GCCGACGTCGTCCTGACCGAGGCCAACAGCCTCGGCGTTGTAATAGATCGGT
MAB_0858		+	2	857376	602.5	0	CGGCGCGCTGACCCGATGGGTGGGATCACCTTCTCGGGCGTAGTGTGGCCCA	857191	568.5	AACTTCGGGGCTCGGCAGATCCTGAATGTCGAGGGATGGGAAGATCGAGTAC
MAB_0860c		-	3	860560	97	1	TCGGGGCACCAACCACTGGAAGACGAAGCCCGGCAAGCACGGTACTCATGCG	860811	30.5	CAGACTGATTCCCAACAGCACCAAGCCCTTGCGCCACATACCCTTAACGAAG	860621	59.5	CGCTGCCAAATCTCCGCCAGAGCGCTGCGGTCTTGAGGTATCGTCACCGCAG
MAB_0861		+	1	860625	359.5	0	GACCCGCGGCGACATTGGAGGATGTCGTCTGTCATTGCTAGATTGCTGCGGT
MAB_0862c		-	1	863289	342	1	GCAGGCCGAGAGGCCGACGGCGAACCCAACCCGCCTCTACGCTGGTGATCGA
MAB_0863		+	2	863352	1054.5	0	AGAGGCGGGTTGGGTTCGCCGTCGGCCTCTCGGCCTGCCACAATGGCTGCGT	863044	40	CCTGCAGCTCCGTGGCCCGCCCGTCGACCTGAGCGAGTACATTCGCGATCGG
MAB_0868c		-	1	866460	229.5	0	CCCTTGTCAAGGGGGTTGACGCGCCAGCTTCGAAGCGTACCTTGGTGACCAT
MAB_0869c		-	2	867930	6581.5	220	TCGGGGCACCAACCACTGGAAGACGAAGCCCGGCAAGCACGGTACTCATGCG	868066	84.5	ATTTCGTGATCTACGACACACATCTGAAGGTCACAGTAGGGTCACGACACGG
MAB_0871c		-	1	869445	520	0	GTGACTGGTCATCCTACTCGGCTCGCGCAAGTGGTCGCTACGCTGGACTTAT
MAB_0872		+	3	869493	474	45	CATAAGTCCAGCGTAGCGACCACTTGCGCGAGCCGAGTAGGATGACCAGTCA	869309	45	TCCCGAGGCGTGTCACGGCGATCCCGATGAGTCTGATGTATTCATCGGTGGT	869367	397	TGTCTCGCTGCGCAGCCAGTCCAGTCCTTCGGCGGGCATACAGTAGGTGCAG
MAB_0873		+	1	869829	103	88	CGGTCAACCACAAGCACACCACCGACGAACTGCACGGAATGATCGAAGACAT
MAB_0874c		-	1	871172	362	0	GGCGGCAACCGCCCGGTGATGGCCGAACAAGAAGGTGGCAAGGTACACGCGT
MAB_0875c		-	2	872836	236.5	0	TCGGGGCACCAACCACTGGAAGACGAAGCCCGGCAAGCACGGTACTCATGCG	872930	32.5	GCACCGAGGTACTTGCCCACGGTCTCCCCGCTGAACTCGACAATGGCCGTAC
MAB_0881		+	1	876008	41	298	GGTCTGCTGGCGCTGACATTCACCACGTCGGCGATGAATATCATTCAGCTGT
MAB_0882		+	1	877115	419	0	GTCGCTACCGCCGCGGCGCTGGCGTTCTACGAGCGCGCTAGGCTCGCGCCAT
MAB_0883c		-	1	878241	745	34	CTCCGCGTGTCAGCAAGGAACTGCCATCTACCTGCACTAAGGTCCCGAGGAA
MAB_0885c		-	1	879433	1644	36	ATACCCGCGTTCTGCGGACCGCGGCCCGTTACCGCCCCATACTTTGTCCTGT
MAB_0886c		-	1	880135	135.5	344	ACACACCCGCTGGCGAGGCGTCCCACCGAGCGCGCGGTAAGTTCGGCGGCGT
MAB_0893		+	1	885162	73	134	TCTTCGGTGTTCGACTGTTGATGTACAACTTGCATAGTTAAATAGGAAATAT
MAB_0897c		-	1	891381	30	26	GTATCTCGAAATAGGTTGTCAACTACGTCGCCACTGCGCACGATCGTAAGAC
MAB_0898		+	2	891397	84.5	116	CACCGTCACATTTACCTCCATTATTCACAATCTGTCTTACGATCGTGCGCAG	891219	35.5	CCTGCTCGTCAAAGCGACGTCCCAGCACCATGTTTCGGTACATTGCCAACAG
MAB_0901c		-	1	895168	490	0	GTTGGGAGTGGAAACGCCACCAGCGCACACGCGGTGCGATGATTGTCGTCAT
MAB_0906		+	1	898980	45	33	CTGATCGATCGAGACTTGTGCTCCGCGTTCGAATCCGGCACACTCAAATAAC
MAB_0911		+	1	902931	30	0	CGACGCCTGAAATCCCACCTCACCCACCGGAGTACGCCATGATCGAAACCGT
MAB_0912		+	1	904279	22	0	CGTCGACCATAGATAGCGCCGGTCACGGACGGTTTTGGCACACTATGTCGAT
MAB_0913c		-	1	906742	173.5	0	TACTGAATCCCCTGTCGCACAATCAGTGCGGAAAGGCTAAGCTCCGCAATGC
MAB_0917c		-	2	910213	77.5	76	TCGGGGCACCAACCACTGGAAGACGAAGCCCGGCAAGCACGGTACTCATGCG	910563	42	TCGGTAACCATAAACCGACCGGGCCGGTGTACATCGAACACAATCGATGGGA
MAB_0920		+	2	913203	2271	324	CCGTTCTTCGCCGCAGTCACCGGCGAGCGGCACGAAAATCGATATACTGTGC	913491	76.5	CAACCGCTGCCATGATCCGATCGCTGGCGCACCGAACGTAGGATGATTGAAC
MAB_0925c		-	2	916739	145.5	0	TCGGGGCACCAACCACTGGAAGACGAAGCCCGGCAAGCACGGTACTCATGCG	916856	38	ATCGCGGTCGGTGCCGTCGGGGTATCGATCGGCTGCATCACACTGGTCACGA
MAB_0928c		-	1	921159	679.5	0	TTGTTTTATGTGACGCAGCTCTCAGTGGGCCACCGTTTAGGCTGGTAGTCGT
MAB_0929		+	1	921307	210.5	53	GGGCCTTCTCGCCCTGTTTACACTCGCCCAGAGCTTGTAGACTTCCAAGTAG
MAB_0932c		-	1	925905	754	36	TGCGGGGTGACTAAGAAGCACCCTTATTTGCGAGTGCAAGAATCGCCTTTAC
MAB_0933		+	1	925989	590	0	TTCTTAGTCACCCCGCAGTGCCTTATCCGGGCGCCTGTAGCGTGATTTTCGT
MAB_0934		+	1	926578	263	54	CATCGCCCCCGAGACCGTCGAGTTCTGGCAGGGACGGGAGAATCGAGTGCAT
MAB_0936c		-	2	930256	404.5	21	TCGGGGCACCAACCACTGGAAGACGAAGCCCGGCAAGCACGGTACTCATGCG	930465	90.5	TGATCTTCGCTGCGTCGGTGGGCGGTCTGCTGTTCTCTAGCATCGGAATCGT
MAB_0937c		-	1	933320	298.5	23	GCGCGTCGCGGACACCGGGCACTGGGGACGCGTCGCGTAGCTTGGGCGACAT
MAB_0939		+	2	934969	392	84	AGTTTGGGAACGACAGTGCGCACGATACTTGTTCGGCTAGAGTCGCGTTCGC	934556	233	CGGCGATATCGCAATTCCCAGGAACGTCACAGCTGGCTATGATCTGCCGGGA
MAB_0938c		-	3	935012	525.5	221	TCGGGGCACCAACCACTGGAAGACGAAGCCCGGCAAGCACGGTACTCATGCG	934801	187	TTTCGGTGTGACCGGCGACCACGCCACCAAACCGAGGGTATGTTGGGCCAGC	934932	47	ACATCGACGGGTGCGAACGCGACTCTAGCCGAACAAGTATCGTGCGCACTGT
MAB_0940		+	1	946178	404.5	117	ATCCGAGCTGAAGGAGTGAACCGGCGGCGTCCCGGGTAAGTTAGCTACCCGG
MAB_0941		+	1	947510	223	0	GGTTCCGGACTTCCACTGAAGCCCAGCTCGACCCGCAATAGATTCACCGTAT
MAB_0942		+	1	948952	137	0	TGGGGTACCCGACCTGGACGTCATTGCCCAGGTGGCGAACACTGACAGACAT
MAB_0944		+	1	950747	262.5	28	GCCCGACCCTGACCAGGCGGCCCGGAGGCGGAGCGACTACCTTCTTCTCTAG
MAB_0945		+	2	952177	277.5	0	TGACGCAAGTCTGTTTGCATTGCTAATAGTTGTGGTTTCACAATGGTTTCAT	951768	68.5	ACGACCCGCGCGCCCGGATCTGTAAGGAACAGGCCGATAAGATCCTGGGCAA
MAB_0946		+	1	953497	93.5	82	TGTGGTTCATGTGCGCGGGGCTGGGCCTGCTCATCGCTACGCTGGGGATTGT
MAB_0947c		-	1	954994	58	0	GCACTCCACAGCGAGGTTTCACACCGGCTGGTAGCGGGTACGCGCGCGGTAT
MAB_0948c		-	1	956517	457	0	GACGTACTGAAAAGCACCGGCTGATCACCCGAAGGCCGTACAGTCGTTTCAT
MAB_0950c		-	1	959517	49.5	95	TTCCCTGATTCGCTTTCAACCTGGGCACTAAGCCAGGTATAAATGAGCGCGT
MAB_0951		+	1	959678	53	0	ATGGTCCGATTTGGTCCGCTTAAGCGCGTCTTGTGGTGCACACTCAACCCAT
MAB_0953		+	1	961516	343.5	0	ATCGCCGGACGCGGTTAACCCCTAGGTGCGTTTGCGGCGATACTGAGCAGAT
MAB_0954		+	1	962334	1009	0	GTGGTGAGCAGACTGGCGGCCCACCGGCGGCCGGACGATACGCTGCTGGCAT
MAB_0956c		-	1	964827	1700.5	0	GCGACGATAGTTCGACCGTTTTACCCATCTCATCGGGCAAGATGGCAGGCAT
MAB_0957		+	2	964914	732	79	CGAACTATCGTCGCCGGTGCTGTGCCGGGCGTCGCCAGTATCATGAAAGCTG	964522	25.5	ACGCGGGCCACCAACTCGGCGAGCACGAACGGCTTGGTCAGATAGTCGTCGG
MAB_0958c		-	1	966642	174	0	GGACCGTCGCTAGTTACACCGATCATGGCAACCACCCTAATATGGCGCCCAT
MAB_0959		+	1	966667	447.5	0	CCACCAATCACGGCGACGGTAGTCATGGGCGCCATATTAGGGTGGTTGCCAT
MAB_0961c		-	1	969175	1825.5	0	GCGCAATCGTCACGCCACGTTCCCCTCCGACGCGGGTAATGTCAGTTGGTAT
MAB_0962		+	1	969293	2275.5	0	TTGGCGCTCGATGGCCGTGCCGGGCGGTCACAGGTCGCTACTGTGCAGGGGT
MAB_0966		+	1	974024	306.5	0	CCAGTAACTGCTAGCGGTCTGTTCGGATCTCTCCGGTATCGTCTGCCCACGT
MAB_0967		+	1	974579	16321.5	0	AATTCGTGTCGGTGTTTGGCATGCTCCGAATTCAGTAGCAATATGGATATAT
MAB_0968c		-	1	975796	181.5	0	GGGTAGTACGCCATAACGGCGATATGTGGATCGCCCCTAGGATCGGAGTCAT
MAB_0970c		-	1	978483	383	69	AGCAACGCAGCTTCATGATGCGCGAGGCCGCATACCTTTAGCATGGGTAAGT
MAB_0973		+	1	980097	360.5	437	ACCATGATCGGTGCGCAGGCAAGCAATGACCAATATGAAAAGATCTTGTCGT
MAB_0974		+	1	981025	109	37	CGCACCGCGTTCGTGTTGTCCGCGGCGCGGGTAGGTAGTAGTTTGCCCTTGT
MAB_0975c		-	1	983618	87	0	TTGACCACCTCAGCGCGACGGACAGCAGCCCAGTTCGCTACGGTCTCTGCGT
MAB_0977c		-	1	985757	107	0	GGGCAAATCAACCCGATCCGGCTGTCGGACCCCGGTGCGAGCATCGGATCAT
MAB_0978		+	1	985837	47.5	157	CCGGATCGGGTTGATTTGCCCAACCGGCGGTTGATTCGGAGAATCACTGGGC
MAB_0979		+	1	988318	796.5	0	GCGCGGGGACCTGCTTGTAAGCGGCACTGACATAAGTCAACATCATTGACAT
MAB_0981c		-	1	989976	796.5	154	TGTCGATCGGCCTGGCACTTGAGCACAGCGGACGCAGTAGTGTCATCTACAA
MAB_0983c		-	1	991407	209.5	31	GGCAGCAACCCGCCGTCGACGACGGCAAGGTGGTCGATACGCTGCTCCACGT
MAB_0985		+	1	992076	335	0	TATCGACACACTGTTGACTTTCTCAACACTGCGTCGATAGCCTAGCTGTCAT
MAB_0984c		-	1	992093	85.5	92	ACACGGCACGCCATGCCGATACCCGAGATCCCGGCGCCCACGATGACAATGT
MAB_0986		+	3	993457	74	150	GCCGCACCAGGTGCCGCTGGCCCCGTGGCGCTCCTATCAGAATTACTTCCGC	993298	44.5	GCGCGCCGACCTGGTGTCGCAGTACACCTGCCGGCTGCTCAAATACATGGAC	993607	33	GCACGAGGCCCCCGTTGCAATAGGCAGGTAAATACCTGCATAATGGCCGGGT
MAB_0988c		-	2	997756	65.5	35	TCGGGGCACCAACCACTGGAAGACGAAGCCCGGCAAGCACGGTACTCATGCG	997998	22.5	CAGGGAGCCAGTGTTCGGGCGGACCAACTGCGCGCGCATACCCTCGATGAAG
MAB_0989		+	1	997776	265.5	0	TCGATGGTCGGCTGCCCGACTTTGGCGGAACGGTACGGTACCGTACTCTCAT
MAB_0990c		-	1	999650	73.5	0	GCCGTCACATTGCTCTGGCGGCTGTCGGTGGGGGTCGTTAGTATTCGAACAT
MAB_0992		+	1	999760	259.5	0	TGTGGCAGAAGAAATTTATGTCGCGGCTTGCGTACCTGTAGGTTGAACGCGT
MAB_0993c		-	1	1000991	908.5	0	AGAGTGCCTATTTCTCACATTGCCGCTCTTCATACGCATACCATGTGGGTAT
MAB_0997c		-	1	1004495	63	111	GCGCCAACGCCACGAAGTATTCAAGCTGCCGGAACTGCATAATTCGTTCTAC
MAB_1001		+	1	1007320	99.5	0	GGCACCGAATGGCAGTGTCAGGACCCACCTGCGCTGGCAGCATCGTTTCCAT
MAB_1004c		-	1	1010606	1629.5	0	TTGATGCCTGACCTGCGAATCGGATACAAGGAGCTACTACCGTGGTCACCAT
MAB_1006c		-	2	1013443	67	233	TCGGGGCACCAACCACTGGAAGACGAAGCCCGGCAAGCACGGTACTCATGCG	1013500	60	ACCTCCTGGATGCCAACCGCGACCACATCAAACAATCCATACTCAACGGCAA
MAB_1007c		-	1	1014816	45	479	AGCTCGATGGGCTGCCCGAGGTGGTTCCGCAGGCCATGCAGAATATCCAGAC
MAB_1012c		-	1	1019822	948	106	ATTTTGGCGTTTTGGGTGCATCCAGGAACCGAATAGCCCATGATGTCCGAGA
MAB_1013		+	1	1020157	64	0	GATTTTCAAATGACGACTATGAGCTGAGTCACACGTTTACAGTGCTGCTCAC
MAB_1017c		-	1	1026900	43.5	321	TCTCGACGATCCCACGGACATCCTGTCCATCGCCGATATCCTCGTGCACTGC
MAB_1020		+	1	1029502	874	93	ACCGTACTTTCGATTGAACGTGATCCCCATCACGTGGCACGATTCGAATCGC
MAB_1023c		-	1	1034557	371.5	11	CTCACGCAGAAACACTTCCCAAACCAATGTTGCGATGTTAGCTTCTAGATAA
MAB_1026c		-	1	1037264	217.5	49	CGTGAACTTCGGGCGACGATGGTGCACCCAGACCTGTTAGTTTTACCGACAG
MAB_1027		+	2	1037335	632.5	0	TGGGTGCACCATCGTCGCCCGAAGTTCACGATTGCCATACGGTTAAGAACAT	1037138	41	ACGTCGCCGTTGGTCAGCCGCCCCTGCTGCCCGAGCGTAGTGTCGGCGCCGG
MAB_1028c		-	1	1038768	636.5	0	TGTGGCAGCGCTAGTTTGCGCCGGCGGTGGACGTCTGTTTGTCTGACGTCAT
MAB_1030		+	1	1039582	248	0	ACTATCCTTGCTATTAGTTAGTGCACTAATTATTAGTCTACAATCTAGTTAT
MAB_1029c		-	3	1039922	89.5	395	TCGGGGCACCAACCACTGGAAGACGAAGCCCGGCAAGCACGGTACTCATGCG	1039553	70	GATTCGGACGATCGGCGGCCATAACTAGATTGTAGACTAATAATTAGTGCAC	1039809	36.5	AGCCGATGGCGGCGCCACACCTTGTTCAGGGCGTGCGCCATGATCAACACCC
MAB_1032c		-	2	1042582	3034	0	TCGGGGCACCAACCACTGGAAGACGAAGCCCGGCAAGCACGGTACTCATGCG	1042744	42.5	ACCGCTTGCGGGTGACCGGCCGGCCCGCGATATGCGGCAACATGAAGGGGGC
MAB_1035c		-	1	1046142	358.5	23	ACTTCGCGTCCCACTTGACGCCTTCAACCTGCAACGTTTACGTTTGACATCT
MAB_1036		+	1	1046152	1400.5	78	GTTGAGGGTAGCCGTCACCGTTGACAGTCCTTTCCGTTAAGATGTCAAACGT
MAB_1038		+	1	1047655	143	0	TGGACACCTACCTGCTGCGGAGTGTCGGCGCGTAGGGGCACACTGGGCCCAT
MAB_1039		+	1	1048528	1267	0	AGGTGCTAGCCGACCGTCGGCTCTCGCGACTGCTCAAATAAAGTGGCAACGT
MAB_1040		+	1	1049331	1303	0	GCCGAGGGTTTCCCACATGGGACTTTGTGCCCACGTGGGATGCTGAACCCAT
MAB_1041		+	1	1050332	68	0	GGGACCTTGGCATCTATCGCCCGATGTGGTGATGGGCGATCATCGGCGTCAT
MAB_1042c		-	1	1052496	200	171	CCGACCTACAGCGGGCGCGCGACGCAGAGTGACTATGGCATGATGTCCGCAG
MAB_1045		+	1	1053960	174	0	CCACCGTAGAGCACTGTTGAGGATCTGTCGAACCGGTTAATGTGGTTCACAT
MAB_1046c		-	1	1055653	77.5	0	GAAGGGCATCCTGGCATCGACTCCTTAATGATAATGGTTATCATTATCATGT
MAB_1049		+	1	1057484	445.5	0	AACAGTGTTGCATCGCGAACGCCGCGGACACCTCGTGTCACACTGACGGGAT
MAB_1050c		-	1	1058539	143	0	CGTAACCGCGAGGTCTTTGCAGCGCGTCGCAGGCGGCCTACTCTGGCGCTAT
MAB_1051c		-	1	1060222	1049	0	ACCAATAGGCAGCACTGCACCACGCGATCACCCCTACTAGGCTCGGTCGCAT
MAB_1053c		-	2	1061623	1617.5	218	TCGGGGCACCAACCACTGGAAGACGAAGCCCGGCAAGCACGGTACTCATGCG	1061834	26.5	GGGTCAGCACCGCGGTCTTGCCCGAGCCGGCACCGGCGACAATGAGCAGCGG
MAB_1054		+	1	1061710	196.5	3	GTGAAGAGCATCAAGCCGAGATTGTCCCTTGTCAGCGGTAAGTTAGATCGGT
MAB_1055c		-	3	1065351	22367.5	135	TCGGGGCACCAACCACTGGAAGACGAAGCCCGGCAAGCACGGTACTCATGCG	1065575	81	TTCTGAGTAAGTGGCCGATTTCACCACCTGGTCAGTCGTAAAATTCATCGGC	1065476	1537	TCGGTCACGGGGGCTCGCCATACGTGCGTGATCTGTGGTGAGGTAGCCCCTG
MAB_1056		+	1	1065668	1135.5	47	ACTCAGAAGTAGTGAAGGGCCTTGCTGTGGCCTTGGCTACAGTCCCTAGTGC
MAB_1058		+	1	1068064	31	0	TCGGATGACATGCCCTGCGGGCCGACGCTGGGCGGCTACCTTTCCGATTCGT
MAB_1061		+	1	1070845	2110.5	45	TTCGGCTTGTCTCCGCCCCTGCGGGGATGGACGTGCAGTAGCGTGGAGGCGA
MAB_1063		+	1	1073331	85	0	AGCGACCCTCCGGAATCGGCCAAGTGACCAGCCCGGCTACGCTCAGCGGCGT
MAB_1066		+	1	1077489	56.5	329	GAAGATCATTGTCCCGGATTCCGCGCTGCTGGCAGAGGTAACATTGGGAAAG
MAB_1067		+	1	1078472	191.5	244	GGGTGGAAGAAGCCGGGAACTTTTGGTCACCGGCGTACGACTGATGTAGTGA
MAB_1068c		-	1	1080523	1810	1	CACTATTGAACCGCGTGCCTTTAAGCGCCGTTCGTCGTAGGCTCGGCGGTGA
MAB_1073c		-	1	1087629	114	227	GCGCCAATGTCGGCGTCTGGGTGCGCACCGACGAGGAATATCGTTGGCTTGC
MAB_1074c		-	1	1089174	271.5	132	TTGGTTGGACCGCTAGATTGACGTTTTAGCGGGTGGGGTAATTTGGCAGCGC
MAB_1075	rpmF	+	2	1089369	2342.5	83	GGGAACAGGGCAAATTTGCAGCTCATGCCCGCTACCGGCTATCGTGTGCTGA	1089278	94.5	GTTGGCCGAGCTGCCGTGGCTGCCTCGACACGCCGTCTTATGGTGAGAAAAT
MAB_1077		+	1	1090428	39	0	ATCCCCATGTCGACACTACGGATGCCGAGGCGGATGCGAGACTCCAGCACGG
MAB_1078		+	2	1091754	302.5	234	ATCGTTAAGCAGGTAGTGCTCAAACATGGTGGCGCCATTAAGGTTGAAGAGA	1091974	79.5	CGGCAGCGTGGCGCCCAAGCTAGATGATCCCGAACGCCTATGAAGGACTGGT
MAB_1080		+	2	1094292	540.5	54	GATCGAATGTTCAGATTGCCGCGCCGTCACCGTGCCGATATCGTCCTTCTGT	1094354	150	GGAAATTCTCATGTTCGCCATGAGGGGACTGATAGGAACAGAATGAAGCTGT
MAB_1081		+	1	1095317	956	163	GAAGTAGTCGCCATTACTGAATAGGTCCATGGTCATAGGACACTGCATGTAC
MAB_1082c		-	1	1096568	1406	0	CAATCGCGCTAGTGCAGGCGGTAACGCTGACCTTCCGTTAAGGTCGGATCAT
MAB_1083c		-	1	1097252	42	0	CGAGAAATTCTCTGCTGACGCGGGGATGTGCGTCGCCTTAGCGTGAGGGCAT
MAB_1085c		-	1	1098311	111.5	45	CCCTAACCACTGACCCGGGAATTCCGCTGGCAAGGCGGTAGCGTCACGGAAT
MAB_1087		+	1	1099213	194.5	99	GACCTGGGAAATCCCGGCGGCTATCTCAAGGCTGCTGTTGACTTTGCGTTGG
MAB_1092		+	1	1103667	274.5	5	CGTAGACGATGACATTGCGTACATCGCTGTTTTCGCGCAAGAATGTCAGGAT
MAB_1093c		-	1	1105693	191	0	GTCGGCGGTTCTCCGAACACATGTCAGAACCTACGCGTACGGTCTTGGCCAT
MAB_1094		+	3	1105698	446.5	98	AAAATCGCAATTGGGTCGGGTTGTCGGTGGGCGTGTCTACCGTCATGGCCAA	1105354	33	GAGCGGCTCTAGGACTGCCTTGTGCTCAATCTGGGTGGACACTATATGTCGT	1105789	237	CCGACGTCTGTTCGGATCACTTGTTCCGAACAACGCACTATGGTAGGACAAT
MAB_1096		+	1	1107980	404	494	GTCCCTACACGCAGGACTCGCGTGAAGACTGGCTGCGTAGACTGCTTGATGC
MAB_1097		+	1	1110449	125.5	4	CGATAGCGCTGTTAACGCCACGACGGTTCAACTCGGATATTTTTGGGAGTGA
MAB_1099c		-	1	1114830	129	195	GCGACGAACCTGCGAGAGCGACTTGCTGAACACCGCGCTAGCTTTGAGAAGG
MAB_1100c		-	1	1115312	675	0	CCCGTGGATATGCGTCACCTCGGCGACAAGCCACGACCTAGGATCAGGCCAT
MAB_1101		+	4	1115418	8903	0	CTGTCGTGTCTTCCCATGACGGGGGCACCTGCGCTGGTAGCGTCGCAAATCG	1115039	266.5	GATGGGTGATTCGGCCGAACCAGCGGACCGTCGGGTGATGGACTGTCGTCGT	1115213	75.5	ATTGCGCATCCGCGGATGCCAATCATCCTCAGACAAGGCAAGCTGCGCATAC	1115128	214	CTTTGAGTTCCACCGCCGCGGGCTCATGGATGCGGGCGTAATCTTCGATCGC
MAB_1103		+	2	1119109	506.5	43	TACCCAGCCCAGCGCCCGATTTCGGAGCGAATCGACCCGTAAACTCATGTGT	1118656	358	GGGCTGGTTGCATGTCCGCAGCCGGCGACTGCGGATGAGAAAATCACCGAGA
MAB_1105c		-	1	1121992	77	430	TGCCCGATTCAGTGTCTCTAACACCGCCATCGCCGCTAAACTTCGCCAGCAT
MAB_1108c		-	1	1122980	172	0	GGCGTTCAACATTGCCCCGTCCAGCGTTCGATGACCTAGAGTCCATCGCTAT
MAB_1109c		-	1	1123752	134	0	CAATCGAATGACAGCTCAATACATTCGACTTTCAGCCGTATCCTGACCAGAT
MAB_1112c		-	1	1125800	39	201	TCACCGCGGACTCCCCGGTGGTCGAGGGCACCGCCCGTATTCTCGAATTCGC
MAB_1113c		-	2	1126082	97	27	TCGGGGCACCAACCACTGGAAGACGAAGCCCGGCAAGCACGGTACTCATGCG	1126371	30	GGCGGCTATCTCGGCCGCGGCTCCCACATGGTCCTCGTGAAAATGGGTGAGC
MAB_1114		+	1	1126164	140	0	GCACGGCTCTGATGAGGAACGAGCATCGCGCGCCGCGTAGCGTGGTGTGGGT
MAB_1115		+	1	1126934	185.5	0	GATGTCCCACTTTCCAGCGTGTTCCCAGGTTGGCAGTCCACACTTCTAAGGT
MAB_1118c		-	1	1129677	1691	53	TCAACACCCGGCCACTGTATCGATTTGGAACGAAAAATCGATGGCACCTATA
MAB_1119		+	2	1129721	340.5	0	TTCCCTATAGGTGCCATCGATTTTTCGTTCCAAATCGATACAGTGGCCGGGT	1129490	98.5	ACGGTGCACTTGTTGGTGGGCGCGCTGCCGCTGCGGTCGATGATGACCTGGT
MAB_1120c		-	1	1131009	348	0	AAGACGTTAGCTTGCCGCGCAATCGAACGTATGTGCGATACCATGTGGGTGT
MAB_1121		+	1	1131063	118.5	0	CACATGGTATCGCACATACGTTCGATTGCGCGGCAAGCTAACGTCTTCTCAT
MAB_1122c		-	1	1133895	120.5	0	ATCCGGGCAGCTTAGATGGCCGAGCAGGCTCCTCCCCTACGATCGACCGTGT
MAB_1123		+	2	1133944	84	0	ACACGGTCGATCGTAGGGGAGGAGCCTGCTCGGCCATCTAAGCTGCCCGGAT	1133850	31	GGTGGGCCCGAAGTCCGCGGGCGGTATCCGGGGCCCGGGAGACTGGAGATCC
MAB_1124c		-	1	1136017	47	0	ACTGCTGTACACCCGCGCGATACTGGTGAAGGGTCTGCGAAACTAGATCGAT
MAB_1125c		-	1	1136840	29.5	0	AGCAGATAACCGGTGGCGGCCCCGGCGGGTCATCGGACACAATCACCGGCGT
MAB_1128c		-	1	1140612	45.5	3	GCCGGGCGTCATCAGGTATCCATTCTATTTGGATAGATACAGTTGCTCCCAC
MAB_1129		+	1	1140648	164.5	3	TGATTCAGGCATGGTGGGAGCAACTGTATCTATCCAAATAGAATGGATACCT
MAB_1130		+	1	1141549	887.5	85	CAAGATCGTTGATGAGTTGCCCCCACGCGATGCTTTCGTTACCGTGTCGTGA
MAB_1132c		-	1	1145141	222	0	CATAACACTTTTGACACACGCGATGACCTAATCCCCGGTACCGTCGCTCCAT
MAB_1133c		-	1	1145964	152.5	0	CTAGACCGAACCACTCCACCAGGCTGGGCGATTCGTGACACCCTCGGTACAT
MAB_1136		+	2	1149139	68	448	ATCGACGGCGCGGTGGTGATGATCTCGATCGACCACGGTAGCGTCGCCCCGT	1149586	59.5	CAGCGGGTTCATGTGCCCGCAAGTCACACGCCGTGCGTTATCTTGGGGGAGA
MAB_1134c		-	1	1149180	140	224	CCAAGCATGTCCTCTACGAGATCTTCGGCCCGCCCGGCACCATTGCGGACAT
MAB_1138c		-	1	1154338	43.5	0	TCCATCACACAACGCAGACATCGAGGCCTTCTCTGACTAAAGTCAGGGAAAT
MAB_1140		+	2	1155565	57	42	TCCGCGCGCGCCTACCGCACGTCGCGGCCTAGGTGGCGGACCATCCGATAAG	1155457	51.5	AAGATCACGGTGGGTTTGGCCGATGATTAAGAAAAGCCTAAGATGCTAGCGG
MAB_1141c		-	1	1158376	778.5	0	AGGTGCATGCCTGGGGTTAGATCCCTGGATGTGCCCGCTATGGTCTCCTCAT
MAB_1143c	rplY	-	1	1159773	2518	116	TAACCAGCGCTGATTGGCCTTTTGCGTTCACGCTCGGCTACCCTGAGCAGGC
MAB_1144c		-	1	1160705	875	0	GCCGCTCAGCCTCTCGACGGTGATGGCCCCGACCGTTAGGGTCAGCTCCCGT
MAB_1145c		-	2	1161525	284	124	TCGGGGCACCAACCACTGGAAGACGAAGCCCGGCAAGCACGGTACTCATGCG	1161669	81.5	GATGCGCAACCGCTCGTGTTCTTGAAAGTTTCACAAGTAGCATTCAGTAAAG
MAB_1146		+	1	1161688	25.5	0	TCATGTTCACATCCATGGAAACCCCTGTACCTTTACTGAATGCTACTTGTGA
MAB_1147c		-	1	1163100	102	70	TTCCGGCAACCCCCTCCCGGTCTTCCGGGAAAGGTCCGTACCATTACCCCGA
MAB_1149		+	2	1164701	1783.5	120	GCTCCGTCGCCAGGACTCGAACCTGAACTATCTGAACCAAAATCAGAGGTGC	1164534	39	TCGGGATTCACGCTGGCTGCCGCGTATACGGCGTGTGCCAGCATGGAGCGGC
MAB_1148c		-	1	1164732	1051	97	GCCGAGTCGCCCGGACAAGCCTTGCTCCGTGGTCGACTACAGTCTTCATTCT
MAB_1150		+	1	1165411	55.5	165	GATGCCCGCGAGCCCAAAAAGGAAGTCGTTGCGGCCCATATCGTCAACCTGT
MAB_1154		+	1	1166975	125.5	0	ATTCGCTGGGAAGTGGTGCCAGGCCACACAATCGGGCTTATCGTCGGCTCAT
MAB_1155		+	1	1167308	668	0	GCGGTGCCGCGCTCTAGACGGATGCGTGCGGTGGCTTCTACGGTGGGGTAAT
MAB_1156c		-	2	1169460	171	498	TCGGGGCACCAACCACTGGAAGACGAAGCCCGGCAAGCACGGTACTCATGCG	1168962	30.5	GCCACGTCAAGAAACTCCGCACCAGGTCGCCACGAGAGCACGGTGGATGCAT
MAB_1158		+	1	1172816	352.5	12	TTGGTCGCGTTGTCCGGGCGCCCGGCGGGCAGTGTTGATATAACACCACTGG
MAB_1159		+	1	1173994	75.5	0	GCCCGTGAGGGTATTTGCACTGCGTATTAGGGGTGCCATACCTTATCTGCGT
MAB_1164		+	2	1180755	250.5	29	AGAGCAGCGGCTGCGCGGGCAAGTGGCCAGCTCATGCGACGATGGAGGGCAA	1180428	124	GATCGCTGATGGTGTTGCTGCCAAGATGGATCGTCAGGAAGATGATCAGTGT
MAB_1165		+	1	1181568	128.5	31	GGCAACGGCCTACGCCAAGGGTGCGACGCTGTAGCACTAGTCTGTTACCCGA
MAB_1169		+	2	1184974	101.5	208	GGTGGTCAGTGAGCACGACATCCTCGACGGCATCGCGATATCTTTGCGGTAG	1185175	51.5	CGGATCAGCAAATGTTTGATTAGGTGCGGAAGGTTTGGTTTCCTCGTGTCAA
MAB_1173c		-	1	1189025	4884.5	0	GTCTGCCCCTTCGCGTTGAGGGCGCACCGCATCGGTGTTTGACTTATGTAAT
MAB_1174c		-	1	1191112	29	144	CCTCTTGCGTCACATTGAAACTATCCGGCATGTAGTGATACCCCTTGAAGGA
MAB_1175		+	2	1191263	75	150	GGTGGGATATCGGAGTTGGTGTTGGCGGGCGCGCCTAGTAGAACTAGGTGAT	1191413	60.5	TCGTGCGCGGGCCCCAACCACTGAGTATCTCCTGATGCAAGATTGACCCCAT
MAB_1176c		-	1	1193364	710	0	CATGTCCGAAGGCTATCGCTGTAGGACACGTGGTGTGCGACCATCGGTAAGT
MAB_1177		+	1	1193566	348	0	CATAAAAGAACCTCTCGCCATGGACGCCGATGGCGACCACAATGGGCGACAT
MAB_1178c		-	1	1194582	7195.5	0	ACATCTAAAAACTCGCCTAAATGGCGCGGCTAAATTGTTACGTTCGAATCAT
MAB_1179c		-	1	1195480	148.5	263	GGGCAGTCTGCCTACGCGACCATGGTGACGCTGCAGGGCATGATGGACGTGG
MAB_1180c		-	1	1195828	957	64	GCGCGTAACCTGACCTTGGAGGAAGCCGAGCGCGGTGTTAACATGCTGCGGT
MAB_1181c		-	1	1196456	1358.5	0	CTCTAGGTGAGTAAATGTCGTGGCTGGTAGGCACTTGCTACTTTGGAGTGGT
MAB_1185c		-	1	1199045	33	27	ATCTACGACGACTTCAATTCCACCGGAGGCTCCGGCCTAGACTTCTCGGCGA
MAB_1190		+	2	1203753	1069.5	147	TCTCACAGGGATTTGCCACAGCAGCGGCATGCGGGCGGTAGTGTGAGCCCAC	1203828	305	TCATTCGCGAAAGCGCGGAACTCTTGCACTTGCCTGCTCGTTAAAGGTCCAG
MAB_1191c		-	1	1206011	154	1	GGGCGCCTGCCGGCCGGGCGGCAGGCGCCCGCTCACTAGACTTCCGTCGCGA
MAB_1192c		-	1	1207401	69	40	AGACCGGCCCGACAATCTGCCCGTCGCATCGCTGCATTAGATTCCTGGGGAG
MAB_1193c		-	3	1208420	3062.5	1	TCGGGGCACCAACCACTGGAAGACGAAGCCCGGCAAGCACGGTACTCATGCG	1208521	49.5	CGCTTAACTGCTAGCTGCCAGCTAGCGTCCGATGGACTATACCTATCAACAA	1208783	67	GGTAGGGGAAGGTGGGCGCGTGGCTGCCGATCTGCAGTACCGTGCGCACCGT
MAB_1195		+	1	1209775	1299	0	GTGGGAGCCTCTGCGCGCGGGACACTCATCGGTCTAATAGCGTTACCTGCAT
MAB_1197		+	1	1211928	621.5	1	GGCGGCGCTGGGCTGTCTCACTCCTATCGGTCCGGTATAGGCTCGGACCCGA
MAB_1198c		-	1	1213769	94	0	CATGGCCATGCCAGGCATCATGTCACCAGTTCTGCCGCTATTGTCCCCTCAT
MAB_1199		+	1	1213787	155.5	24	CAGAAGCAGGAGGTCCTCCGCAATCTGTGGCATGAGGGGACAATAGCGGCAG
MAB_1200		+	1	1215178	36	0	CTCGATCGGGGGCGGATGGGTTGTCGGTCGTCGGTGTGATGCTGACGGCCAT
MAB_1201c		-	1	1216746	847.5	133	CTCCACCAAAAATGGGCTGAACATCACAGCGACAGTGGTATGCTGAGCGGAT
MAB_1202c		-	1	1217298	664.5	0	TCACCTCCCCCATCGTTTCATCTCGGGTATACCCGGCATACCGTTGACCCGT
MAB_1203		+	1	1217344	109	53	TGCACGGGTCAACGGTATGCCGGGTATACCCGAGATGAAACGATGGGGGAGG
MAB_1206		+	1	1220531	401.5	0	ACCGGGACCCAACAATTAGACGCCGCGTTGGGTAGGTAGCGTCCGGGAGTAT
MAB_1208c		-	1	1222263	836	0	CTGCACACAACCTTCACAAACCTGACTTTGGGAACGCGATACTGTGACGCAT
MAB_1209		+	1	1222362	4185	0	AGATCCATATCCGCTGCTCCGGCCCGCGTGCGGCTCGCTAGGCTGGATCCGT
MAB_1210c		-	1	1224377	34	378	GGCCAATGGGAATTGTTCAAGTCCGCCCGCCCGAGTACTACGGTTGACGAGA
MAB_1217c		-	1	1230019	41.5	0	TTTTCAAACTCAACCTTGCCGGCCCATGCGCTCCGCGCTAATCTGGACACGT
MAB_1225		+	1	1237192	341.5	59	ACGTATGTGAAAAGTAGCCTCCGGGGCCGTCATTGACATATGGTGGGTTGGC
MAB_1229		+	1	1240842	1193	1	TCTGCTCAGCCGCTAGCACGTGACGATCCGGCACCTGTCACACTGTTGTTAA
MAB_1232c		-	1	1245449	478	0	AAGGCTGATTTTCACCCCGCAGCGCACGACCAACCAGTAGGTTGGCCGCCAT
MAB_1233c		-	1	1246266	214.5	376	TCATCAAAAACGAGAAACATGTTGTGCAGCAACCCGATATCCTCATTCTTGA
MAB_1234c		-	1	1246860	3123.5	0	ACACAACCCTAGTGCCGCGTTCACGAATGGCTCCTGCAAGACTTGCGTTCAT
MAB_1236		+	1	1248144	4193	0	AGCCCCTGGTGGCGTCCACGTTGGTGTAGCCGCCGACTAGGCTGATGGCCAT
MAB_1237		+	1	1249738	2257.5	0	CTGTCGCGCGGCGATTTCACATTTCGATTCCGTCCGGTTACTGTTACCGCAT
MAB_1238		+	1	1250696	617	1	CTTGATTCGGTGCGCGGCATCTGTGGGTAGGTGCGAGTAGCGTCAAAAGCGA
MAB_1240		+	2	1252253	2280.5	0	CCGGGCTCACCGCGTAATGCCGGGATGAACCGGCTACTACGCTGTTGGACGT	1251814	150	GGCCAAGAGCTGGGATACCTGCCGGGCAGCGAGAGCGAGAAGATGGGGCCGT
MAB_1247c		-	1	1256265	30.5	49	TTAGGTCTCGTCGGCGTGCGCAGTTCCCACCGTTGCCCGACGAACTCATTGT
MAB_1248		+	1	1256275	49.5	75	CCTTCGACTTGTCTCAATTTCCGGACATTTTTGTCCGGCACAATGAGTTCGT
MAB_1249		+	1	1256994	528.5	3	TTCAATCCGCCCGCTGTACAGCTTCCGGCATATGGCGTAACACTGGAGACCT
MAB_1252		+	1	1260039	650	0	CGGGCTCATGGGATGTGATTCTTTCATGCGGGCCTGCGAGTATGGGAGGCGT
MAB_1253c		-	1	1261823	43	0	ACGCCCTGGATTCCGACTAGCGCCACGCGGCTCCAGTAGTGTCACGGCATGT
MAB_1254c		-	1	1262164	52.5	101	CCCTGGCCCGCGGATACTCGGTGGTGCAGCGCGTGCGCGACGATGGCACCGT
MAB_1256c		-	2	1263980	489.5	0	TCGGGGCACCAACCACTGGAAGACGAAGCCCGGCAAGCACGGTACTCATGCG	1264451	38.5	GTGCCGATGACTTCCTCATGGCCTTCGTGGCCGATGAGCAGAATGTCGAAGT
MAB_1257		+	1	1264041	3207.5	0	TTGCCTTACGTCGGTCGTGCAGCGAAAGGCTGGGCCGTAAGCTGGTAACTAT
MAB_1258c		-	1	1265989	3224	69	GACGGGCACCGTTACCGAACATCCGGCGCGGCACCGGTACCTTTCAACATGT
MAB_1260c		-	1	1268492	48	0	GCGGGTCGCGGTACTACAGGCCCCGGCGAGGGGCACTTAAGGTAACGCGCAT
MAB_1262		+	1	1269006	270	0	CAGGGACTTCCCCGATGTGCCAGGGCGTTTCGTCGGCCTACGGTGAGTTCAT
MAB_1265c		-	1	1270362	101	0	AGGCTCACGAGATGGAGAGTCTACGGACCGCGGCGATTAAGAATGGTGCGGT
MAB_1267		+	1	1271449	27.5	45	CCGCCGGAAAGGTCCGGATGGAAGGCAAGGAATACGTCATGGTTGACGGTGA
MAB_1268c		-	1	1272292	50.5	28	GTCCGCTGAACCAGACACAATCGGATCCGCGTTAGCGTTGAATAGCAGTCAG
MAB_1272		+	2	1276244	345	0	CGGATCACATACCCCGTGAGGGTATGAAAAACAGTGCTAACCTGGCTCCCAT	1275764	55	CGTCCATGTCATTGCGCAGCGCCAGGCCGTGCCAATGAACACTCGTAGGCGC
MAB_1274		+	1	1277728	227	85	CTTCCCCGACGGCCCGATGCGCTATCACGGCACGATCTACGATGACGATTAC
MAB_1275		+	1	1279146	242.5	0	CCGGGGCAGGGAAGTGGCGCCGGCCGCCCGTGCCTGAGTAGTTTGTGGAGGC
MAB_1276c		-	2	1281879	186.5	0	TCGGGGCACCAACCACTGGAAGACGAAGCCCGGCAAGCACGGTACTCATGCG	1282310	33	GCGCCGGATCGATCGCTGGTGTCTGTAGCCAGTGGGCCAGAATCTGAAACAT
MAB_1277		+	2	1281916	700.5	3	TTGGCGCTCGGCACGCCGGGATTCTATGGCACGGGCGCTATGGTGAACTCGC	1281847	36.5	GTCAAACCAACCGCGACACGCAGGACCAAGAGTCCAATATCGTTGCGGGTCA
MAB_1279		+	2	1284836	78	0	TTTCCCGCCAGCTGCGATGAGTTTTGGTACCGGCACCGGTCGATACCGGTAT	1284707	57.5	CGGTGATGGGGCTGACGCATGGTGTGCACGGGATCGGTGACACTGTCACAGT
MAB_1281c		-	2	1287225	173.5	324	TCGGGGCACCAACCACTGGAAGACGAAGCCCGGCAAGCACGGTACTCATGCG	1287164	30.5	GTGGATCGCTGTCGTCGCCACGTCGACTGCGCTCGTTGCAGGATGTACACAC
MAB_1284c		-	3	1289100	5874	464	TCGGGGCACCAACCACTGGAAGACGAAGCCCGGCAAGCACGGTACTCATGCG	1288586	245	ATGACCCACCCTCGGAAAAGGCACGCAGGGGCCCGCATACTATTCGGCTTGC	1288843	27	GCCACGGGAGTCCTACGGCCCGAACAGTTCCCCCCGAATATGCTCGTGCCGG
MAB_1286c		-	1	1291364	49.5	34	ATCTTGAACAACGTGGAACCGAATCAGCCCCTACCCCGTCGGATATTTACAT
MAB_1287		+	1	1291490	140.5	23	CCGCCTCAACCACCCTTGACCGTCTAACTTATCGCTGATAACTTAACGCCGT
MAB_1290c		-	1	1295669	7295	0	ACCTAGCCCCGCTGATGCAATCCGCACCCGAACTCTGGAACACTGGGGCCAT
MAB_1291		+	1	1295727	3063.5	0	GTGTTCCAGAGTTCGGGTGCGGATTGCATCAGCGGGGCTAGGTTGGTGGCAT
MAB_1292c		-	2	1297193	307	0	TCGGGGCACCAACCACTGGAAGACGAAGCCCGGCAAGCACGGTACTCATGCG	1297587	84.5	GATTCGCCGGTGTGACAACGGTTCTGGCCAGCGGCAACGTACTATTGGATGC
MAB_1295c		-	1	1299172	772	0	CTAGCCAAGGGACCGTCCCGCCGTCGCCCCATTTCACTAGCATCAGCGTCAT
MAB_1296		+	1	1299233	14252.5	0	CTAGTGAAATGGGGCGACGGCGGGACGGTCCCTTGGCTAGGCTGACCGGTAT
MAB_1298c		-	1	1301329	139.5	55	GTTCCTCCATAAGGGTTGTCCGGGCCGTGAATCGGCGCTAGGTTGTCGGCGA
MAB_1301c		-	1	1304153	1899.5	73	CATTCCTTCCTTCTGAACTTTGACAACCTCAGCGGTGTTACGCTACGGCAAC
MAB_1302		+	2	1304171	692	38	CTCCCCGAGCGTGGCGATCTTGGTCGCCCAAGTTGCCGTAGCGTAACACCGC	1304109	208	ATTCCGGCGACAGCTTGCGCAACGCCTCTAGATCAACGTCCAATTGGCCTGA
MAB_1304		+	1	1305479	190.5	133	GCGATCGACGCGCCCATGAAGACGTTGGTGATCCGTGACATATTGAACTCCA
MAB_1303c		-	1	1305512	485.5	43	CACCACACGCGTCACTTGAGTAACACGCGTAACGGATTACCTTGGCGTTTAA
MAB_1305		+	1	1306852	161.5	0	GGCGGTGGTGGGCCGGCGAAGCGGCCACCTTGGTCGGCTACCGTGGCGCCAT
MAB_1307c		-	1	1308919	616	0	CGCGCCCGCGACCACTATCGCCATGGTGCTCGACGCTATACGTTGACACTAT
MAB_1309c		-	2	1309618	168.5	127	TCGGGGCACCAACCACTGGAAGACGAAGCCCGGCAAGCACGGTACTCATGCG	1309540	157.5	AATTCTGGCAGTACAGCCCACAGTTCACGAAACCGGCGAACAATTGGTGTGA
MAB_1311		+	1	1311512	79.5	0	GCAACCGTTCACGCGCGAAGGCGGCCGCCAACAACAGCTAGGTTCGGCTGAT
MAB_1312		+	2	1312024	1276.5	0	GATAACGGCTTTCGCGGTCACGCGACAGCGCCAGTGGGTACTATCGCGATAT	1311832	60.5	GGGGCGCGCCCAGCCGATATCGGGCAGACCGGGCAGGAACAATGGCACGTGC
MAB_1314		+	1	1314840	15699	173	GCGCCAGATTTCGAAGGCGCCGCAACATCGCTCTTGCCTACAGTGGCCGGAC
MAB_1316		+	1	1317400	28.5	256	GCCGCCGGCCAGTAATACACCCGCGCCGCCGTCGCGAGAGGATTCTGTTCGC
MAB_1317		+	1	1318505	12341	65	CCGGGTGGGAATCAGATCTGTTCGCTGGGGTGGAGTTGTAAGCTCGATTCAT
MAB_1319		+	1	1319398	24.5	388	TGCCACGGAGGCGTTGGCGCCTGATTTCTCGATGGAGAAGAATTTGGCGCCC
MAB_1318c		-	1	1319740	780.5	0	ATCAACGAGGCCACCCTGCGGAAACGCCCCGGATCGCTAGGCTGATCACCGT
MAB_1320c		-	1	1322693	38.5	24	TTCGGCCAATCAGTCTCCGGAACACCCCGGCATCCGGTAAATATCAAGATCA
MAB_1323		+	1	1323851	126	2	AAGACCCTCGTGGCATAACCCAAGGAGTAGCGCCATGATACGAACATTGTGT
MAB_1324		+	1	1324191	109.5	0	TCGTTGTCAGCTTCATTGACACATTGAGAGGCTGGGCGCACGCTAGTGCAAT
MAB_1326c		-	1	1327166	57.5	0	TGCACTGCAACAAGTTGCATAGGGTGCGGGATTCGTGCCAACATGCTCGTGT
MAB_1327		+	2	1327670	3875	93	CTGAGCGTGCCTGCTAGACGCCGAGCCAAGTTAAACGTTAAGCTAAGTACCT	1327758	1179	TAGGACAGCCTGTGTCGCGAGGCACATCTGGGGACCGGGATACTGGCCGCAA
MAB_1330		+	1	1331374	4044	0	ATCTCCGTCAATCCTCGACACCCGTGGGTGAACAGGACGATGCTTGGTACAT
MAB_1332		+	3	1333982	231	0	CGTTCTTCCTTCGCGCACTCGTTTCCGGAGGCTAGCTCTAGGCTGGCTTCAT	1333559	44.5	GGCTGGGCACCGTGCTGCAGGCATATCTGAAACGTACCTACGCTGACTGCGT	1333898	30.5	ACCACATGCGGGTCTATGTGCCGTTCGGTGAACAGTGGTACGGATACTTCGT
MAB_1335c		-	1	1337853	2343	0	CGGGTCACCAGCGAGTTCAAGCGCCACCGGTTCAGGCTAGCGTGTACACCGT
MAB_1336		+	1	1337877	489	0	CAGGCCAAGTGCTACTGCTCCGCTCACGGTGTACACGCTAGCCTGAACCGGT
MAB_1340		+	1	1341922	196	0	GCGAGCTGTCCCGCGGGAATTGAGTTGCCGGCGGCCCCTAGGCTGGCTAGGT
MAB_1342		+	1	1342971	54.5	351	TGGTCACCACCACCATGCGCGAACGCAAGCAGATCATGGAGGATCGATCCGA
MAB_1343		+	1	1345160	594	0	TAGCGCGTCGTAAACCGGCGCGGCTGGCTTGCCGGGATAACGTTCGAGGCAT
MAB_1344c		-	1	1346466	77	0	CTTCACTCTCGGCACGCGAAATGACTTGCGGGCCTCGGCAGTATGGGCACAT
MAB_1345		+	1	1346599	1123.5	0	AGCTTCACACTCGGCGCATGGCGAGGCGGGCTGCCCTGCACAATGAGGACGT
MAB_1346		+	1	1347301	1012.5	170	CCGTGTTGATGGCGTTGAGCAACAAGGATTTCATCGGGGAGACTCTTGGTGT
MAB_1347c		-	1	1348911	447	0	ATCTTGCCAGCGAGGTCCGACATCCGGACCTACCGTGGCACTATGACCTCCT
MAB_1348		+	2	1348969	571	0	TAGTGCCACGGTAGGTCCGGATGTCGGACCTCGCTGGCAAGATCGGTGTCGT	1348891	181	TGCGGGTATCAGCGTGGCGGCGGGTGAAGACTTCGGCGATAGTGGGAGCCAG
MAB_1351c		-	1	1351351	215.5	0	TGAAGAGCCAGAGGCAGCGGCCGTCGGAGCCACCTACTACGGTCGTGGCTAT
MAB_1352		+	1	1351478	2833	0	ACAGGGTGTAGCGCTGGCCGCTTCTGCCGACTGCCGATAGGTTGATTGCTAT
MAB_1353c		-	1	1354134	213	42	CCACATTCGGTGATTTCAACCAGTCCAGTGCGGTGTGAAATGATACGGGTCA
MAB_1356		+	1	1354154	30	70	GAGTCAAGACAACACCTCGCCGCCGCAGGTGACCCGTATCATTTCACACCGC
MAB_1361c		-	1	1359570	2689	0	AGTTCGGCGTGTCGCAGGACAGATTCACTCGCGCTCGACAGGATCGAATCGT
MAB_1362		+	1	1359744	542.5	0	GTTAAGTTAGCTCCTAAGTGACCCACACCTGGGTGGTAGAGGGTCAGTGCAT
MAB_1363		+	1	1360577	4437.5	48	TTGGTGCAGGTTGGTACGCAATGAGTACATTCGCGCGCTATCTTCGAGGTAG
MAB_1366c		-	1	1364196	785	0	CCCGCACCGGCAGCGCCGAGGCCGTAAACGGCACGCCCTAGACTCGGGTAGT
MAB_1367c		-	1	1365613	3550.5	110	GGTTTGCCCATTTTGCAACCCGGCCGTGATCGCGCCGGTATCGTTTCCCCGG
MAB_1368		+	1	1365829	368.5	0	CTTACGGTCAGTATCTAGACGTAAACATAATCAATTGATAGCGTTACAACAT
MAB_1370c		-	2	1368427	565.5	0	TCGGGGCACCAACCACTGGAAGACGAAGCCCGGCAAGCACGGTACTCATGCG	1368646	184.5	ATGAACCGATAGGCCAGCCCTGTGGCGGTGTCGGCAGAGACAATGACGAAGA
MAB_1371		+	2	1368534	53.5	51	AGGTCGCGGTCAAAGGGGCACCAACTGGTGCTCCTGGGCGTTAAATAAGTGC	1368160	29	TGGATAGGTGCCGGGCTGCCCCGGCTGATACGACGGATAACTTTGGCCGTAT
MAB_1372		+	1	1369235	857	71	CCGCACCGAACATGTTGCATGTCACCTGGTTTTCGCTCTACGGTTGCCGCGC
MAB_1373		+	1	1370611	81.5	116	ACCAACTGGCCAACGCCGCGGTGCGTCCCGCCTCGCCCTACTATCAAGCCAT
MAB_1378c		-	1	1375934	151	43	CACATCGGCCTTCCAGGCGCTCGCACAGGTTCGCGGGTTACCATCGCGCAGC
MAB_1379c		-	1	1376650	578	0	GTTCATTTCAATGCCGAAGAGCAACGGAGGCGTGGCGGTACCCTCACTACGT
MAB_1383		+	1	1379075	130	0	GTTGGGCAGGTAACCCGCGAACCTGTGCGAGCGCCTGGAAGACTGACCCGGT
MAB_1384		+	1	1379762	3050	0	GTTCCAGAGTCGCCACCAGTGACATGCAAGGGGGACAGTAGTCTCACGCTGT
MAB_1386		+	2	1381872	198.5	3	AATCAGATTGTGACTTGACCGGGTTATTTGACACGTGGTACCCAAATGTCAC	1381629	60	AGAAGCAATGGTTACCCGCGAACAGTGTGGTGCCGCTGTACCGTCGCAATGA
MAB_1388c		-	2	1385428	202.5	28	TCGGGGCACCAACCACTGGAAGACGAAGCCCGGCAAGCACGGTACTCATGCG	1385649	41	ACGTGGCCCGCAACGCCACGGTCGCCGAAGGCTACGACCATGCTGAATTCAC
MAB_1389c		-	1	1386313	45.5	37	CGCCCGCCGCCATGATCATGCCGTACGGCCATCCATTACCCTCACTGATTGA
MAB_1391		+	3	1386897	340	358	TCGGCAACACGCCGGGCGTCGTGCTCGCATAGCTGCGCTATGGTGTCTGTCT	1387185	133	ACCTTCGAGCAAACCTCCGAACTCACCGGGGAGGCGGTAGGGTGCGCAATGG	1387249	20	GATCCGTGGGGGGTCGGATATTCCACGCTGCGGTGGGAGAAGGTTGGAGTCC
MAB_1390c		-	1	1387013	39	0	GTCGGCACAAGTCGCGGACCCGGCGCCGCCGCCGCTCCTAGATTTCACAGAT
MAB_1392c		-	1	1389788	37.5	56	TGCGGTCATTGCGTTGTCATGCGCCGCAACCGGTCAATACGCTGCGCAAGGT
MAB_1393c		-	1	1393658	539	52	CATGGAACGGCGACATGCCGCCCCCGATGGCGACGCGTTAGCCTGGTACCGG
MAB_1398c		-	1	1399307	251.5	0	GGCGTCGGTAGAATCCCCCGAAGCGCGATGTGGATGCCACACTGGGGTCCAT
MAB_1400		+	2	1400344	99	322	GCTATGAGGCGGGTGTCGGCGCCCTGCGCGCGGGCAATACCTTTGGCGATGT	1400494	30	CGGCTCCGGGAATCGAAGTGTTCGCGGATGCGGCGGGTTACGGTGATTGCGG
MAB_1403		+	1	1405389	281.5	3	AGATGCCGCGGAGGCGGGAGTTGAGCGCGGTTACGCCTAGACTCTTTAACGC
MAB_1406c		-	1	1410176	34	0	CTAACCGGCGCGATATTGACACATCGACTGACATGCCTTACACATAAGACAT
MAB_1407c		-	1	1411793	53.5	203	ACGCCGTCGCTCCGGGCAATATCGAAACCCCGATGACGCACAATGATTTCGT
MAB_1408c		-	1	1412420	224	0	CCAGGACGAACCGCAGCCCGACAAGGAACCAACTCGGTAGGGTCGGCTCCGT
MAB_1409c		-	1	1413705	61.5	3	GCCAAGAAAATCGCTCGACCAACCCCGCCACCCGCTGCTAGGTTTCGTGCGA
MAB_1410c		-	1	1414174	213	0	TGGGGGCGCAGGCGAAGGTGAGGTGACCACTCACCGGCTACGGTGTGCTCAT
MAB_1411		+	1	1414439	29.5	1	ACCGATATTTGCCCACTCGCGTGATCGGGGTAAATGGGTACCCTCGGGGAGA
MAB_1415c		-	1	1419915	91	0	ACCACTGAGCTGCGCGTTTGTTGCGAGCGGCGTGTGCGACAGTGGTGCCCAT
MAB_1416		+	2	1419978	1118	19	CGCACACGCCGCTCGCAACAAACGCGCAGCTCAGTGGTTGACTCCGGTTTGT	1419754	36.5	ACGAGGGTCACGCCGAGCATCACCGCGCCGAGACGTGCGATGGTGCGGGTAT
MAB_1419c		-	1	1422212	699.5	0	GTCTGGCATTTGCCCGGCGCTCGTCGCACAGCCCCGCTACGGTACGAATCAT
MAB_1420		+	1	1422347	1363.5	0	CAGGCGCGGCGTCCCCGGGGTTGTCGGTCGGCGGTCATAGACTTTCGTTCGT
MAB_1421		+	1	1423182	63.5	346	CAACGCACGCGATATTGCCGACCTGGGGTTGAATCTGGAACTCTTCCCCGAC
MAB_1423		+	2	1427133	45.5	317	TCCTCGACAAACCAGAAGTGGGTGCGGAAGATGTGTGCCACGATAGGGTCGG	1427452	27	TGGCGGCATCGCTTTGAATCAGCCAGAACCGAAGCGGCAATATGGGGCATGA
MAB_1422c		-	1	1427375	40	0	GGCTGATTCAAAGCGATGCCGCCACTGAGCATGCTGCGTACAACGAAGATAT
MAB_1424c		-	1	1428443	1060	0	TCAAACGAAACAAGGTCAAACAGTAGGAGTACGCCCGTACACTGACAGGTAT
MAB_1425		+	1	1428549	49	51	CGTTGATGCCTGGTATTGACAGGTTCATCTAGCTTGCGCACACTGAGCCCAG
MAB_1427c		-	1	1432085	276.5	32	TCTCTCGCGATTTCCCTGGTGTGACCGGCACAACAGAGGTACGCTGTGCTAT
MAB_1428		+	2	1432186	922	25	TTTCACCGGCGGGTCGACTTGACAGGGGCAACTCTGGCACCATGTACCTCGT	1431726	51	CATCGCCTTGCCGTGGAACTTGGGCGCGAGCAGCTTGCGACGATGTCGGTGT
MAB_1429		+	2	1432517	69	402	CGCAGAACGGGGTGTCCGAGGCCGATCAGATGCGCAATATGCTTGTCGGCCT	1432805	28.5	ACGTCATCAGCCCGTTCCGCTGACAACTATCGGACGATTACGGTTCGCCTGA
MAB_1430c		-	1	1434761	47.5	17	AGGGCCATACTTGACCAATGGTCAAGTATGGCGGTTGCTATCGTGCTCGCGA
MAB_1433		+	1	1436823	473	0	CGGGGTAAAGGATTCGGGGCCTGGATACCCCAGCCCATAGGATGATCGCCGT
MAB_1439c		-	1	1446189	389	87	CCCGAGCCAGGGCATGTAACGGCTGTTGACATCCTGTCGATATTCAACATGG
MAB_1440c		-	1	1446546	490	70	ACGGGCTTGGAGCCCCGCAGCCCGGGCAAAGAACGCGTACGTTGGTTGGTGG
MAB_1441	rpmE.1	+	1	1446801	524	117	TGCGGTGCGCGGCCGTCGATGTCCGCGAGGCCTGGAATACCGTGTGGGCTGT
MAB_1443		+	1	1448229	22	78	AACCGCATCACCGATCACCGCGTCGGGTTCAAGGCGCATAACCTGGACCAGG
MAB_1446		+	2	1451114	5856	208	GAAAAGTAGTAGGGGTGCATTAACCGCCTCTACCATGTGATACGGTTCTGCC	1451278	103.5	CATTGAGGTGAGTTCAGCGAGCCCTCAGACCTCCTATAAGGTCTGGAACCGA
MAB_1450		+	1	1453458	176	0	ATGTCGACATTTATCGGACAGCTCATCGGTTTCGCTGTCATTGTGTTCCTGG
MAB_1456c		-	1	1460364	90	0	AAGAAATGCTCGCTCACGCCCGACAGCGTAGCCGGGTAACGTCACGACGCAT
MAB_1457		+	1	1460398	333	15	GATGCCTCATCGGTCATGCGTCGTGACGTTACCCGGCTACGCTGTCGGGCGT
MAB_1458		+	1	1467584	1032.5	38	CCCCAGGAAACTGGGGGGCATTTTCATATTCTGGCTGCTAGATTTCTGAAAC
MAB_1459c		-	2	1470099	182	4	TCGGGGCACCAACCACTGGAAGACGAAGCCCGGCAAGCACGGTACTCATGCG	1470155	158.5	CTTTTGGCAGATGGCAGGTGGGCGGTCAGCCGGCCAACATAATTAACGGTGC
MAB_1460		+	1	1470132	231.5	0	GACTCGTTTGCCATAGTTGTTGCCAGCCTAACGCCCTATACAGTGGGCCGGT
MAB_1463		+	1	1471592	685	88	TACCGACGTGGTCGATGGCGGTCACCAGCCCGGTCGATAGGATCGCGGGTAC
MAB_1462c		-	1	1471617	1208	0	GTAACTTTCTTGATTGGACGCCGTTTTCTGGAACGGGTTACCGTTGCGTTAT
MAB_1464		+	1	1472929	1638	0	TTGTAGTAGATAGGCATTGCGCCGGGCACCGCATCGGGCAGACTGAGGGCAT
MAB_1465		+	1	1473316	601.5	0	GTGACCCGGCGCCGTAGTGCCGGCGCACGCGCCGTGACAGACTGGAGGGCGT
MAB_1468c		-	1	1480050	258.5	1	GTAGCCGCTGCTATCCCGCGCGGCAGGGGCCCGTCTACTACGGTGGACGTGG
MAB_1470c		-	1	1484354	47.5	40	CGGCCCTGCAACGCCTGAGGAACCAGCACGACGCGACCTATGCTGGAGGAGG
MAB_1471c		-	1	1486652	118	360	GTCGACGAGGTGTTTTCCAAAGGTGCGTACAGCGCGGCATACTCGGGATTCG
MAB_1472c		-	1	1487355	30.5	386	CGGGACGACTTCGTGCGTGCCGTGTACCAGGACGTGCTCGAATCGGTGATGC
MAB_1473c		-	2	1487598	385.5	10	TCGGGGCACCAACCACTGGAAGACGAAGCCCGGCAAGCACGGTACTCATGCG	1487930	36	ACCTCGGTGGTGACCGGCTCGGGAATACCGACCGCGGGTATGGTCTACAAGC
MAB_1474c		-	1	1488910	38.5	0	GCCGTCGAGCACCCGCTCACACCGCCTGATCTCCCGCTAACGTGGCGCACAT
MAB_1475		+	2	1489011	2860	17	GTCGCGTGGTCGCGGGAAACTCCGAACTTCGTGCTGACAGACTCGGCAGTCC	1488911	36.5	ATGGTGAGCTCGTATTTGTCGGTGAGCAATGACGTGCAAGGGTGCGTCATGT
MAB_1478		+	1	1490900	1003.5	56	GTGGTGGGCGCCGCGAGCGTGGCCGGAATACCCGCATATCGTGACGTGTTGC
MAB_1481		+	1	1492606	805.5	32	CGGGCTGGAAGTATCTGTCGACCGGTGCCTACGCCGGTACCGTGGACGACGC
MAB_1484		+	1	1495025	2134	0	GCTCCGTCACTCACGCTCGGCACCGTCGCGGAGACGATAAGGTCGAAGGCGT
MAB_1485		+	1	1495830	83	0	GAAGAAGGCATTCGGTTCGTAGTAGGCCGGGTTCCATGAAAATACTTGTTGC
MAB_1486c		-	2	1497447	70.5	0	TCGGGGCACCAACCACTGGAAGACGAAGCCCGGCAAGCACGGTACTCATGCG	1497731	41	TGTGGCTGATCGCTCTCTGCTGGGAGATGTGGCTCAAATATGTTGAGCAGGT
MAB_1487c		-	1	1497897	29.5	7	CACCGAATACAACGCATATCTGGCCGCCCTCGCCGAAGAAGATAGGAAGCCT
MAB_1488c		-	1	1498255	1587	36	TGACCAGGGGCGTTGGCATCGGTACCGGCTTCGCACGGTACCGTCAGAAGAT
MAB_1489		+	2	1498376	8097	254	CGTCACGGCGTGTGGTGAGGAGTCTGACACTCACCAGGTAACATCGAAGCCC	1498630	647.5	AGATCTCGGCGATCTCGGCGCCCGTCGCCGCCGCGCCTAGACTTGAAAACGT
MAB_1490		+	1	1500511	40.5	65	CGTCAGCGAGCCCATTCGCCACACTCCCGTCGGCCCGGTAGGTTTTCCGGGC
MAB_1494		+	1	1506934	131.5	38	TTCGTAGTCGGACATTGACTTCTCCGGATCGGTGGCGGATTATGTAGAGCAT
MAB_1497c		-	1	1511765	102	0	GGCGGTACTGAAGGAGTGACATAAGTGTACGGTATGCGTACACTTATGTCAT
MAB_1499		+	1	1512486	24	233	TGCCGAGAGAATGTGTTCCAGTTCGGTGCGTACCTGGTAATGCTTGGGCAGT
MAB_1498c		-	1	1512620	476	116	AACACCACATGAACAATTGGTATAGACCAATCTGGCGTACGCTCTACCCCGT
MAB_1505		+	1	1518555	434.5	0	CGCTAGCCGGCACCGGCCCCGACCGGTGCCGGCGCTCCTATGATGTCGCTGT
MAB_1506c		-	2	1519316	625.5	60	TCGGGGCACCAACCACTGGAAGACGAAGCCCGGCAAGCACGGTACTCATGCG	1519715	46.5	GTAGGTGGCCGAAACCTCGAGCAGCTGGTGCTGGTTGGGATACTGGTTGTCG
MAB_1507		+	1	1519403	519.5	0	GACAATGCCGAAATCCGGGCGAAGACCTGATGCGGGTAATGTTTGCCGACAT
MAB_1509		+	2	1521120	112.5	0	ATCTGGTAATACCCCTGTGCGGTGCCTGGACGGCCAGGCACCATGGACACTC	1520862	30	TCCTGGCCTCGTGGCCGACACCGGCATGTCGCATGTGTAATCCTCGTCGTGC
MAB_1510		+	1	1522905	196.5	30	GGCGCGTAGCGGGCCGCCCGCCCGGGGCGAATGTTCCGTACGGTGGCGGGGT
MAB_1511		+	1	1523827	460.5	40	GACAAGCGTGGCTGCGGTGTTTGTTGAGGCCACTGTCGTAATCTGAGGCTTG
MAB_1512		+	1	1525484	610.5	115	AACTATTACGCCAGAAGAAATCGCAACCCCTCTTATGACACTCTTAAGTCCG
MAB_1514		+	1	1535314	85.5	0	CAGCCTTCCTCCACCTGACGTCCGGATGCGGCGTCTGTTACAAAGTGCCTAT
MAB_1515c		-	1	1536401	56	33	TGCACTCCTCCACGTCCGCGGTATGAAACTCAAGCAACTACCCTAGGGCAAC
MAB_1516		+	1	1536406	553	47	TGGTTTCCGCCATGACCGGTGCCTTTCTGTTGACCCGTACAGTTGTTGCCCT
MAB_1517c		-	1	1537539	266.5	0	CATATGCTACACGACTGGACAATTGACTACACGCTTGTATAGTCGAATCCAT
MAB_1518		+	1	1537593	171	0	TTCGACTATACAAGCGTGTAGTCAATTGTCCAGTCGTGTAGCATATGGCGAT
MAB_1519		+	1	1538289	254.5	32	ATTCGCTGCATCGGATAACAAGTACGCCGCTACCTCGGTACTCTTGTGCTGT
MAB_1521		+	2	1541739	485	0	TCCACGCCAAGGATGATGTGTGGCGGGGCGACCGCCTCTACGCTGGCCCCAT	1541688	397	GCGTCGTGCTGCGGGCGAGACATGTTCTCCGACCGTGGTATGACATGTGTAT
MAB_1520c		-	1	1541917	128	313	CCGTCCAGAACGTGTTGAGCTTGCGCCCGGCGATGATGAAAATGAGGATCGG
MAB_1524c		-	1	1545382	1682.5	0	CTCGAGACACCTGCGGACGGCCGCAACGGTTACCCCCTAATCTTGCTGTCAT
MAB_1526		+	1	1545879	314	277	ATTGCCTCAAAGATCTGTCCGGTGACGTCGTCAATGACATGCTCGATGATGT
MAB_1528c		-	1	1549307	87	27	CTGCTGCGGCTGCCCGGGAATACTCGACGGCGCCTCGTGTTGGGTTGACCGT
MAB_1529c		-	2	1550245	5825.5	282	TCGGGGCACCAACCACTGGAAGACGAAGCCCGGCAAGCACGGTACTCATGCG	1549963	175.5	TCCCGACCCCTGTGCCAGACCACAAGTCAACGCACGTTTACATTAGGCCCAT
MAB_1530		+	1	1550356	498	35	CGCGTTGGTTGAGGTCGTCGTGCGTCATCGCGAACCCGTACAATCGTGGCTG
MAB_1533c		-	1	1553843	324.5	3	TCCGCGCTGACGTCACACTCGCGGATCGCACGTACCGCTACTGTGGTCAGAC
MAB_1534		+	1	1553968	773	0	CCCCACCGTCGGCGATGACGGAGACCGTCCGGGGCATTAGGGTCGTGGCCAT
MAB_1535c		-	2	1556447	47.5	0	TCGGGGCACCAACCACTGGAAGACGAAGCCCGGCAAGCACGGTACTCATGCG	1556520	46.5	ATCTGCCATGCCATTGACGGTACTAGAAGTACCCGGTACTTTGCAGTACTGT
MAB_1537c		-	1	1558069	829	0	TACCGACAAGCGTAGCCTGGCGCCAAATCGGCAACCTTTACGATTGCTCCAT
MAB_1538		+	1	1558119	703.5	1	TGGAGCAATCGTAAAGGTTGCCGATTTGGCGCCAGGCTACGCTTGTCGGTAA
MAB_1539c		-	1	1560239	578	0	GCCGACCGGCCTTCACCTGCATTGATAGCTTGACGGGTACCCTGGCGGCCAT
MAB_1540		+	2	1560375	485.5	0	ATGGCGAGGTTGTGCTGTGATCCCGGTCACGGTGCGGCACGATAGGGGCCAT	1560123	52.5	GCTGTCTGGTTCGGCTGGGCAGTGCCGGAGAGCGCCGGATACTCGAATGCCT
MAB_1542c		-	1	1564675	24	0	ATTCCGTAAAGAACCACGAAAACGGCCATGTCCGTGCCTATTCTCCCCCGGT
MAB_1546c		-	1	1568791	38.5	0	GGCGAACCCAATTAGTCGAATACAAAACAATTGCGGTTAGGCTACTGCGCAT
MAB_1547c		-	2	1570270	284	41	TCGGGGCACCAACCACTGGAAGACGAAGCCCGGCAAGCACGGTACTCATGCG	1570199	75.5	AACCTCGGGAAGGGAGCACAGTGGCCGCAGCGTCACGGGACAATGTTCTGAT
MAB_1550		+	1	1574004	114.5	0	GTCACGCCGAGGGACCCTACCCAATATCGGGGACAAGCTAGGCTCACCGGGT
MAB_1551c		-	1	1575600	34.5	34	TACTGAATCATCCCTTGACTAGAGAATTGTTCTAGAATAATTTTCCAATCGA
MAB_1552		+	1	1575661	93	0	TTATTCTAGAACAATTCTCTAGTCAAGGGATGATTCAGTACTCTTCGGGGGT
MAB_1554		+	2	1576341	334	432	GGCGCCGGGTTCAGCGCATTCGGGCATAGCTCGCTTTGCACAATGTCCAGGT	1576748	89	GGTTCCGTCATTAGCTGATCGGGCGCGACGGTGGTGACTACCATGCGAACAG
MAB_1553c		-	1	1576637	211.5	18	TTTCGGGCATTCGCCAATGCGGGGCCCATCCCCATGGCAATAATGCTGGTGA
MAB_1556		+	1	1581702	677.5	33	AGACGGATTTAATCTTGCCGTCACCATATTGAACAGGTAGCCTGGAGAATGC
MAB_1557		+	1	1582646	597.5	0	TCTATCGAACCGGTGGCGGTGTGGATCGCATCTCGCCATACCCTTGACTGGT
MAB_1558c		-	1	1586262	161.5	0	GGATTGGGGATAAGTGGCCGATGGGTCAGGGCACCCGTACCTTGCTTGACAT
MAB_1560		+	2	1586989	161	65	CCAGGGCTGACACCGGCGACTGCGTGGTCGCCTCTCACCTAGGATGGTTCGG	1587086	52.5	GAGAGGCGACAGCGCGGCATGGCTGAGTACATCTACACGATGATGAAAGTCC
MAB_1562		+	1	1593633	787	0	GATCAGAGGGATGATCAGGAGCAGTATCACCGGTCCTGCATGATGGTGGGAT
MAB_1565c		-	1	1597172	297.5	0	TGCCGATCGCGATTCGAGGCCGGGGCCGCCGTGGTGCAGAATGATCAACCGT
MAB_1566c		-	2	1597634	1765	0	TCGGGGCACCAACCACTGGAAGACGAAGCCCGGCAAGCACGGTACTCATGCG	1598048	99	ATCACCGAAGGGACCGCCACCGACGTCGTGGCGGAGTGAATGATGGGGGCAG
MAB_1567		+	1	1597763	7151	127	ACGGGGCAAATTGTCATGCGAAGACCGCCGAATCGTGGTGCACTGGTTGTAA
MAB_1568		+	1	1598473	2591.5	0	AGGGGAGGGCGCGGCATGACTTCCAGGTGCGGTCGGCTACGGTTTGCATCGT
MAB_1571c		-	1	1602806	382	0	GCCCCGTCCTTGTCCCGCCTCTTCCGCCCCGCACCCGCTACGTTAGGTACGT
MAB_1573c		-	1	1604503	353	0	TGACAGTCGCGTTGCGCCAGGTTGCCCCGCGGTCGGTTACCGTGGCGCGCAT
MAB_1574		+	1	1604564	1118.5	0	GTAACCGACCGCGGGGCAACCTGGCGCAACGCGACTGTCACAATTGGGGCAT
MAB_1576		+	2	1605887	88	39	AAATTGGCTGATGACCGCCGTGATGACGCCTGCGGTTGTAAGCTGCGCTGAA	1605680	51.5	ATCTGGTGGATCGGATGCGCGTCGGACTGCGGGTCGGCAAGATCGTCACCGT
MAB_1577c		-	1	1607443	527.5	0	GCCGCCCCGACTCCGCTGACGCTCCGGCCGGCATCAGTACCGTAGGTGCCAT
MAB_1579		+	1	1608211	42	0	GTTTGAATCGAGAATTGCCGGACAAGTGGAGGTTGAGAAAGATGGAATTCCT
MAB_1580		+	2	1609498	2634	183	GCGATGAGCCGCTTTCGCGGAGAGCATGAGGTAGGCCGTAGGATCACCAGGT	1609334	473	GCTGCTGGAGCGGGTGACGGGAATCGAACCCGCGTAGCTAGTTTGGAAGACT
MAB_1581		+	1	1611261	524.5	76	CGCCCGTGGCGGGGAGTGCGCAGCAGCCGATGTTGGTTAATGTCGGCAGTAC
MAB_1583		+	2	1612677	10853.5	145	GTGCGCGTCATCCGGGGCTGCAGTCGGTGTGAGGCGATATGTTCTCCAGCAC	1612756	2228	TTCGCTTTATCGGTCGCGGTGCGGCCGATATTGCGGGTAGCGTCGGGACCAA
MAB_1585		+	1	1614752	194.5	1	TAAATCTACCCTGGCGCAACATATTTCGTAGCTGCTCGTAAGCTGGTGATGA
MAB_1586c		-	1	1615570	5110	0	GTCCCCGGCCAGCGGCGCCGGCGAGCTGGTGGACGCGTAAGTTAGGGGACGT
MAB_1589		+	2	1618015	1644.5	0	AGTCAAGCCGTAATCACCGTGTCGGTCATCACAGCGATACAGTGATCGTCAT	1617943	71	AAATGTCATTCGAACTCCCTCCGTTAGGTTAACGAATGTACACTGAAATTGT
MAB_1588c		-	1	1618151	59.5	250	CCGTCGGTGAAATGCCCGCACCGCGGGCGACATCACGCAGGCTCAGTCCCGA
MAB_1590c		-	1	1618826	101.5	0	CGATCGACACACTCGCTTGCTCGGTCATGTTGGCACCGTAGCCTGGACCGAT
MAB_1591		+	1	1618849	205	0	GCCCGACCCACTTCCAGATGTTGGCCATCGGTCCAGGCTACGGTGCCAACAT
MAB_1592c		-	2	1620352	82.5	0	TCGGGGCACCAACCACTGGAAGACGAAGCCCGGCAAGCACGGTACTCATGCG	1620455	35.5	TCGTACCCTATTCCACCCCGCGCGGCAATGCCGCCGCGTATTATCCGGAAAC
MAB_1593c		-	2	1622699	1347	0	TCGGGGCACCAACCACTGGAAGACGAAGCCCGGCAAGCACGGTACTCATGCG	1622892	124	GATTATTGCACTTTCACACCGCTGACCTTGACCAGGGCATACCCTCAGGTGC
MAB_1596		+	1	1626160	263.5	74	CTGGATTTCTCTTCGCGCGCGATATGCGGTTGCTCTCGTAAGATGCAATGAC
MAB_1597		+	1	1626959	161	243	TCCGCGTGTCGCGAGATGACTTTCGCAGAATGGTTCCGTACGGTCCGATCGT
MAB_1600c		-	1	1630148	111	0	TTGCCGGATATGAGGCCGGTAATCTCGCGGTTCGCCCCTAGGATTCCTTTGT
MAB_1601c		-	1	1631312	418.5	0	CACAACCCCAGACCCTTTACCGCTGTGGGGTCCACCCATAACGTCAAGCTAT
MAB_1602		+	1	1631410	40.5	30	GTGATGTTCGGCATTCGTTCACTCGGGGCTGATCTGCTTGGCTAAGGTTCAC
MAB_1606		+	1	1636740	1685	0	CGAGCTGCCGGGTCAGCAGGGCAGCGCTACCGACCAGTAGGCTGTCGCCCGT
MAB_1607		+	2	1637309	274.5	261	CCCATTTGTGTCTTGGTCCCCGCTACCTGATTCGTATGGGATACTGACTGTG	1637148	152.5	ACTCGCCCGAGTCCGCTGCGCGTGAGATCGCGCTGTGGTTCCCTGCGCTCTG
MAB_1609c		-	1	1641264	799	73	AAGGCCCCAATCACGCTCGGCAGGGGTGTGATCGGAACTAAACTGCCCTCAC
MAB_1610	rplU	+	2	1641377	23241.5	139	CGCAGGGGTGCCGGTTTGACCCTTAGCCCGCTGGTCACGTACCCTTAGGACC	1641248	78	ACCTTCGCGCTCGGGGGCCGATCGCCCGTCCGATCTGTACGGTTATCAGCGG
MAB_1614		+	2	1644821	566	0	AGTTTCCAGCTTGGGGGTGTGCCCTGGGCTTCGTGTGGGAGGGTTCAGATGA	1644768	443	ATTTGCTCGAAAGAGTGGCACATCGCAACGGCGCCTGATAGAAACGTTCAGC
MAB_1615		+	1	1645579	452	102	CCGTTTGGTGAACGCGATTTCCGCACGGCGCCGACTGGTAGGTTTGCTCGGT
MAB_1616		+	1	1646313	84	30	GGTAGCTAGCCGGACGTAACGGACACCGCATCCCACGGCGATAACGTCGTGT
MAB_1618		+	1	1647810	570	0	AGGTTAGTCCTGGCGCAGCTACATTCCGGGCACCCGGATACCCTGACACGAT
MAB_1619		+	1	1649078	27.5	74	GAGATCGGAATCTCCACCCAGAAGTTGCATGCCCGTGGTCCCATGGGGCTGC
MAB_1622		+	1	1651888	172	356	TCAGCCGCGCCGATATAGATCGCGGCGGCGCGACCTATACCGTGGACACCCT
MAB_1627		+	1	1655324	51	480	GCCCCCGTCAGCGCGAATCTTCCTCCGGTACAACCGGTATCATCCAGCTCGG
MAB_1628c		-	1	1658762	140	17	TCTAAGGTAATTCTAAGAAAATAAGGGATATCTAAGGGTAGGGTGCATCGGG
MAB_1631c		-	1	1661101	83.5	407	AGTGGGTCACCATCTTGTCCTGGCAGGGCGGCTTGGCCAATGATCACGGTCT
MAB_1632c		-	1	1662589	119.5	45	TTGACACGTACCTCTGTTTGAGCGGACGAATTCTGGAAATATTGCCCGCCAG
MAB_1633		+	1	1662698	491.5	0	TCAATCGATATCGGACTCTGGCTGTCCGCGGGGCATGGGACGATCATCGGGT
MAB_1634c	rpsT	-	1	1664088	1396.5	82	GCTGTGCCTCCGGTTTCAGGTTTTGGCCGTCCTCCTGGTAGTCTCTTCCCCT
MAB_1635		+	2	1664233	608	15	TACCCGCGCACGCACTGCCGAATCCGGCAAGTTGGTGCAGCATAGGCAAGGT	1663753	83.5	GTGTGCGCGGAAGCGCTGACACTCGGCGTTGATCAGGAAAGGATCAGAGCTT
MAB_1639c		-	2	1669073	2415	0	TCGGGGCACCAACCACTGGAAGACGAAGCCCGGCAAGCACGGTACTCATGCG	1669201	171	CGGTCGGCCAGGGTCGACTTCCCGTGGTCGATGTGGGCGATGATGCAGAAGT
MAB_1640		+	2	1669151	374.5	0	TCACGACGTGCGTGTCAGAAGCATGCCGCGCGGCATGGGAGCATGGTGCCGT	1669072	166	TCACCGCGATCTTCCCGAGCTTGCGCCCGAGCGTCTGCCACTGTGACGCCAT
MAB_1641		+	2	1671161	2107.5	2	CATACCGACCCACCCGGGTGGGAAAACTCATCGCGTCGATACGCTGGGTCGC	1671088	50	AGCATGCTCAAATACCCCGTTTCAGATCGATTTCAGGCACATTTGAGCATGT
MAB_1645		+	1	1675119	76.5	54	CCGCCGGCGATTTTGTTCCGATCACCGTGCCATGGGAGAAGATTACTGATCT
MAB_1646c		-	1	1677366	61	162	CGAGGTCTGGGGTCTGGACATCAGGGCGTTGCAGGAGGAGGGTCGCTTCCAG
MAB_1649c		-	1	1679743	40.5	462	CCCGCGACGCCCGCGCCCTTCGACGGGCCGGGCATGCGCATGATGAACGGAC
MAB_1650c		-	2	1680829	79	1	TCGGGGCACCAACCACTGGAAGACGAAGCCCGGCAAGCACGGTACTCATGCG	1681028	61	AACCGGCCCAGCCGATTAACCATGCTGAGCAGCAAGAATAGGATCTTGTCAC
MAB_1651		+	2	1680888	3864	0	GTCTGCCCTGCGCCGACAGGGGCGCGACGCGGTCCGCCTAAACTGGCCGCGT	1680430	85.5	TCCGGCGGCGACATCGCCTGCCCCGTGAGAACCAGGGGGATCCTGGAGATGT
MAB_1652		+	1	1681316	1774	218	GTGCTTCGTCTGTTAAGACGGCATCAAAAAGCTCTGCTAGGCTTCCCGCCAT
MAB_1654		+	1	1683012	144	464	TCGATCTGCCGTTCGCCCTGCCCACGATCGTGGCCAGTATCGTGCTGCTTGC
MAB_1657c		-	1	1685950	5316.5	0	TTCGGGTCAATTCATTGTTATATGCGCATGTTTGCGATACGGTCATACCCAT
MAB_1662c		-	1	1691522	9128.5	195	TTACGCCCCGGTGGCGTGGGGTCCTGCCGTTACATGGCACAATTGGCACCGT
MAB_1663		+	1	1691672	390	12	ACCAACCACACAGATTTTCACTCCCGCCGTCCCTGGCACACACTTGACGGGT
MAB_1666		+	1	1694187	24.5	161	CCGAACAGATGATTGGCACCTCCGTCGTCTCTACCCCGTATGGTGCGGGCGG
MAB_1668		+	1	1696318	1203.5	64	TGAGCGCTAATCGCGTGGAGGCCGACGGTTGCCGGCGGTAAACTCAAAGCAA
MAB_1673		+	1	1700613	59.5	0	AGAAACCGTAGTTTCGGTGACTTGTCGGTACGCCGTGCAAGGGTCCTGCTAT
MAB_1674c		-	1	1702965	186.5	0	CGACGAATCCCCGCATTGACGCACTATTTCGACCGCTTACCCTTCTGGTCAT
MAB_1675		+	1	1703039	791.5	0	ATAGTGCGTCAATGCGGGGATTCGTCGGTACCAGATGGGAAACTATCCGAAT
MAB_1676		+	2	1703787	1140	0	GCTACGGACACTCCCGCTCGTCGAACGTGGCAGCAGGTTAAATATGAGCCAT	1703452	27.5	CTGCGGGCCATCGCCGATCAACAGCGCTCCCGCGAGCTTATTCTCGACGCAT
MAB_1677		+	1	1704571	71.5	124	CGATCTGTTCCTGCGGCCTTCCGGCGAGTTCCGGTCCAGCAACTTCATGATG
MAB_1679c		-	1	1705995	650	79	ACGGCCACACCCCTCCCACCAGATGCGCAATCGGCTACTACCCTCAATAGAT
MAB_1693		+	1	1718891	100	302	GTGGCCGCAAGAAAGACATCCTGATCATCTCCGGGCGTAACGTGCATCCGGA
MAB_1701		+	1	1727759	32	188	CCCACCCTCGGCGGCCGACTACCCGGAGCCGTTCCTGTATACGTACTGCCGC
MAB_1702		+	1	1728899	580.5	47	GCAAGGCGACCGAGGTAGAAAGCGTTTTGTCCGGCCCTTAGGCTGTCCAGGT
MAB_1703		+	2	1730212	1397.5	166	ATGTCGACTTCGATGACGCCGGGGCAATCGGCCGGAGGTATCGTCGACAGGA	1729912	38	CCACGCACGCAAAGCATTCCGGTGAGGATCTGTCGTACTACGATCAGGCCGA
MAB_1705c		-	1	1733519	63	0	CGCGGCCCTGGTACTTGACCTGCGCCGCCTACCGATGTGCAATATATTGCAT
MAB_1706c		-	1	1735603	39	0	AGTCTGCCAGGGCGGGTCGAAGCGTCTTGCGAGGCACTAGATTGACGACCAT
MAB_1707		+	1	1735660	690.5	3	CAATCTAGTGCCTCGCAAGACGCTTCGACCCGCCCTGGCAGACTGTGCCTAC
MAB_1708		+	1	1736931	136.5	39	TCCTACACCGAGAGTCGTCTGGAGCGTGTCGACCGCGATAGCCTGGGTGTTC
MAB_1709c		-	1	1739191	636	61	CTGGCATGACGTGTTGTCGCTCAGAGCCGGGCAGATGTGACACTCCTGACGC
MAB_1710c		-	1	1740250	250.5	0	AGGATAGTCCTCTCCCAGCGCCTTTCACGCAAAGGTGATAAACCTCCCTCAT
MAB_1712		+	2	1740899	3046	443	TCGGCGGGGATCGGGTTGACCGTCTCCATCGCCGCGGCGATGATCATGGTCT	1741342	707	TCCCCTCTGAACAGTGCGTTTTCAGCAACCTGGAAGTAGATTCAAACATCGT
MAB_1711c		-	2	1741379	547	97	TCGGGGCACCAACCACTGGAAGACGAAGCCCGGCAAGCACGGTACTCATGCG	1741324	23.5	TTCGGCAGATCCCGTAGAGCCGTCGATTGCCACGATGTTTGAATCTACTTCC
MAB_1713		+	1	1742137	128	0	CAAGCTGAGAATGTCCTGAGAGCGGGTAAACCTGCTGGCAGAATTGTGAAGT
MAB_1717c		-	1	1747993	503	0	CCAGGCACCCGCTCTTCGCGCAAGCGGCTCATCGGCGATTTAATGGTCCCGT
MAB_1718		+	1	1748067	327	0	CCGCTTGCGCGAAGAGCGGGTGCCTGGACATCCCCGGTAGCGTTGGGCACGT
MAB_1720		+	1	1751067	41	0	CTTCACAAAAGGCTCCAGCCATCCCCACAACCGTCAAATAACCTGTTCATGT
MAB_1723		+	2	1754213	241.5	338	GAAATCGCTACCCGAGGACGTACGGGACTGCGTGCAAGGCAAGATTGCGTAT	1754531	202.5	TGTGCTAGGCCATGATGGGCCCTACGTAGGCTACAGTGTAGGCTACAGTGGC
MAB_1724c		-	3	1756583	1909	15	TCGGGGCACCAACCACTGGAAGACGAAGCCCGGCAAGCACGGTACTCATGCG	1756656	143.5	CCTGACCTACTACTTAGAGGCTCAGGCGAAGTCGGCGGGATAGTTGAAGTAT	1756936	497	GTGGCCGTCTAGACACCGCGACTTCGGTTGAAACGGCGGATAATTGAGGGAT
MAB_1725c		-	3	1758016	1425.5	19	TCGGGGCACCAACCACTGGAAGACGAAGCCCGGCAAGCACGGTACTCATGCG	1758148	55.5	CGATATGGGATTTGAGCCACCCCCGAGGTGGTGTGACGTAGGTTACACCGGA	1758470	51.5	GTCTTAAACCGGATAGCCATCTGGCGCTGATCGAGCCTCAAAATGAGGTGGT
MAB_1726		+	2	1758167	178.5	49	TGCCAACGACCCCTTCCATTCAACTAGCAGTCCGGTGTAACCTACGTCACAC	1758082	56	CGCTTCAAGATCGCACGCAGGAGATTCCCAGCTTCGGGCATGATTACTACGT
MAB_1727c		-	1	1759311	70	0	TAGCCCAACGCGGGTTGTGTTTGCCGAATATTTTCCGGATGATTATGGGCAT
MAB_1731		+	1	1761030	75.5	0	TATGCGAGGGAGAGGGTAGTGAAGGGTCACGTGAAGCGCACACTGGAAGTGC
MAB_1745		+	1	1766658	116.5	380	CGCAACCGCACCCTCATGGGGCATGCACGGCTGACAGTAGAGTTCACCTGGT
MAB_1751		+	1	1770783	39.5	0	TCTGCGTGTCGCTCGTGCTGGAGTTATGCGACCGCCACAAAGATGAAGCCCT
MAB_1757		+	1	1773427	165.5	0	AAAGCGGGCTAGACACCGCGAATGTCAGTGTATCGGAGGATAATTGAGGTAT
MAB_1762		+	1	1776401	978	0	GTAACTGCCTCCACCTTGCATAAGTATATCGGTTCTGATATATTAATGAGGT
MAB_1763		+	1	1776609	92	121	CTGCCGCGAGATACGCGTACGCACCGAAGACGGCGCGTACCGTGTGTTCTAC
MAB_1764		+	1	1777042	540.5	211	CCGACCAGGGGATATACCCCTTAACCGCTGTCAAGTAGTAAACTGCGCATAG
MAB_1766		+	1	1778029	1887.5	0	GGGCGACGCTAGACACCGCTGATGTCGCTGCACCGCAGTAAAATTGAGGTAT
MAB_1768		+	1	1778637	1808	0	ACACCTGAATAGACACCGCGACTTACGCTGTAGCTCGGTAAAATTGAGGTAT
MAB_1770		+	2	1779185	508	0	CACCCGCCTAGACACCGCTGATTCCTCTGAAACGTCGGATAATTGAAGGTAT	1779020	227	CAACGTATGAGCGGGTTTACATCGAGGCGATGACCGAGAATGCTGGTAGGGA
MAB_1771		+	1	1779496	266	0	CCACAGTCCTAGACACCGCTGATCCCGTTGAAACGCGGGATAATTGAGGTAT
MAB_1773c		-	2	1780219	200	0	TCGGGGCACCAACCACTGGAAGACGAAGCCCGGCAAGCACGGTACTCATGCG	1780435	49.5	TCAAGGCATAGGGGCTCGTCGCTGCCGTCGTCCACAACGACAATTGGCACAT
MAB_1775		+	1	1781339	25	279	CTAAGGGGTCGTTCGCGCATAAACCACCAGCCATCAACAACACTCGCCTAGT
MAB_1811		+	1	1813850	44.5	379	TGAGAAGTTTTTGGCGCGAAACAGGCGCTGGCGGGCTGATAATTACGAACGC
MAB_1813		+	1	1814640	49.5	315	CCTGCCGAAAACTGCACCCCGGACCCGTACTTACTGAATAGGTTGTGACCAC
MAB_1812c		-	2	1814774	733.5	0	TCGGGGCACCAACCACTGGAAGACGAAGCCCGGCAAGCACGGTACTCATGCG	1814845	50.5	TTCGACGCAACACCAGATACATCTAAAAAAGAGCGCGGTACGGTGAGCTAGT
MAB_1815		+	1	1815646	736	0	TGGAAGGCTTAGACCCCGCCGTTAGCGCTTACCGCCAATAGAATTGGGGTAT
MAB_1818		+	1	1818441	28	50	CCTCCCGTGCAATAGAAGACAAAGTCATTCACTGCGTCTACGCTGCGCAAGC
MAB_1819c		-	1	1820148	43	298	GGCCACCATCCGCGACCTAGCCGAGCGGGAAATCGTGTTGCATTCTCTCCGT
MAB_1820c		-	1	1820472	689	11	CGCCTCAAAACAATGGTCGCAAAACCTTGCATGTGCGATAGATTTGAGACAG
MAB_1821		+	2	1820742	326.5	65	AGATAGTCCGAGTGGCGATTTGGTGTGCCCAGTTCTCCTAAGGTGATGGTGC	1820835	60	GGCGGAAAGAGGTCAACACAGAGTGGATCTGAAGATTGATCATTGGATACGT
MAB_1823c		-	1	1827137	2118.5	40	CTTACAGATTCTGATCTCGTTTGTCACTCTCCAGTGCAATGATCTACGACAT
MAB_1825c		-	1	1827879	538	8	GTTAACGATGTAAAGCCTCGGCCTGCTGGAACGACGGCGTACCGTGAAACGT
MAB_1826		+	1	1828088	521.5	0	TTCGGCGGGTTACCCGGGCGCTTTCACGTGCTGCGTCTAGGCTGCGGCCTGT
MAB_1827c		-	1	1830340	56.5	30	GCTACGAAACGGATGCGACGCGATCTTGATGCGGCGTAGAATTCGCTGGTCA
MAB_1828		+	1	1830473	41.5	36	TCTTGAAGATTGATGGAACCGGATCGCTCCCTGCATCGTCGTATCTAGATGA
MAB_1833		+	3	1834437	281	32	CTGAATCGGGAAAGCCTGTCAGGTTGGACAATGCGGACGAGGATAGCCGTAT	1834156	84	CGGGCTCGTGCGCTATTCGACTCAACAGGGCGCTGGATACGATGTGTTCCAG	1834365	33	ATGAAGCATTTAGCGGCAACAACACTCAGCACACCGGTATATATGTCGGTAA
MAB_1835c		-	1	1836541	163.5	0	ATCTCACCGGTCCAGGCACTTGGTTCACCTTCCGAAGTTAAAGTGCAGACGT
MAB_1837c		-	1	1837568	306.5	0	GGTCAAGTTGTCGCCGCCCCGAAACCACACCAGCGCGTAGCATCCCGTTCGT
MAB_1838		+	1	1837682	47	21	AGTAGGCGTCTACCTACGCCGGTACGGCCCCACTGTGTCACCGTGGTGTGGT
MAB_1840c		-	1	1840585	1014	36	AATGGCCGGGGCTGCGCCCAACGCCGGGGAACAACCATTATCGTTTCGGGGT
MAB_1843		+	1	1842227	188.5	41	GACCCACAAACATGCGGCGATCCAGCTTGTGTGCGACCACGATGTGAAGGGT
MAB_1844		+	1	1843021	78.5	0	GTAGTCCAGTACCCGGTGTGCGGGCGCCCTGCGGGAGTAATTTCCCTGGCAT
MAB_1845c		-	2	1844627	513.5	0	TCGGGGCACCAACCACTGGAAGACGAAGCCCGGCAAGCACGGTACTCATGCG	1844720	47	CGCGCCGGCGGATTGCCAGACCTCACAGATCCATGCCGTACCTTTCGTCGGG
MAB_1846		+	1	1844710	863.5	107	GCGGGAAAATTCCCTTGCCGCTCAGGCCCGTCGCGCCTATCCTGGCTGACGT
MAB_1848		+	1	1847543	837	0	CAAGGCGATTGACGACGCGTGGACCGCGGTCGGGCTGTAGCGTCGGCGTCAT
MAB_1850c		-	1	1849270	25.5	35	GTAGGTGTCGCTGGCCATCTTGCCTCAGCCACGCGAGCTAACATGATGGAGG
MAB_1851		+	1	1849312	103.5	23	CCGCCGTCCTCCATCATGTTAGCTCGCGTGGCTGAGGCAAGATGGCCAGCGA
MAB_1852c		-	1	1851235	956	0	GTCCTGCGCCACCTGGGCCGCTCCCCGGATTGGGCACCTACTGTTGTGGGGT
MAB_1854c		-	1	1854034	106.5	0	TCGCCCGTTTCCGGTTTTCCCATCTGCCATTCGATGGCACGGTGGTACTCAT
MAB_1856		+	2	1855163	452	0	ACCATGTCAACACTGTACGGCGCGGGCTGGCGGATGGCAATATGGTTTCCAT	1854935	66	GCCGGCGATCGCCGGGAGGGTTATTTCCTTGCTGCTGTAGTGTTTTCCGGAG
MAB_1857c		-	1	1856112	407	0	AGTGATTTCTGAAGATTCAGAAATCACGACTAGTCGAGTACCCTCGTGAGGT
MAB_1858		+	1	1856185	62	0	CGTGATTTCTGAATCTTCAGAAATCACTGAAAGTTAGTTACTGTGAAGGAGT
MAB_1861c		-	1	1859079	386	0	AGCGTATCGTTTGAAATTCATTTGTAAAGGGGTGCGGTACGATGGCACTCAT
MAB_1862		+	1	1859136	85	23	CATCGTACCGCACCCCTTTACAAATGAATTTCAAACGATACGCTTGTATCGT
MAB_1866c		-	1	1865447	43.5	0	AGTGGCGTCATGACGACGAAACATGGACGCAAGGCCGCTATCATCGGAGCGG
MAB_1867		+	1	1865564	187	0	ATGCGCGAAAGGCACCCGCTCACGGTGATTGCAAGGTCCATAATTCCGGTGT
MAB_1869c		-	1	1869488	802.5	48	TCGGCGACAAGGTCGAGAGCACCCATGCCTGGGACTGTAGCGTCATGCGCAT
MAB_1870		+	1	1869513	130	0	ATCACACCGCGCACAGTTTGAGACATGCGCATGACGCTACAGTCCCAGGCAT
MAB_1871		+	1	1870421	4780	93	TTCGTCCGTGGGACTGGCGCAACACGCGCACCACAGGGCACAATGGTGTCAC
MAB_1873c		-	2	1872122	224	36	TCGGGGCACCAACCACTGGAAGACGAAGCCCGGCAAGCACGGTACTCATGCG	1872527	29	CCGGCGATCGCCAGGGTTGCGGCGGTGCGGTCGTCGATACCGTCGGGAATGT
MAB_1879c		-	3	1878006	6090	0	TCGGGGCACCAACCACTGGAAGACGAAGCCCGGCAAGCACGGTACTCATGCG	1878177	104.5	CCGACGCCTTCACTCCTGAACCAGGAGTCACACCCGTCACAATTAATGTCAT	1878235	33.5	CGTGATGCCTATGTGTTGCGCGTCGCGGCAACCGTCGGCAGACTGGCCCAGG
MAB_1880c		-	1	1879446	129.5	0	AGCCCAGAATTTAGCAGTTTCCCACTAGGAATCGCGGGTATCTTTTAGGGAT
MAB_1881c		-	1	1880125	139.5	0	ATTCGATAGCGCGGTTCAGGCACGCCAGGGCCGCAACTAATGTTGTCCGGGA
MAB_1884c		-	2	1884027	481	134	TCGGGGCACCAACCACTGGAAGACGAAGCCCGGCAAGCACGGTACTCATGCG	1883859	81	TCCAGAACGTGTCCGGGTGATCCGCGAAGGTGTCGCGTCATACTTGCCGGAC
MAB_1885		+	1	1884125	373	0	CAACATGCGGCCTACCGGCCTACGGGGCGCGCAGCGGGTACCGTCGTTACAT
MAB_1886		+	1	1884722	2840.5	52	AAGGCCGATAGTGCCTGACGAGGATTGCCATCGGCATGCGACGATGTGAGCA
MAB_1888		+	2	1885923	289	0	CTCGTGGTGTCGATTGGCTGCGATTCGATGTATCGGCGAAAGTTAAGGGCAT	1885694	149	CCGTGACCAGGCGGGTTGGGTACAGGCGCTGGCCGCGCTACATTCGTGAGCT
MAB_1889		+	1	1886442	53.5	0	CGTGTCGGTTGCTGAAGGGCCACCAAGATCATGACCCATAGCATCGAGGTGT
MAB_1890c		-	1	1888226	53.5	40	GGCGGCCGCAACGACACCCCAGGGCGTCGAACATGTGTTCTAATATCCCCGG
MAB_1892		+	1	1889409	38.5	110	ATTTCCGGAATATGCGTGCGGTTTCTCAGGTGCGCAACCAGAATGTCGAGGC
MAB_1893		+	1	1890870	431	0	CGCGGCGCCGGTTCACTGTTTGCACGCAATCTTTGCCTTAGGCTGAGCTGGT
MAB_1896c		-	2	1894996	654	50	TCGGGGCACCAACCACTGGAAGACGAAGCCCGGCAAGCACGGTACTCATGCG	1894913	28.5	CGATCTGAGGGGGCTTTATGTCGTTGGAAGACCTCAAGCAGAATGCTGCTGA
MAB_1897c		-	2	1896209	2063	133	TCGGGGCACCAACCACTGGAAGACGAAGCCCGGCAAGCACGGTACTCATGCG	1896136	329	CATGCGCTTACGCGAGCGGACGGGTAAGGCGGTCGTCTAGGCTCGCAGCCGT
MAB_1901c		-	1	1899122	245	12	AGCGCGCTCCCTTTCGCGGCCCAGTCATGTCTCGACACTAATGTAAGGGGGT
MAB_1902		+	1	1899147	42.5	0	AAGATCACCAGCATCGGAGGGGCCACCCCCTTACATTAGTGTCGAGACATGA
MAB_1904		+	1	1901148	80	152	TGCGGCACCATCCGGCGGACGAACATGCCCGGACAAGTAGCGTCGCACTCGT
MAB_1905		+	1	1901799	55	220	TATCCAACGGGCGGTGGCCATCGATACCGATGCCGAGGAGAATCAGGTTCGG
MAB_1906		+	1	1903132	97.5	0	CATCGGTGCGACTCGTCAATGAAACGTCCTACCTGACTTAGGCTGTCGCCAT
MAB_1907		+	1	1903991	22.5	69	GCGTCTCGGTTTGTCCACTGATCGGCAAGATTGTGGATAACGTGGATGTCGA
MAB_1912c		-	1	1909630	1739	0	CCCGGCCAACTCGTCCGCGCGGCCATCGTACTCGTGACAAGCTCATCTCCAT
MAB_1913		+	1	1909663	3425.5	331	TCGAGCCGTTGTCGTCATGGAGATGAGCTTGTCACGAGTACGATGGCCGCGC
MAB_1914c		-	1	1913029	39.5	75	GAATCTTAGATTACCCCGTGGCAAGTCGTGACCATTGTTTACCTGAATGTGG
MAB_1915		+	2	1913186	6708	41	CCGCGCGTGGTGCCGAGTGTGAGTGTTGCCTGGTCGGTATTGTCCCCCTTAT	1913051	1126	CGAGCTGGGCGAGCACGCGACACGGTGCCACATTCAGGTAAACAATGGTCAC
MAB_1916c		-	3	1915980	897	62	TCGGGGCACCAACCACTGGAAGACGAAGCCCGGCAAGCACGGTACTCATGCG	1916120	128	CACACATGCATGGGCTGGGTGGGTGTTTCCAGATATAGGAAACTGGCGTCCA	1916176	676.5	GTTTCTCGAACGAGTAGCCACCAGGAATGGTTGTGGTGTCTAATTCCAGTAC
MAB_1917		+	1	1916100	382.5	0	TCCCCGCATTCAGGCACGCCGCACTACCCGGCTCGCTTAGCATCTGCGACAT
MAB_1918		+	1	1917497	603.5	0	CTCGAGGAGCTAAAGGCTCGCATCTAAGTTCGCATGGCAACATGGCTGACAT
MAB_1919		+	3	1919062	107	0	GGCGCCCGCTGCTGATCCCTTTCGGGGTGCGACATGGCACGATGTGGCCCAT	1918564	70.5	ACCAAGGCGCTGCGCCAGCTCAGCGAGGGGTCCGGCGATATCCTGCAGTTGC	1918736	86	AGGACCGTCGCATCCGTGAGGTGGCGCCGTTCCAGGACTACGGTGAGTTCAC
MAB_1920		+	1	1920623	1483	0	CACCGTGCCTCCTAAAGACGTGCGCTGCTGACCTGCGGCATACTCTCCCCAT
MAB_1922		+	1	1924950	294.5	0	CGTGCGAAAGCCGTCGTGCAGAGGGTTTTCGGGGAGTAGCTTTCTGCTTCAT
MAB_1923c		-	1	1925692	42.5	35	CACCCACACCATCTTGACTCATGTCAGAATTCTGACATACATTTATTCATGT
MAB_1924		+	1	1925721	69.5	0	TTATTCATGTCAGCTTACTGACATGAATAAATGTATGTCAGAATTCTGACAT
MAB_1925		+	1	1926287	115.5	45	TTAACGTTCAGGCCATGACCGTCCAACCAATGCTCGATAGCGTCCCGGGCGG
MAB_1928c		-	1	1929421	314	0	GCGGTCCGTCCTCGCACCTCAGGGACGGTACCTTATGGCAGTCTTTGAGCAT
MAB_1930c		-	1	1930820	805.5	0	CCGAGCTAAGCGCTAAGTTGTTACGCCAGAATTGGTTTAGCATCCTGACCAT
MAB_1932c		-	1	1932220	497.5	38	ATTTTCTGACTCACGGCACGGAATACCGCGGGTCGGCGTAGGTTGAAAGTAG
MAB_1933c		-	4	1933887	245	132	TCGGGGCACCAACCACTGGAAGACGAAGCCCGGCAAGCACGGTACTCATGCG	1933716	97.5	CAAGGAGAAGCATGGCGTTCAGTAGCCCCGACGAGGTATTCAAGTTCATTGC	1933799	158.5	CGCAACATATGGTTGACCGGCGGGCAACACCGGCTCCATAGGTTCGCATCGC	1934220	48.5	ATCAACAGATTCCGGATGAACGCCCGGCCGATGCCGATAGAGTCGGTTCCGT
MAB_1934		+	2	1933897	2360.5	0	GCGCGGATGTTACGCGTAACCACGGATCGGTTGGCATTTACGCTGTGAGTAT	1933798	72.5	AACGCCATGCTTCTCCTTGTTTTCCCTCTTGTGCCACGGATAATGACCGCGC
MAB_1936		+	2	1935866	1247	13	GATGCCCACAGGGATTTGTGCATTGCGGTCGTGCTCCGTAGACAGAGGGAGT	1935747	130.5	CTGCGCGGCGTTCGTTTCGCTGATTCTGCTCAGTGTGGCTACGATAAGTCGC
MAB_1940c		-	1	1940634	1718.5	0	CAACCTCATCGGATGAGAAGCGCGTCGCGGGCGGGCGATATTCTCTAGCCAT
MAB_1942c		-	1	1942010	109.5	352	CTACCCGATAGTGCAGCTCGCCGAGCCCATCGACGTGGTGAACTATGTTCGC
MAB_1945c		-	1	1945079	851.5	81	ATCTTGGACCCGGGCAGGCGCGTCGTTCCACTCAGTGACAGGATTGACCCGG
MAB_1946		+	1	1945136	700	0	ATCCTGTCACTGAGTGGAACGACGCGCCTGCCCGGGTCCAAGATCGAGGAGT
MAB_1947		+	1	1945403	33	0	TCTCGGTCGGATAACAGCACGTTCTCAGAATTAGCTGGCACCATGAGCCCAT
MAB_1948c		-	1	1947264	1269.5	0	GGGCCTCATCCCGGTTGGCGCCTCATCGGCCTTCACTAGGCTGTGAACCTAT
MAB_1949		+	1	1947348	571.5	0	CAACCGGGATGAGGCCCTGGTGCGAAGACCATGTGGCTAGGGTGAACGCCAT
MAB_1950		+	1	1948485	216.5	0	TCGGATAATGGGTTCGGATTCGGCGACGGCAGACGGTTAGACTGCCGAGCAT
MAB_1954c		-	1	1953994	642	304	CCCCGCGACAAGGGCCCGGTGCGCGCCTTCGCACGCGATATCGTCGATTCGC
MAB_1956		+	2	1954342	27.5	67	CTCGTCTCACCGGATGGCAATGCGGACGTGGCGGCAGCATCGTCGGAGGGGG	1954394	26.5	CGGATTTCTTTCGGCCGAGCAGATTCACGAGCCCAGATTATCCTGCGCGAAT
MAB_1955c		-	1	1954371	1092.5	0	TGTCGGGCGCCACCAGAATCTGACTCATTCGCGCAGGATAATCTGGGCTCGT
MAB_1958c		-	2	1956540	51.5	41	TCGGGGCACCAACCACTGGAAGACGAAGCCCGGCAAGCACGGTACTCATGCG	1956647	31	GTTCATGAGGTGGTCGGTCGCAATGGATCCGGTGACGATGATGGACACGCGT
MAB_1959		+	1	1956600	114	50	TAGCAATCGGAGACAACCGCCCGAACAGTTACGTTAGGTAAGCTTTTGGGGT
MAB_1961		+	1	1959660	973.5	59	ACCGGCCCCGTCGCAGCCCTGATGCGACCGCGTGGTCTACGCTGCGTAGTAT
MAB_1963		+	1	1961382	483	59	TCTGGCCTTCGGGATTCGTCGCCCCGGATTGCGTTGGCTATCGTTGCCATGG
MAB_1965c		-	1	1963463	504.5	0	GCGCCCCGCATGCGAAAGCGTGCGGGGCGCACCTGTTTTAGGGTGGCTGTAT
MAB_1969c		-	1	1967849	6938	0	ATGTCGGACCCGGGTGGCTCTCGACAACTACAAAGCGTCATACTTACGACGT
MAB_1970		+	1	1968040	37.5	0	GGCATTTAGTCCTTTGTTGTCTGCGTCGCCTCCATGGGAGCATTTGCGGCGT
MAB_1971c		-	1	1970887	152.5	0	GCCAGTGACCTGAGCCCGGCATGTCGGTCCCGCGTCCTACGGTTCAGGCCAT
MAB_1972c		-	1	1971674	123.5	0	ACGGTAACCGCGCCCACCGACAAGTGGCCGCTCCCTGGCACGCTGGCGGTAT
MAB_1973		+	1	1971731	220	37	AGCGTGCCAGGGAGCGGCCACTTGTCGGTGGGCGCGGTTACCGTCCGCTCGA
MAB_1974		+	2	1972003	1318.5	169	TGTTTCGGCGAAGACGCCCGATGCCGGAGTCGCATAAGGCACACTCGGATGA	1972117	932	CGTTCCACACTGCGGTGGACAACGCCGATGCCATTTCGTAACCTATCTGAGA
MAB_1976		+	1	1974542	103.5	0	GGGCTGGCTCGGCTCTCGCCGACTGCGGTAGGCGCAGTACGGTGGGTGCTGT
MAB_1977		+	1	1975709	99	0	ATGCCGCCCGGTTCGCCGATCTGGTCAGCGGGTCCGCATAGCCTGGGTCGGT
MAB_1978c		-	1	1978233	1302	0	AAATGCGGCAACGTCTTCGACGATCTTGAGGCCCCGACTAGTCTAGGCGGGT
MAB_1979		+	2	1978250	1806.5	65	CGGTGAACGGGGCAGGAACGCTGAACTCTCGCACCCGCCTAGACTAGTCGGG	1978314	309	TCGAAGACGTTGCCGCATTTCCTGTGACGGCGAGGCTTAAGCTTGTCCGCGA
MAB_1981		+	2	1979187	1325	35	CATGGGTGTCCTTCCGTGGTGAGGCCGCGGCGAATTGCCAGGATGGGAGTAT	1979087	50	ACAGGTTGGGAGCCATCCCCGGAACGTGATGACCCAGATAGCCTTTCGAGGC
MAB_1980c		-	1	1979197	62	58	ATCGTTTGGGTAGTCTTCTCAGCCACCTGACAGACGCTACCCTTCTCGATGG
MAB_1983		+	1	1980769	382.5	181	ATCCGGATCCGGAGCGGACACCGTCTATCGGTTGCGGCTAGAGTTACCGCAG
MAB_1984		+	1	1981607	572	52	CCTTAAACAGTCCACGGAGTTTCGCAGTCGCCGAGGGTAAGCTCGGCGCCAG
MAB_1987		+	1	1984351	1248.5	0	TGCGATGGTCGGGGAAAAATCCGCTGGTTAAGGCCGGTTAAGATGGGTTCGT
MAB_1988c		-	1	1987054	494.5	1	AAGCGGCATTGACGGCGGGAGGTGCCCGCATCACTCGATACGATCGGTGCGA
MAB_1989c		-	1	1987533	1733.5	0	GTCGTCGAAAAGTGTCCTCCGGGTGTGGTGACGCGCGTAACCTTCGGACGGT
MAB_1992c		-	1	1990725	175	197	GAGCGGGTTGGTTGTCACCTGTTCAGGATAGGTGGGATTACTCTAGGTTCAC
MAB_1994c		-	2	1992394	318.5	1	TCGGGGCACCAACCACTGGAAGACGAAGCCCGGCAAGCACGGTACTCATGCG	1992632	264.5	CCGAACTGCATGTCGACCCCGGTCTGCAGGGGCACGGGTACGGTGAGGCCCT
MAB_1995c		-	1	1993090	171.5	41	GAAAGCCGCGACTGCACCCGGGAATCAGCCGGGCGTGGTAAACCCGGGCAGT
MAB_1996		+	2	1993247	3892	117	GATGGGTGAACCGGGTGGTATGGCGGGTATTCACCTCGTATTATGAACGTGA	1992888	67.5	TCGGCGGGGCCGGTGATACCGGACGGGGCGGCTGGAGTATCAAAGATGGCAG
MAB_1998		+	1	1994739	38.5	0	CCTGGAGGGCTGTTGCCGTGTCTGACAACGATTCTCGGTATGGTCACATTCC
MAB_2001		+	1	1998648	141.5	78	CGTCCTCGTCTGATCGGCGGCAGCCTGCCCGCCCGGTAATGTCGTTTGACGC
MAB_2005		+	1	2004078	1411	233	ACGCGCCGGATGTCCCCGTAGTTGCGGTTGTGACGCGCGAGGATGCTGGGGT
MAB_2006		+	1	2005790	552.5	140	AGCGCACGCCGCGTGCACGCACCGATAACGAAGCAGGGCATCATAGGCAGGT
MAB_2009		+	1	2009642	637	104	TCGGCGCGCCTCCCGTGCGCGGTATACCGCGCCCCCTACCGTTCTGTTTCAG
MAB_2010		+	1	2010933	58.5	0	GACGTGCCGCCCTTCATGCGGCGATGAGCGTACGAACTACCCTCTGACGTAT
MAB_2012		+	1	2012358	75.5	90	TGTGCGTGTCGGAACGGCGTTGATGGGGCAACGACCGCTAACGTCACGGTAG
MAB_2017		+	1	2015340	1884.5	117	TATGCAAAGCCTCAGAGTATTTTTATGCACGTCAGAGGGATACTTAACGAGC
MAB_2018		+	2	2015975	610.5	355	AAGACGGTCACTGAGGCGCGGACCAAGGCCGAGGCGCTACTGTCGGATGCTC	2015841	69.5	CCAAGATTCTGGGTCTGGCACAGGACACCGCGGACCGGTTGACTGGTAACGC
MAB_2022		+	1	2019055	31.5	0	ACGGCCCGTATCTTGCGTGGTTCGATCGTATCACGAGTAAGATACGCAACGT
MAB_2021c		-	2	2019238	63	281	TCGGGGCACCAACCACTGGAAGACGAAGCCCGGCAAGCACGGTACTCATGCG	2019022	35.5	CAAGCCTCCGTTAGACACGTTGCGTATCTTACTCGTGATACGATCGAACCAC
MAB_2023c		-	1	2020687	2698.5	42	TCCAGTTCAGTCACCGGGTACTGATTGGCCTCAAACGCATACACTGAGGTAT
MAB_2026		+	2	2024656	101.5	0	TCCGGCGTGAGCACCACGTCGGACCATCCCCAAAGGAGTAGCATGACCCCCT	2024429	41.5	CAGGCACCGTTCGCCAATATTGCCGGGGGCATCGATGTCAGTCTGTTGTTGT
MAB_2038		+	1	2038971	53	333	CTCACCTTTATCCTCTTGGTCGCGGTGGGCTCAGATTACAATCTTCTGTTAA
MAB_2040c		-	1	2042696	33	248	GGCACCCGCGGAGGAGGCGGCGCGCCCCGGTTTGAACCAGACTTGTTGGTCT
MAB_2042c		-	1	2045117	120	38	GCGCGCGCACACCATTGTGACTTGCCCACGCACATGACACCATCGCAGTTAT
MAB_2044		+	1	2045836	195	21	CGGGTGACCACGCTCGACCGATGTGACATCTATGGAGTAATGTCTCGACGGC
MAB_2046		+	2	2047257	904.5	0	CCCTGCTGTCGGTTGACTGCCCATGTAGGGCTGGCGCCTATCCTGCTCCTAT	2047059	163	GGCAGGTGTCCGCGCCAACGCTGCTGGTCCGGGGCCTACTATCTGACATCGT
MAB_2049c		-	1	2050856	98	27	GACTCCTGCGAGTCTAGCGACGCTGGTCACGCGCGACAACACTAAAAAGAGA
MAB_2050		+	2	2050903	2274.5	41	CTTCTCTTTTTAGTGTTGTCGCGCGTGACCAGCGTCGCTAGACTCGCAGGAG	2050844	98	CTCGCCGTCATGAGAGACGAAGGTGACGACTGCCATGATTAACTCTCCTCAA
MAB_2055		+	1	2055230	33	89	TGTCGAACGTGACCAGCCGCGAGGGCAAGCGCGGCGGCACCATGACAATCGT
MAB_2057		+	1	2055883	30.5	382	GCGGCGTGCGTGGTTCCCGATCGACCGCTCGATGGTGTTGTACTACTGCTCG
MAB_2058		+	1	2056465	87.5	314	CACCACGACCCCGACTACGCGCGCAGCCAGGGCCAGCGCACAATCTACCTGT
MAB_2061c		-	2	2061003	369	329	TCGGGGCACCAACCACTGGAAGACGAAGCCCGGCAAGCACGGTACTCATGCG	2060726	163	GTGCGGCGGGTGCCGACGCAGGCAACCCCAGCGTCGGTAGGATCCCAGCCCA
MAB_2065c		-	2	2063908	596	402	TCGGGGCACCAACCACTGGAAGACGAAGCCCGGCAAGCACGGTACTCATGCG	2063553	49	GGTGGACGGCGGTGAAGTGGCGTCGGACGCCACCGAGCTCTAATGAACCCGG
MAB_2066c		-	1	2066064	21.5	464	TCGACACCCCCCTCATCTTCCTGCAGAACACCACCGGTTTCATGGTCGGTGC
MAB_2068c		-	1	2068441	553	90	TTTGGATCTGACTTTATACCTTGTCAGATAAGACTGCCAGACTGTAGGACAT
MAB_2069		+	1	2068445	29.5	66	TCGCGTTGAGTTGCGGACAGCCCGCCATAAACACGTGCTGGACTCATGTCCT
MAB_2070c		-	1	2070196	6438	0	CGCATGCCACCAGTTTTGTCATGCACCGGGCGCTTTGTCAAGATGGAGAGGT
MAB_2072		+	1	2070998	24.5	195	AATCGACGAGGCGGCTGCGAGGCTCGCGGCCAACCTGATGAAATGGACTGGC
MAB_2079		+	1	2079058	126.5	247	AACGCCTGCCGTGAATCACTTCGATCGAACGATCTGGAATGATCCGGAGCGG
MAB_2084		+	1	2084533	29	9	CACCGTGCGCGGTCGGGACAACTACTTCAGAAGCGTCATTAGATAGAAGGGA
MAB_2087		+	2	2087296	263.5	221	AGCTCCGCCTTGTAGTAGCCGTTCACCGTCTCCAGGGCATTATCGTAGCTGT	2087148	175	GTAGAACGCGGCTTCGAACTCGGTGGGTGGGATGTCATTAAGGTAGCTGTGT
MAB_2086c		-	1	2087464	54.5	58	ATTGGTGCAGCAGACCCGATGATCGTGGGCTGGCGGGTAGCGTCGCACATGC
MAB_2088		+	1	2087568	46	341	TGACATCTGAGTTGGCTTGCCCAAAGCGGGCGGGCTGGAAGGATGTCAGTGT
MAB_2089		+	2	2089179	545	118	TAGCCCTATCTGCTCAGGTTCCTCGACGCTAGACCCGTTAAACTCCACCAGC	2089297	67.5	TTATCGACAATAGGTTGTTTGACAAGTAGTCACTGAGTAGAGTAGTAGACGT
MAB_2091		+	1	2091174	2493	0	GTGGCAATAACGGCTAGGTCGTTGTCGGCGGAGCGGCGTAGTCTAGTTACAT
MAB_2092		+	1	2091982	107.5	294	GACCGATCACCCCAAGCGCTTGGACCGCGGCGGACTCTTACACTGGGCAAGA
MAB_2094		+	1	2095066	83	0	CCCCGGTGTAACGCACCCCATGGATCACACAGCAGGGACAGAATGAGGGCAA
MAB_2095		+	1	2095648	1089.5	2	ATCAGCCGCGACGGGGCTGCGGCATGGTGCTGGGGCTCGTAGGCTGGCGGTT
MAB_2096c		-	1	2096635	1211	0	TGACCGCGAAAGGCTGACCCCCGATGCGCACCGACTACTACAATGACCCCAA
MAB_2097c		-	1	2097475	27.5	6	GACACCACGCGCTGAAGGATGGATACGGACGACACGGGAAGATGTGCGCTGA
MAB_2098		+	1	2097573	66	150	GTCTAGTTTGCCATGCGATTGCCGCCACCCTGCGGCGATAGTGTCGGTGTGA
MAB_2100		+	2	2099657	586	0	TCCATGACATCGGCGCAGCTTGCCCTGCCGGGTGTTCCGGATACAGTTGATA	2099365	108.5	CGGATCGGGTTGCGCCTGACTGAAGCCACCCAAACCACTATGGTCCTGGGAC
MAB_2101		+	4	2101263	397	36	CGGCTCCCGCGCGAGGCCAACCGCGCGCTGGTAAACGTCATACTGGCTATGC	2100845	28	CGCGGCCACATCACCAGCAAATCCCGCCGTTATTCCACTACCATGACCGTGC	2100919	51.5	GACGCGTGAAGAACGCTTGAAAAGCACTGCATACCAATACGATCCCAACTGT	2101200	25	GTTCGAGTCGATGCTCCGAACATGTCAGAGGGAGGTGTTGAAATTGACCTGC
MAB_2105c		-	1	2106533	520.5	134	TCTGGGTGTCGCAGACGGCGACAAACACGGTTATTGGCTACGATCTGTCCAC
MAB_2106c		-	1	2107452	186.5	0	GAAAGTCATCTCCCGGTGGGCAATCCCAGCTCGATTGCGATGATGGACGCGA
MAB_2107		+	2	2107553	9377.5	0	TCGGCGCGTTCGGTGCTAGCAGTCGGTAGCTGAGGGCTATCGTAAGGACCAT	2107198	90	CGCGTGTGACCGTCGTCACTATCTGGCCTTCATCGGCCAGAATCGACACCGT
MAB_2108		+	1	2107903	226	0	CTACTGGCCGGCTAGGGCGATCCGCCGCTGCGTCCAGTACGGTCGCTGTCGT
MAB_2110		+	1	2109460	234	3	ATCCGACGCGACAGTCGGCGGCACCACCGACTAGCGGTAGTTTTGGAGGCAC
MAB_2112		+	1	2110878	180.5	38	GCCCATACCGTGGCCCGCCTTTTGATTGCCGATCGTCTAGCCTGGTCGGCAA
MAB_2113		+	1	2111917	1112.5	18	TATCGGGAAATGGCTTCCCGCCAGCGCGAATGGACTCATAAGATCGTCTCCT
MAB_2114c		-	1	2113107	94	0	CAGTATTACCCGATCGGAATTTGTCGCACCCCGTCGGCATACTCACGCGCAT
MAB_2115		+	1	2113163	408.5	0	TGAGTATGCCGACGGGGTGCGACAAATTCCGATCGGGTAATACTGACCGGGT
MAB_2116		+	1	2113948	3879	0	CTGCTGGACGCGGTCGCCGGGCGCGCCTAACGACCCCATAAGGTGTGGGTAT
MAB_2117		+	1	2115196	292.5	0	TGCGCGATGCGGTGGATGCCCTGCTGGGAGTGCAGTTGTAGCGTCGTCGCAT
MAB_2121c		-	1	2121756	35	24	TGGATGAGCCACATACCTCCGAACGGGTTACGTTAGGCTAATCTAACTATCT
MAB_2126		+	1	2136626	894.5	32	TCTGCGGGCTCGTGCCGTCTGCGGCCAAAGGTGCCCAGTACGCTGAACATCC
MAB_2128c		-	1	2139474	2523	0	TCTCCGCCGGCCGCGACTCGCCCCCGCCACGCAGGGCTTACGCTGACACCGT
MAB_2129		+	3	2139644	1172	94	GACAAACTGGGCGTTCGCGCGACTGTTGAGCGACGACGTAGACTTCATCTGG	2139453	453	CTCGAACGCGGCAACCACTATCGGGTCGCGCAGCACGGGTAGGCTGTTCTGG	2139533	100.5	CGTAAGCCCTGCGTGGCGGGGGCGAGTCGCGGCCGGCGGAGAATGGATTGGA
MAB_2130		+	1	2143546	2901.5	0	CTGAGCACCAGCATCATGGGCGGCAGAGGACCTCTGACAGAATTGATCGCAT
MAB_2131		+	1	2144264	571	0	CTGCAAACCCATATGACTCGCCGGGCAGGGTCGTGACAGAATCGCCACCCGT
MAB_2133		+	2	2145482	4663	0	ATCTTGGCGTTTTGGTGCACTAAGCGTCTGCTCGGCAATACGATGGCGCTAT	2145408	105	AGGCCATCCTTGCCTCGGAGGTCCGCTTCTTCCGGGCGTAGTTTTCATTCGT
MAB_2134		+	1	2145988	4542	110	CACCGTCAAACGGTGGCATGGATCCGGCGCCAACCGATAGTGTGTTTGTTAG
MAB_2135		+	1	2146217	405.5	338	GTTTCGTCGTTTGTGGGTCCACGCCGGTACAACCGGGCCAAACTTGAGGCGT
MAB_2136		+	1	2147147	46.5	0	ACTGCTGCGGTGACCGGCGGCGAGCAGAAACCGAATGAAATAATCGGGGTGC
MAB_2138		+	1	2148710	86	377	TGCACGAATCCATCAAGATCGCTCAGCAATGTGTGGATAGGCTGCGCCCCGG
MAB_2145		+	1	2156367	179.5	12	CACCCGCAGGTCGGCCTCGGTCGACGACGCCGATGTGTTGAAATTCTAGGAG
MAB_2147		+	1	2159623	33	222	GTACTGGCGGCCATCTATGTGTTGTGGATGTATCAGAGGATGATGACAGGGC
MAB_2148		+	2	2161625	159	23	TGGCGTGTCCATTTACCGACGAGTAACCTACGGGACCGTAGGGTAAAGGTAT	2161561	56.5	ACGCCTTCGAGTCGCGCAGAAAACGGCGTGTCGGCGCATACCGTGGCCTGGT
MAB_2153		+	1	2166612	284.5	0	GTGCGGCCCGCTAGGGCGTTGCTAGCGGTGGGGCTTCGTATCCTGTACGGGT
MAB_2155c		-	1	2168946	393	0	GCCCGGCGTGGCGTCGGCGCCTGTCGGAGTCCCTGCCTAGGCTGCCAGCTAT
MAB_2158c		-	2	2173619	524	187	TCGGGGCACCAACCACTGGAAGACGAAGCCCGGCAAGCACGGTACTCATGCG	2173872	37	ACCACGCTGCCCTCGGGTATACCGATCACCTCGTCGTGCACGATGGCCCCAC
MAB_2159		+	1	2173762	327.5	0	GAAACCTGCCCCATTCGCGTCGGGCGGTGCGCACCTGGCAAGGTGAGCGCAT
MAB_2161c		-	1	2175869	159	43	TGCGGGGTCTACCCGTTCATGGGGACGTCTACGCTGTTAGCGTTCGTCACAT
MAB_2162		+	1	2175950	6200	40	ATGAACGGGTAGACCCCGCACGCGTAGCCAATCGCCGGTAGCGTTGAAGCAT
MAB_2163		+	1	2177864	123	194	TGCACCAGGGCCGCCGTGCCATCGGACGAAAACGCGCGTATCTTGAACCAAT
MAB_2165		+	2	2179523	228	0	TCGGCGACCTTCCGCCCCGGAGCGGGAACGTGCGAGTGGTTGACTGGCTTGT	2179439	26	TTTTCTGCGAGATTGTTGAACCCGTCACGTGTGACAGTCGTGTACTAGTCAT
MAB_2167		+	1	2181414	48.5	431	TAGATTGCCCGCCCGATGACTTGCACCGCTATCTGTCGGACACTCGGTGCCT
MAB_2168		+	1	2182745	24	92	ACGAGTGCGGGAATCTCTTCGGGGTGGGTATTCCACATACACTCGATAAGGC
MAB_2169c		-	2	2184798	59	0	TCGGGGCACCAACCACTGGAAGACGAAGCCCGGCAAGCACGGTACTCATGCG	2185277	42.5	ATGTTGTTCTTGTACAGCTGTAGCCGTGCCGCGCCCGGCACACTGGCCACGT
MAB_2170		+	2	2184891	876	0	TGAACGGTCCCCGGCGTGGTGTTCAGCGTCGCCTCTCTAGGCTGAACACCAT	2184823	43.5	ACATGAATCTTCTCGGAATGGCTCATGGACGCGACGCTAATGTCGTTTTCGG
MAB_2171		+	2	2186451	645.5	27	GCACACTTGTGAAACGTCACCTCGTCGGCGTTGCCCGGTAGGCTGAACAGAA	2186294	35	GACTCGGTGATTTTCGACCTGGGCGGGGATTCGCTTGTCAGGATTCCAACGC
MAB_2179		+	1	2192827	31.5	0	GCACCGAGGTCGGCCGGGCCGTGAAGGCCGCGGCCGCCTAGAGTTTCTCCAT
MAB_2181c		-	1	2195618	152.5	0	TGTTGAAGAAGGCCAACGCTTGACCCGGTGAGGCCGCATAGGCTGATCGGGT
MAB_2182c		-	1	2196945	72	55	CTGTCTGGGTATCTCAGCAGCATCACCGGCGATCCGATACGGTTCGGGACGG
MAB_2183		+	1	2197057	1926	0	AAACGCCAGCCTCCCCGCTGTCGGTGGCCTCAACCAGTAGGCTCGATGGCGT
MAB_2185		+	1	2199477	560	0	GTTCGCGCGTCCTCTCGAACAAACTTTCGCCGTCCTCTAAGCTTTCCGCCGT
MAB_2187		+	1	2201454	3910	17	GGCCTATCAGGCCAGCTGACCGCCCCGGGGCCTGGGGTAGCATTCAAGGCAT
MAB_2189		+	1	2202728	75	28	TCGACGCACCCGAACCGATCGGGCCCGCCGAGCGGTTCGACAATAGGGGCAA
MAB_2191c		-	1	2207383	127	0	AAACGCTGGGGTGCCATACGGTCCAGGCTATCTGGCATAGGTTGAGTGCTGT
MAB_2192		+	1	2207417	539	0	GCTGGGTCTTCTGACACAGCACTCAACCTATGCCAGATAGCCTGGACCGTAT
MAB_2193c		-	1	2208957	3123.5	1	GCACCGTGTCGGTCACGTCAGCGATTATGTCCTGCGCTAGCGTGATGGTTGA
MAB_2195		+	1	2209762	261	0	CGGCCGCTGGGTGCGCTCGCCTTCGTCATGCGGTGGGTACCGTCGTCGGTAT
MAB_2196		+	3	2210959	77.5	29	TGCGATGGTATTGCCGCTATGGGGGAGAGTTGCGCAGGTATCGTGTCGAAGA	2210642	32	GCTCTGGGACGTCGGTGCGGGATCGGGCAGTATTGCGGTTGAATGGTCGCGC	2210846	41.5	CGTGGGTGGCGGCGTGACCCAGCCGGGTCTGCTGGAGGCATGCTGGGAACGG
MAB_2199c		-	1	2214641	127.5	0	CGACGGAGCTGGGTTATCGGCCGCTGGAGCGGCACCCGTAGGGTTAGCGCGT
MAB_2200c		-	1	2215811	267.5	0	ATCGGGGCATCGCTCACAAGACATTCGTACCGTAGTCCTACGGTGAGTAGGT
MAB_2202		+	2	2219478	112.5	0	GAAATGTCTTCCTCGAAACCGAGGGCGAGCTGGAGTCGTAGCATCGGGGGAT	2219244	52	CCTTCGAAATGGCAGCCACCGTTGACTATCTGTTCGGATACGATGCGACCGC
MAB_2203		+	1	2219902	355	0	GGTGACGCTGGGCGCGCCGGAAGGTCACTGACCTCCCTACGATGGTCGGCAT
MAB_2204		+	1	2220333	28.5	0	ATCACCGGCTGACCCGGGAACCTGGCGGCCGGCCGGCTCGTTGACGCGATAT
MAB_2205		+	1	2220875	334.5	0	GGCCACGACCTGCCCGCGTAGACGTCGCCGAAACCCGGCAGAATTACCGAGT
MAB_2207		+	1	2224320	462.5	59	GACTGGCCGTCCTGGCCTCGGCTGGCCTGGCGATACTGCACAATGGAGGGCT
MAB_2211c		-	2	2230482	115	0	TCGGGGCACCAACCACTGGAAGACGAAGCCCGGCAAGCACGGTACTCATGCG	2230561	70.5	CCTGCCCTGTCATCCTGTGGAATTCGCACTGTACGCGCATGATTGGCAACAC
MAB_2212		+	1	2230592	3173	131	CATTGTGAAACACCCTTCGTGTTGCCAATCATGCGCGTACAGTGCGAATTCC
MAB_2214c		-	1	2238310	4084.5	33	AATTACCGCAATTGCCTGGAAAACGGCTTCCGTTGCGCTAATCTTGCGAGAT
MAB_2215		+	1	2238554	50.5	0	ACCGGGGCCGTGCGTGAACGGGGAAACGGCCCACCACTACGCTGCTGCACGT
MAB_2216		+	1	2239018	116	0	CCCGTAAGGATTCTCGAGCTTTTCATGACCACCCGTAATACGTTGGTGGCCG
MAB_2220c		-	1	2243603	319.5	0	CCCACCGACACCTGCGGCGGCTTGGAAACAGCGCGTGGTTCACTGAATTCAT
MAB_2221		+	1	2243672	460	0	GCTGTTTCCAAGCCGCCGCAGGTGTCGGTGGGGGCTCGTAGGGTTGTGTCAT
MAB_2222c		-	1	2246010	361	144	CGTCATCCCGGGAATCTATCGGGTAACTCCGCCCTCGGTACCCTTTCTGGGT
MAB_2223		+	1	2246055	75.5	0	GCACACCCAGAAAGGGTACCGAGGGCGGAGTTACCCGATAGATTCCCGGGAT
MAB_2235		+	1	2261438	1098.5	256	CAGCAAATTTTTGACAGATCGCCTGCTGCTGCCGGCGTATGCTCCGTGATGT
MAB_2238		+	1	2264064	46	0	CGGTTCAGAAGTCCAAGATCTATTGGTTAGTAGACCTATAACCTGTACTTAT
MAB_2242		+	1	2267156	50	367	TATCGACGATTTTGTCCACGACGGACCACTGCGCCAGGCATACACGACTCGT
MAB_2244		+	1	2268874	32.5	270	CAGCTCGCCCGCGGTCTCGCGGGAGCTCCACGTGCGGTCATGATGGACGAGC
MAB_2246		+	2	2272962	36.5	443	CCAAGGTGACCGACTTCATGACCGTGCGTGAGCGTGGCAGTGTTCAGCACCT	2273405	29.5	ATTGACCCTACCCCTGAGGGCAGGGTCTACGGTCCCGGTGAGGATTAAGCAT
MAB_2251		+	1	2282022	107	3	ATGGTGAGGTCCTCGGCACGGACGCTTTCCCACCGTGCTAGCATGCTAGCAT
MAB_2260		+	1	2304492	70	0	GGGCAGCGGCGAAGAATGGAAAGGAACGATATGCGCGTAGTGTTTTTCGGGT
MAB_2264c		-	1	2312324	89	132	AATCTGGAAAACGGAGACGTGTTCACGCTGGGACCGGGCAGTATGTACCTGC
MAB_2267c		-	1	2314530	937	134	GCCGACACCGGTCCTGGCCATTCGGGTGTCGATGTGGTTACGGTCGAACGGT
MAB_2268c		-	2	2316350	87.5	0	TCGGGGCACCAACCACTGGAAGACGAAGCCCGGCAAGCACGGTACTCATGCG	2316808	48	GCAGCACAGCGGCCGCCGCACATATACCGAACGGGATCTACGATGCATCGGT
MAB_2269c		-	1	2316986	112	9	ACGGCAAGAAACCCCTTGCAAGTTAGGGTTACCTAAGTTTCAATGGTGAAGT
MAB_2271c		-	1	2318732	61	0	GCGATCAGCCCGGGCGGAACTTTCCCCACCATCCACACGACTAGCTGAACGT
MAB_2272c		-	1	2319455	42.5	3	GAATGGATGAATGCGTTCAAGCTGATTTCCGACGCACGCTACGATGAGCCGT
MAB_2275		+	2	2321090	40.5	486	CGCCGACCGCGAGTGAGAAGTAGAAGGTCAGCATCACTAGCGTTAGCTTCGC	2321576	38.5	TCACCTACTACTCTATGTTAACCGACTCTGAGTGTGTTAACGTCCCGAGTAT
MAB_2274c		-	1	2321298	362	0	GGCTCGTCGTTCCGCTGCGCAACATGACACTTTTGTGATCTACTGACCGCAT
MAB_2288		+	1	2336564	1501	364	TCGAGGGCGCAGACCTTGCCAAAGCGTGGCTTGCGCGGAACAATGCCGATGA
MAB_2290		+	2	2338524	1683.5	2	AGATACCGGGAGTCGATTACAAAATGGTGTTCAGAGAGTAGTATCGAGGTCT	2338145	57	ACGGGCAGCGACTCGCCGAACTTTTCGGTGGCCCAGTAACCTTCGAAACCGT
MAB_2291		+	1	2339107	791	64	GCCGATTACGCCGAAGCGGCACAAGAGGTGGAGACAGTAATGTTGTGCATGT
MAB_2294c		-	1	2343004	672.5	37	TTGCAAGCACTCGCGGGCTATCGGGCTTCCCTCTCGGGGTAGCGTGATGGGC
MAB_2295c		-	1	2344173	99.5	0	CAATGGGGCGCTACCGCACGCGCCCGGGAGGTCGCAGCTACTCTTCGGTGGT
MAB_2296	rpsA	+	2	2344286	2633.5	100	GGGGCGGCCGGGTTTGTGCTGGTGGAGCGCGGTCTAGTAAGGTGAAGCACAT	2344064	286	TCATCGCCCCAACGGGATTGGACAGCAGCAGGCCCGTAATGATCAATCCCGT
MAB_2297		+	1	2345927	123	28	CTTCTTCGTGATCTATCGAAACCAGTTGCATGCCCCGATATCTTTGGAGCAT
MAB_2298		+	1	2346497	400	0	TCGTCGGTGCTGGTGATCAGGCGGCGCTGACCCTGTGACAGACTGCGGGCAT
MAB_2299c		-	1	2348360	551	0	CGGGTGGTTCGTTGGCTCGCAAATCACACGCCGTGCGTTATCCTCGGCAAGT
MAB_2300		+	2	2348425	299.5	293	GCACGGCGTGTGATTTGCGAGCCAACGAACCACCCGGTAGCGTGCGTTACGC	2348507	43.5	CGCGCTGGAAGGGAGCCAACTGTTCCGACCTTAGGCATGGTTTACTTCGAGA
MAB_2301		+	2	2348892	110.5	224	CCAAGCATGTCCTCTACGAGATCTTCGGCCCGCCCGGCACCATTGCGGACAT	2349081	44	GCCGCATCACGGCCAATGACGAGAAAAAAGATGAAAGGTATACCAACGAGGT
MAB_2304c		-	1	2356925	1934.5	0	TCAGTCACTTCCGTACCCCGGACCTGCACGAGAACCGCTACAATAGCGCCAT
MAB_2305c		-	2	2357398	559.5	0	TCGGGGCACCAACCACTGGAAGACGAAGCCCGGCAAGCACGGTACTCATGCG	2357652	57	GATCGACATCCTTCCCCGCTTCCACCACCCACGTGAAATCGTATTGCACCGC
MAB_2307c		-	3	2359001	85	45	TCGGGGCACCAACCACTGGAAGACGAAGCCCGGCAAGCACGGTACTCATGCG	2359366	45.5	GTAGGTATCGGTTTGCGCGATATACGCTTCCGGCTGGTAGTAGTCGTAATAC	2359057	36	GAACCGCCCCTCGGTACGCAAGATATCGGTGACCGGGCGATACTCGGAATGC
MAB_2308		+	2	2359024	722	0	TTCCTCGCTGGTATTGGAGGGATGTCAGACCCTCGGCTTACCCTGGGGCCAT	2358859	176	AGTGAAACTGCGCGCGCCCGGGTGTCGGCCGCGCCATGTACAGTCCCCACGG
MAB_2309c		-	1	2361681	132.5	45	GGCGCCCAACTCGCGAACCATGCCGATACCGTATGAGCTAAAGTTCACTTGA
MAB_2311		+	1	2363173	133.5	0	ACAGGCGGTTCGCATCCCCAGCTAGGCGTCACAGGTGTATGAACGACACCAT
MAB_2312		+	2	2364744	282	30	AATCGGCCAAATGACGCATGGCCGGGCCCCTTCCCGGCTAATCTCATCTGGC	2364680	218.5	TTGAGGCGCGCGCCATACCTGTCCGGCGATCCGACGAGGGAAAATCACCCCT
MAB_2314c		-	2	2366690	734	0	TCGGGGCACCAACCACTGGAAGACGAAGCCCGGCAAGCACGGTACTCATGCG	2366952	38	TACCGACGTTGGCCCTCGGCGAAAATGGTGTCGAATGCCAGGCTCGATTTGC
MAB_2315		+	2	2366754	514	88	TGGCCGACAGTGGCGCGAGGGTTGTCGGTACCTCGTCCTAGCATGGAGTGGA	2366344	92.5	GCAGGTCCCCGATGTCGAGGCTGTCGCCACCGGCCAGTAGCGTGTTGGGCCG
MAB_2316		+	1	2369807	185	0	GGCCAAAGCGCGGACCAGGAAGGTTGTCACTCCGGTCTAGGGTGGCAGTCAT
MAB_2317c		-	1	2371505	166.5	2	TCCCTGATATGCCGCTGCCGCGCTAGCCCCTGCGGGGGTACCGTCGACCGGT
MAB_2319c		-	1	2376331	136	0	GGAACTCAAACTCGCAGGGAACGCCAAGGCATGCCACTTATTCTCGCAAGGT
MAB_2320c		-	3	2376763	89	0	TCGGGGCACCAACCACTGGAAGACGAAGCCCGGCAAGCACGGTACTCATGCG	2376836	26.5	GCAGAACACCCACCAAAGGTGGCTGGACCGGACCGCTGTACCTTGTGGCCAG	2377047	21.5	CCTTTCGGGCCGATCAGGCGGACTTCGGGTACGCGGATACGTTCATTGATGC
MAB_2326c		-	1	2380865	133.5	234	GCTCAAGAAGCTTGCGGAACAGCTACATGGCACGGTGACAGAATTCAACTCT
MAB_2328c		-	1	2381632	267	42	GCTCGTATGTCTATCTGCGAATCTCGACCGCTTCTGCGCATACTGAGTTCGC
MAB_2330		+	1	2383180	4639.5	0	TGGGTAACCGCAAGATTGCCGCCACCCACCGCAGCACATAGGCTGATCACGT
MAB_2331		+	2	2384209	549.5	0	TGCCAGCTCCGGGAGATGACGGTCGCGTCTAGTGGGTGCGATCATGGGTCAT	2384133	85	CGTCCGCTGTTCTCCAGCCGACCGGCCGGAGTACCCGAAAATATGAAGATGT
MAB_2333c		-	2	2386917	63	0	TCGGGGCACCAACCACTGGAAGACGAAGCCCGGCAAGCACGGTACTCATGCG	2387194	43.5	GAAGGGTGCTGGGTGTGATCGGCCACGGATGCCGATCATAGGGTAAGCCGGT
MAB_2334		+	1	2387219	251	0	ACTGACATGACGGGAAGGTGGCTAACCGGCTTACCCTATGATCGGCATCCGT
MAB_2335		+	1	2388161	81.5	113	CGAATGTTTTACGGGCCAGCGGTATTGACCCCGGCGAGTACAGTGGCTTCGC
MAB_2336		+	1	2391022	385	0	CTTGCCGAATATATTTGCGCTCTTGTGCATAATGATACAGAATTGGTCTCAT
MAB_2339		+	1	2393841	27	310	GGTGGTCTCGACGGTGGCGCCGGATGCGGACGGCGTGGTACACAACCTGAAC
MAB_2344		+	1	2399441	388	0	TGAACGTGCTTCGCGGTCAGAACGGCCGCCATCCAGGCTAATATCCAGCCAT
MAB_2345		+	2	2399786	749	437	AAACGCCGAAGACCTTCGACGTGGGACAGCCGTTCGACAACAATCAATTCGT	2400231	23.5	CGACGATTACGCGACAGTTCTTGTCCCTGTAGAGGCTCCACAATGAACCCGA
MAB_2347c		-	2	2402766	233	0	TCGGGGCACCAACCACTGGAAGACGAAGCCCGGCAAGCACGGTACTCATGCG	2402836	116	TCCACCATATTGCCCAGGTGAGGGCCTGCACATCCTGTCACAATGGGCGGAT
MAB_2348		+	1	2402862	63	48	GTGACAGGGATTTGGTCTGCCCGATCCGCCCATTGTGACAGGATGTGCAGGC
MAB_2351c		-	2	2407264	166.5	1	TCGGGGCACCAACCACTGGAAGACGAAGCCCGGCAAGCACGGTACTCATGCG	2407556	83	CACCACATTGGCGCACATGTGAATTCCATGGCTTTGATACACATATAGATGG
MAB_2352		+	1	2407352	49	0	CTCGCCGCGCGGGGAGACGCAAGCCGGGAGGCGTCAAGCACAATCGGGGAGT
MAB_2354		+	1	2409009	336	0	GGGATGAGCGGTATCCGCCGCGTTAGACCCCATAGGGGATGATTGTCCGCGT
MAB_2355c		-	1	2411993	215.5	0	GCAGGAAATTCGGTGGCGATCCATGTGACCGGTTCCGCACACTGGACGGCAT
MAB_2356		+	1	2412074	73.5	19	ATCGCCACCGAATTTCCTGCAGAGGGTCCGCTACCGGCATACTCGCGCTCGT
MAB_2357		+	1	2412999	153	0	ACACCGACGCCGAGGATCGGGCCGCCGAACTTGCCTGACACACTTGCCACCT
MAB_2358		+	1	2414032	698	1	AGTGTGTCGTCGGCCCGGCCGCCTCGGGTCGATCCACTAGCCTTGAGCGCGA
MAB_2360		+	1	2414978	44	70	TACGGCGAGTCCGCTACCCGGGCCGTCGGGCAACGTCGAATACTTCCTGTGG
MAB_2362		+	1	2417872	5300	0	TACGGCGCGCCTCCACAGGCTCGGCGGGGCTCGGCGTCATGATCACCCCTAT
MAB_2372		+	1	2427405	38.5	80	ATTCCACCCGGGCCGTCTCGCCGCTGCGCCCGGCCGAGGATGCTTTAGAGGT
MAB_2373		+	1	2429033	733.5	54	ACCCGATCCGAATCGCCCACTTTTTCCGTTTGCCGACCTAGGCTGGTTTCAC
MAB_2374c		-	1	2431089	774	0	TTCAAAACATTTGGCGCCCTCGTGTCGGAGTGGCGCGGTATCATTCGAACAT
MAB_2376c		-	1	2434161	283	39	TGATTCCACTGCGCGGCAGCGTACGCGGGCCAAGATGAGAGGATCGAATTTC
MAB_2377		+	1	2434272	295.5	22	ACAATTCAAGCCACATGGATCTTCTTGAGGCGCGCTACTAGCATCAGGAGAC
MAB_2378c		-	1	2436898	161	1	CGTTGCCGCGTGCGCTCGATGGAGCCGCGGTGTGTCCGTATGCTCAGTTCGA
MAB_2379		+	1	2437211	458	77	ATTCGCCAAGGCTTAGCCATTCCTATCGGGTGATCGGCTACGGTGCAGTTTC
MAB_2380c		-	1	2438922	556.5	0	TCTGTTAACAACGTTAATTCTCCTTCAAACATACTGATAACATCGATAACAT
MAB_2381		+	1	2439015	65	0	TTAACAGATGGGCTGACAAGCATGAATGATACCGGTGCCACACTGAAGGTCG
MAB_2383		+	1	2440726	1950	0	GCGCAACGGACGGAGGCTGAGATGACGACGGCGACCGATATACTGGCCGAGC
MAB_2386		+	1	2442804	219.5	0	TAGTGATTAAGCATTGACTTATATAAGCAGTCCCTTTTAATATCGGTGACGT
MAB_2388		+	2	2443850	1375	0	ATACGGCGGGCTGAAGTGGCCCCCGCCACAGCGGACGCTACTATCGGCCCAT	2443377	35	GTTCTTGCCAATCACCGGAGACCTGCGCGCTGGGGGGCATTATTCATTACAG
MAB_2390		+	1	2445930	798.5	18	CGTATGGGTAGCCGGTGGGCCCTGGTGTGCCCGTCGCCTAGGCTGGGCGCAA
MAB_2394		+	2	2450009	3010	329	GGACGCGAATCTGCCCCCGCCGACGGTGGCTCCGAGGTAGATTCCGGGATGA	2450291	49	CGGAAATTGCATCTTACATACACGAGGGTATGTATGTTACGTTCGAAACCGT
MAB_2393c		-	1	2450089	328	0	CCCGGCGCACGTTACATACAACTGTGCTCGTATGTATTACAGTGGCGCTCAT
MAB_2396		+	1	2452190	44	0	GCGCGGTAAATCGACTCGACACGCGCGCACCCCCGTATCAAGCTGGGGCGAT
MAB_2397		+	2	2453069	786.5	0	CCTGACAGTGCTCATCGGGGGCCTCCTGGCCCCTGACGTACCGTGTGCATGT	2452761	31.5	TTGGCTCGCGGGGTCCTACCAATTGGGAGATGTCTACCTACAGTGGGAACGA
MAB_2398		+	1	2455444	537	0	GCCGCCCATTTGCGCGGGGTATCGCTTCGCGAATATGAGAGGCTGGCCGGAT
MAB_2399		+	1	2455747	44	295	TGACCACGCCGATAGCCTTCGCCATCCGGGACATCGTGCCATGGTGGATCGT
MAB_2400		+	1	2456855	84.5	192	GCTCCCCCTATCGGATCGTGGCGATCGGCCCGGCTAATACCATCAAGTCCGC
MAB_2402		+	2	2458093	4310	126	CGGTGCCGTCGACACCGTCTCGCGGGTCGGCGGCAGCGTTACGATCGATCAG	2458155	42.5	TAGACATCACCACCTTGCGAGAACCGAAACCTCGCCAATACGCTCAGCCCGG
MAB_2403		+	1	2458606	17011	268	TGGACGCGGCTCTTAATGACCTCTTAGACGCATCGGGATATGGTGACGCCAC
MAB_2405		+	1	2460104	1028.5	47	CAAGTCCGCGGTGCGCGGCGTCCTCGATCGCTGAGGACTAGACTCGCGGTAC
MAB_2407		+	1	2461576	2095.5	26	GCCGTTCCCGCCGGTCCAAACCAAGCCGTCAACTCGCGTAAACTGGTCGCGC
MAB_2408c		-	1	2466687	41.5	71	TTGGTTTCGCGTACCGGGGTTTCGGCGGTCAGGGACAGTAGACTCGGGCCGA
MAB_2411c		-	2	2471584	335.5	62	TCGGGGCACCAACCACTGGAAGACGAAGCCCGGCAAGCACGGTACTCATGCG	2471769	30.5	CCTCCCGGATCGAATTGGACCCGCAACGTCCCGGCGTGGAGGATCTCATCGA
MAB_2412c		-	1	2473022	1144.5	0	GTCACATATGAAGTTCCTGGACGGGCAGCGGCCGCCGTACGATCTCACGTAT
MAB_2414c		-	1	2475655	302.5	0	AAAGATCCATCTGCTGGCGGTCGCCCCACCGAGTAAGGGACACTAGTTATGT
MAB_2418		+	2	2477259	246	0	CAGGTGGGGCACTTCTTCGTTGGCAGGTGCCGCACTGATATGAACATCAGAT	2477107	40.5	CCGACACAAAGCCCTTGCAATTTAGGGCAGCCTTGCCTATCCTAAATCTCGT
MAB_2420c		-	1	2479434	75.5	73	ACGAAATCGAAGTAGTCAATCGCCCGCGGCACACATGTAACACTGGGCGCGA
MAB_2421c		-	1	2480575	50.5	350	GTCAACTGGGATCGGAATGGACCACCTACCGGTGGAATTACTATCGCGAGAC
MAB_2423		+	2	2481126	205.5	0	GGCGTCTGTGAGAGTGCCGGGCCGCCCGGATCGTGGCAGGATCGCCCCTTAT	2480705	25.5	TCGGGCGCGCCACCGATCTGATCGGTCGGCGGCGATGAATCGTTGTTGTCGT
MAB_2429c		-	1	2487012	1251	65	GCTAAACTAACTGACGCGACGTGCCGGGAAATCCCGACTACGGTTGGGGTGT
MAB_2430c		-	1	2487667	1564	0	TGACGGCATCATCGCCCGCACCTCACCGGCCTTCGGGCAGGATGGGTGATGT
MAB_2431c		-	1	2488702	649.5	0	CAGGGCAAGACCGTAATGCCACACCGGCGGATCGGGCGTAGGCTGGCCGAGT
MAB_2432c		-	2	2489542	1584	62	TCGGGGCACCAACCACTGGAAGACGAAGCCCGGCAAGCACGGTACTCATGCG	2489615	414.5	GCAGCCGAGGCGATACGCGGTGGTCAAGGGTATTGCTACCGTCCAGTAATAT
MAB_2433		+	2	2489681	153	1	CAATACCCTTGACCACCGCGTATCGCCTCGGCTGCGGCTAGGGTTGTGGCGG	2489310	63	ACGATGGCATCGAGGTGCTGAGGGAAGAGCTCGACGTTATCTTCCAAGCTGT
MAB_2434		+	1	2490027	255	473	GCGCTCAGGCCGACGTGCTCGCCACCGCGGACTCGGCCAACATGGACAAGGC
MAB_2436		+	2	2492498	1023.5	27	CGTGGCTTTCGGCGAATCGGGCGCGCCGATTGCCGGATACGCTTGCACGCGC	2492252	483.5	GGCGGCAGCGTGGTTGTAACGGCAAGTAGGGGGGCCACGATATTCACGGCGC
MAB_2437c		-	1	2494003	1158.5	47	TGCGCGTCGTAATGGCGCCCCGGCACCGGTATTCCACTAGCATCAGCAACGG
MAB_2439		+	2	2498035	693.5	78	AAACGGTACGTCCGCGACGTGTACTGACGCACCTCGGCTATATTCGTCAGGC	2498121	160.5	CACTGACGGCTGATAGTTCCTGTGTTGATGTGTCGTGACACGATGGGACCGA
MAB_2441		+	1	2498962	92.5	0	GTGCGCGGCGGGTCTGGCGCTCGGGTGGGTGCTGGCATGAGGATGGCACCAT
MAB_2443		+	2	2499885	227	0	CGTCGATGCCCACGATCATGACACCGAACCTACCGGCCTAGGCTGCTGACAT	2499444	53.5	CCGGCGCTCTGACCACGCGCCCGGACCTGCTCTGGGCGTACCCTCACGTGGT
MAB_2445		+	1	2501983	1645	0	GACCAGTGGCGTGAATGCCATAGATACTCCGATTCATGCCATAGTGAGGTAT
MAB_2446c		-	1	2504126	66	199	CCGACACCGGACTACCGCCCGGTACCCGCCGCCGGCTCATACTGGGATTCAT
MAB_2449		+	1	2505134	93.5	46	CGCAAAAACAATATGCGAGTTCAGATTTCGCAACCGCTAGAGTGCGTAGTAC
MAB_2452		+	1	2508540	25	30	GGAGTCGGCGCCGGAGGAGGCGTCGGCGTAGTCGGTGGCACGCTGACATTGT
MAB_2453c		-	1	2509683	206	0	TGACTGAGGTTGCGCCCTGAGCCGGCGACCACATTGCGATACTTGATGCCGT
MAB_2454c		-	2	2510739	206	233	TCGGGGCACCAACCACTGGAAGACGAAGCCCGGCAAGCACGGTACTCATGCG	2510506	30.5	GGCCATCGCTGCGCCGGCTTGCCGGGCTGGCTCGACCATAAGGTTGGCATAT
MAB_2455c		-	1	2511287	143.5	0	TTGTCGCCTGCAGCCGGTGAGTGTGCCGTGCAACGGTAGATTGACGGAATGA
MAB_2456		+	1	2511347	136.5	0	ATCTACCGTTGCACGGCACACTCACCGGCTGCAGGCGACAAGATGAGGCCAT
MAB_2457c		-	1	2513395	1063	0	GACTCGTCAATTGATCGGCTAGGCACGCACACTCTGGTTGGATGGAACCCAT
MAB_2458c		-	1	2514011	63	0	CATGGACAGACCGGTCTGTCTATCACCGTGCGGTGAGTTACCCTGCTGCCAT
MAB_2460		+	1	2514562	27	92	CGTATGTACGCGAGGACATGGATAAGTGCCTGTGCTTTTACGATGCTCCGGA
MAB_2464		+	2	2518393	80.5	31	GCTGTTGGCGTCGAGGTTTCGCGTACCGAGTGCCGGGTAGGCTCACACAAGT	2518284	46.5	TGGGCTACCAGGTGCTCAATGCCCGAGATCAGCTTGCTTACGATCAAGTCGT
MAB_2466c		-	1	2519989	61.5	0	CCGGACGGGAACGATCCTTAATAGAGCAAGTGCTCTGTTATCGTGGGTACGT
MAB_2467		+	1	2520094	97.5	31	TCGGAAATCGCTACTACCACTTGTAGTAAATGCGTACTACCCTTCGTAGTAG
MAB_2468		+	1	2521742	470	0	TGCGGCAGTGATCCGACAGAAGTGGCGGCTCGATCTTCTAAGCTACCGGCAT
MAB_2471c		-	1	2525205	712.5	0	GTTTTTCGCATTTCCTGGATTGATTCCAGATAATTGGGCATACTGGCCTCAT
MAB_2472c		-	1	2525788	4279.5	27	CGCGCTACTTAGGGCGATGCAACACAGGCGAAGTCCGCTACTGTTAGCGCGG
MAB_2473c		-	1	2526597	2655	0	TGCTCAACGTTTCTTGAGCGCCGCCGGCCGACCGGTCGTAGGCTGGCGCCAT
MAB_2475c		-	2	2527915	1212	43	TCGGGGCACCAACCACTGGAAGACGAAGCCCGGCAAGCACGGTACTCATGCG	2528352	48	CTGGGTGATCGATTCGACGGCGGCCCCGGGGACCGCACTACACTCCGCTTCT
MAB_2476		+	1	2527983	306	0	ATCGCCGCGCCCGCGCGTGATCTTGATCGTGCTGATGGCATTATCGGCATGT
MAB_2477c		-	1	2530168	3197.5	0	GTATCTAGACGGGCCGACCATTTACCAGGGAGCGCGGCTAGCATTGGGACAT
MAB_2478c		-	1	2530633	301.5	0	TGCTCCTGGCCTGACACACAAAATTCCATTAGGGCAGTACCGTTCCGGCCAT
MAB_2479c		-	1	2531326	50.5	0	CGCCCCGGCAGTTCCGTGCCACTTGACGACCGCAGTGCTAGCTTGCGGCGGT
MAB_2480		+	1	2531404	1533	22	AGTGGCACGGAACTGCCGGGGCGCCGCATCCGACCTCTACTCTCAGAGGCGT
MAB_2486c		-	1	2543388	334	387	GTAATAACTACTGACCGGCGATTTCCTGGCCGCTGCCCCATAATGGTGTGAG
MAB_2488c		-	2	2543817	927.5	60	TCGGGGCACCAACCACTGGAAGACGAAGCCCGGCAAGCACGGTACTCATGCG	2543749	51.5	GTCGATATGGACGTCGGGGGACCTGGCGGAAGGTAGACGAGAATGGCCCTGA
MAB_2489		+	1	2544013	1974	34	GGGATTTTGGCCCGTGGGAGCGATGAGCGGCGATCAATAGCGTTGCGGGTAG
MAB_2491c		-	1	2546236	28.5	0	CCCCTCTTTCCCTGCCTGGACCCCCTATCAACCCGCTAGCATCCCAACGTGT
MAB_2493c		-	1	2548836	105	0	ACGTTTCACAAGGTCTTGAGAACAGGGCTCCCACCGCCAAAGATGTAGGCGT
MAB_2494c		-	1	2549632	62	0	TAATACCCGTTCCGGTCCCAGGCAATACCGGCTCCTGCAAGACTGGTCAGAT
MAB_2495		+	1	2549693	148	64	TTGCAGGAGCCGGTATTGCCTGGGACCGGAACGGGTATTAATCTGAATGCGC
MAB_2500		+	2	2555110	844	385	GGTGGTCAAAAGAGGTACCACATCGAGGTAACTGTGGATATCGTAGGGCCAG	2555495	320.5	AGCATCGCCACTGACCAGCAGCTGCACATCGTGTATGCGACGATGGCCGGAT
MAB_2499c		-	2	2555309	885	0	TCGGGGCACCAACCACTGGAAGACGAAGCCCGGCAAGCACGGTACTCATGCG	2555375	36	CTCGATCATCTACCGCGGCGCGCCACCCTGGCACGGTAGAGTTCGACGCCGT
MAB_2507		+	1	2562576	47	110	ATGCCGCGAAACACTGGCGTTTCCTCGACCGCACTGTGCACAATCGCTCCAT
MAB_2506c		-	2	2562897	115.5	331	TCGGGGCACCAACCACTGGAAGACGAAGCCCGGCAAGCACGGTACTCATGCG	2562596	36.5	CCCGTTTGCATACCCCGTTTGTCACTGCCAAGAACGGGTAGGCGGGCTCAGT
MAB_2508		+	1	2563064	20.5	181	CCATCCTGGAACAGTCCGCCGCCTGGTTCGTGGGCGAGATACTGGCCCGTAT
MAB_2510c		-	1	2565079	47	13	GGGATTCACGTCGATTCGGGTGTTTATGTCCCACAGTATGATTCAGCACTGC
MAB_2511		+	1	2565309	324.5	156	ATTCCCATCGGAGGGTGGTGCCCATCGCGGTGGCCGCTTAGTGTGAAGGGAT
MAB_2512		+	1	2566674	1162	122	GGCGACGAGAAACGTTGTGGACTAGCGCGAAGGGGCGTAGCGTCATCTTCAG
MAB_2513c		-	2	2567743	1155	19	TCGGGGCACCAACCACTGGAAGACGAAGCCCGGCAAGCACGGTACTCATGCG	2567841	333	AATTCCCTTGACCTGCCTGGCAATGAGCACCAAAGAGGTATACTGGTGTTAC
MAB_2518		+	1	2570455	24.5	81	CCTGTCGGTCCCACATGTTTGATCCGCGCAGGAGCGGTAATCATCAACCCGA
MAB_2522c		-	1	2572628	56	205	TGTCTATCGGCTCAACGCCGACGCCGCGTTCGATGTGCTCAAATGGCGGTCG
MAB_2524		+	1	2572991	35	465	CGGCCACTTGGCGATAATCGTCCGGGTGTTTGTGCGAGAGGATGATCTCTGT
MAB_2523c		-	1	2573256	518	90	GCCGTGTGCTTGCCTTGTGCGATGCATGGCGAGCCAAATACCCTGTAGGTAA
MAB_2527		+	1	2575587	975.5	427	TCTGCCGTGTCGGCCGCGAGCGCACCGAGTTGTTCATGAAATGTTGTACGCA
MAB_2525c		-	2	2575822	35.5	386	TCGGGGCACCAACCACTGGAAGACGAAGCCCGGCAAGCACGGTACTCATGCG	2575481	33	GTGGACGCTCCGCCGGCATGTGCACGACTGCCACGGCTTTATTGTTAGGCGA
MAB_2529c		-	1	2577436	33.5	0	GATGGTGCCCGCATAGTTTGGTGCGTCGCTGGGCGGGTAAGTAGGTCATCAT
MAB_2532		+	1	2580274	34.5	0	CTGTGATGATCCCCGGTTTGAACCGAACGAAACCTGGGTACGGGCACCGTAT
MAB_2534c		-	1	2581656	182.5	0	CCAACAGGCATTTTCGGTCGCTGTCCCACAGAAACTGGCAAGATGGCCGAGT
MAB_2535		+	1	2581732	98	78	GACAGCGACCGAAAATGCCTGTTGGGCAGCTTCCGGTAGTGTCCGCTACCAG
MAB_2541c		-	1	2590009	39.5	19	AATTCAGAAACTTCTTGACGCCGCCTCGTCATCCCGTTACTTTTTGAATCAT
MAB_2542		+	1	2590112	24.5	34	ATTCAAAGTGTGGCTCGGTGTCTGTGGAGCTGCGGCCTACAGTTGGTGGGGC
MAB_2543c		-	1	2591228	80.5	31	GTGGGCGCAGGGAAATGGCCCTGCGCGACCGTCTTCCCTAGCATGTAGCGGA
MAB_2546		+	1	2593415	60.5	0	TGACGGTAGAACAAACTGAAAATTCAGTCAAGATTTGATATGGTGCCTCTAT
MAB_2548c		-	1	2596333	991	0	GCGTACGCGCCGCCTGGGCTGGCAGATCTGCCTCTTGCGACAATGGCTGCAT
MAB_2549		+	2	2596433	828	38	CACGTGCGGAATGGCACGCAACGTCCCGATCGCGGTGCTAGTCTCGAGCCAA	2596494	158.5	AGTCTGCCCCGCAGAACGGTTACCGGAATGCATCACTACGCTTGTGTCTCAG
MAB_2550c		-	2	2597726	273	66	TCGGGGCACCAACCACTGGAAGACGAAGCCCGGCAAGCACGGTACTCATGCG	2597872	96	TGCGTGCGTCCGCTTAGACAGATTCGTAAATCACTGGTACACAACAAGTTAG
MAB_2551		+	2	2597942	258	91	ATTTACGAATCTGTCTAAGCGGACGCACGCAAACGAGGTAGCGTAATGAGGA	2598038	104.5	ACGGATTCCGTTGTTTGAGTCCCATCGAGGATCAAGGAAGTCTGTATGACAC
MAB_2552c		-	2	2599593	1176	40	TCGGGGCACCAACCACTGGAAGACGAAGCCCGGCAAGCACGGTACTCATGCG	2599758	94	CCCGGCACTGAGCTTGCCAGATATCCCCTTGTTGAATATAAGATCCACATTC
MAB_2553		+	1	2600127	496	39	TCTCGCCGAGGCTGAGCCTCATTGTCCGGCCGCCGCAAATACAATCGATCGA
MAB_2554		+	1	2601288	727.5	0	GCAGTCGGGTGATTCGGTGGTGGCCGGAGGGCGGCACATACACTTCCGCTAT
MAB_2555		+	2	2601753	2549	3	CATACCCGCGATACAGAGCTGATATCGCAGGTATGGCGTTAATGTGGGCTGC	2601601	20	CCGGGATCCCGACTTTGGGATGTCAAGGTGCCGACGATTCAATGTCACCTGA
MAB_2558		+	1	2602967	68.5	479	GTATGCATCGAGCGCGCTGTAGAGCACGCACTGCTCTGTAACCTGGCCGCAC
MAB_2556c		-	1	2603021	81	362	CGGAAGGGGAATTCCAGTTTGTGACCAAAGTCAGGCATAGCATTTTCTATGC
MAB_2559c		-	1	2605189	482	0	AGGTGTCACTGCAGGAATGACCACACACCGCAGCTGTTAGCGTAACGACCGT
MAB_2560		+	2	2605208	356	169	GTGGCGGACGGTGAGACGCGGAAGAGGTTCACGGTCGTTACGCTAACAGCTG	2605320	114.5	CCTTCGCGAAGTGCTCAGACGGGCGTGCCCAGTTTGGGTATAGTCCGGCCGG
MAB_2562c		-	1	2608345	314.5	28	CTATAGACCACGGCTGGCCTGCAATATTGCCGGGTTGCTAATCTTTGCATGT
MAB_2563		+	2	2608404	103	145	ATTAGCAACCCGGCAATATTGCAGGCCAGCCGTGGTCTATAGTTCGGTTTGG	2608592	42	TTCGTCTATGACCGCCGACCGTCCCACCGGATGGCAGTACGTTGCCTACTGC
MAB_2569c		-	1	2613205	26.5	0	GGATGTTGTCAATGAGGCGTGATCGTCGTTGACGGCGGAGACTTGTTGCCGT
MAB_2576c		-	1	2622408	22	18	TTCATCAGAACCTATTGACTGAGCGTTGCGTCGTATGTGACGATTTCCTCAG
MAB_2577		+	1	2622495	2531.5	0	TAGGTTCTGATGAAATCATCAAAACTGATCGATGCTGCTATTCTGAGCTGGT
MAB_2579		+	1	2624050	26	43	TCCTGGACCTACGCGCAACCCACTACCGCAGGGTCGCGTAGATTCTTTGAGA
MAB_2583c		-	1	2629414	2652	86	GTATGGATGGCCGAAGTTCCGCAGGTCGGTGCGGATTGTATGATTCCGTTGC
MAB_2586		+	1	2630971	272	45	CATGCGCAGAAGCCACCCCAGCCACACATTTACGGTGTAAATTAGTAGTTCA
MAB_2588		+	2	2632838	695.5	0	GTAACCCGGACTTCTGTACAGTACGTCTATTTTTCGGGCAGTATGTACAGAT	2632717	597.5	GGCCACCGCGCCCGCCCAGGATCTGGCCACATCCACGCTATGGTGGGAGAAC
MAB_2589c		-	1	2634158	28	0	ACCTGGATATCGCGCGGCGCCGCTCCCGTTGCCGGGCTACCGTTTCTTCCGT
MAB_2590		+	2	2634229	66.5	0	AACGGGAGCGGCGCCGCGCGATATCCAGGTTCCGGGTCTACCCTGTCACCGT	2633772	45	GTGGACGACAGCGAAAAGGCCTGGCCGATATGGTGAATTATCTTGGAGTTGT
MAB_2593		+	1	2635476	73	415	CCGTCGTCGGTGTGCAGCATCTGCGCCTGTTCACCCGGCAGAATGTTGATGA
MAB_2592c		-	1	2635881	2045.5	36	GCATCGAGAAGCTGTTGACGTCCAATTGGCGAGCGTGCCATCATGTGATTCT
MAB_2594		+	1	2636527	868.5	0	CGCGCGGGAAATGGCGGTCAGTGGAAGAGCGCATGAGCGATACTCCCTGCAT
MAB_2595		+	1	2636648	29.5	371	TCCCATAGCGGCGGCAGCGCCATCGGGTGAGGTCGCTTTATGCTTCGACGGC
MAB_2597		+	1	2637984	111	0	CTTGAATCTGTGTACACCCCTTGTCTGGCGCCGGCAACTAGGCTCACCAGGT
MAB_2602c		-	1	2640954	106.5	23	CAATGCGGCTGCTGCGAGCGTCGCGCGCCCTAGTGGTCTACTATCTGCGTAT
MAB_2604c		-	1	2641969	142	0	CCCATTAGTACATCTAGATCTGAATACAGGACAAGCTGTACTATCGGCGCGT
MAB_2614		+	1	2653943	548.5	0	CCACCTCCCTTTTAGCCTCCGCGGGAGCGTATCCGGCGTAGCGTCCAGATAT
MAB_2615c		-	1	2657863	728.5	0	GAAGCGTCGGGGTCGTAGGTCCTGTCGCACCCGTTGCCTAGGGTAGGAGTGT
MAB_2616c		-	1	2658314	49	20	TGCGCGCCGAGGCACACGTGGTGCGTGCGCAGCCTTGACACCATGTGCTTCT
MAB_2617c		-	1	2660141	784	120	AAGTGAAAACGCCCTGGCACCGCCCGGCGTCAGGGGGCTACCGTTGAAGGAT
MAB_2618		+	1	2660359	57	0	AAAACTGACACACGTTTCAATTCGCTCCGCGGCATGGGTAATCTGACCGGGT
MAB_2624c		-	1	2665808	31	226	CGCGGCGCTGCTGTACACGTTGAAGGTGCCGCAGGGCATCATCTACTCGGGT
MAB_2625c		-	1	2666652	134	3	TCTGGGTGTATAAGGTCACGTAACACATACGAGGGGACTAGGCTCAGCCGCA
MAB_2626c		-	2	2667906	81	42	TCGGGGCACCAACCACTGGAAGACGAAGCCCGGCAAGCACGGTACTCATGCG	2668004	53	TTCAAGTGGATCCAGCGTGCCGCCATGGACCGCCGTACCACCATGAAACGAG
MAB_2627c		-	1	2668573	848.5	0	TTCACCAGGGTATCGCCGTTCACACGACCACATGCGTCACAATGGTCGCCAT
MAB_2628c		-	1	2669198	381	31	GCGTACATCTAGATCGTCCACAGGGCGGGGATTGGGAATACATTTGACCTGC
MAB_2629		+	1	2669292	194.5	0	TGTACGCAAGACCGGCCACAGCCGCGACCGCGCGTGCTATGACTGGCTGCAT
MAB_2630		+	1	2669973	126	61	TTCACGCGTTTACCGTCCCGTGTTCGACTCCTTGGCGTATTAGTAAATGTGG
MAB_2632		+	1	2672422	202.5	123	TACAACTTGACGATCGTCAACGCGTCTTCCAGTCCCTATACGCTCAAGGTGA
MAB_2634		+	1	2675845	610	0	CCCGACTCAGTGAGCTGCCTTCGCATCCAGCTCGGCGATACAGTGCAGGTAT
MAB_2636c		-	1	2679518	187	27	GGAAGAGTGATCCCTCCGACCGCTGGTAGTTCCAGGCGTATCCTGGGTGTGA
MAB_2638c		-	1	2680641	229.5	116	TCTCGTGGTGATCGTCGCGGGCGCCCCACCCGGGACAGTAGGCTCGACCAAT
MAB_2641c		-	2	2682861	506.5	0	TCGGGGCACCAACCACTGGAAGACGAAGCCCGGCAAGCACGGTACTCATGCG	2683353	82	TGGGGGCTGGAACTGTTCTATCGTCGTTCGGCCGACGGTACGGTTGATGTCC
MAB_2645c		-	2	2686939	507	156	TCGGGGCACCAACCACTGGAAGACGAAGCCCGGCAAGCACGGTACTCATGCG	2686835	375.5	CGATGTGACCCGGTTTCCTTGTGTGGGCCCGCAGCGGCTACCCTTCTGTGAG
MAB_2646c		-	2	2687798	35.5	277	TCGGGGCACCAACCACTGGAAGACGAAGCCCGGCAAGCACGGTACTCATGCG	2687651	28	ATGCCGATTTCGCCATCGCGATCCGTACCGCACTGTTCAAAGATGGTCGCGC
MAB_2647c		-	1	2689049	981	0	GACTGGCGACATGGCCAAATCGGTTGGCGACGGTCTGGGAGAATGGCGTCAT
MAB_2648c		-	2	2689705	468	100	TCGGGGCACCAACCACTGGAAGACGAAGCCCGGCAAGCACGGTACTCATGCG	2689597	29.5	CCCGACCCGCTTTTACCTGGCATACCTGGACCGAGAGGCACGATGGCCGTCC
MAB_2650		+	1	2690187	41.5	227	TCAATCCCAAAAACATCGTCTACGAGGTGTTCGGTGACTACGGTGGCTGGGC
MAB_2652c		-	1	2695310	26.5	228	TTGCGCGCTCGGACTTGTCGTCGACGGGTGAGAACTGATCATCTGGGTATGC
MAB_2653c		-	1	2696537	704	0	GTGAATCGCACCTCGTCGGCTCTGTGACCAGGCGGGGATAGCATGGTCGGAT
MAB_2656		+	1	2698929	69	436	GTGCTCTCGAACCAACTCCGCGATGAGGAGATCCGGCCCAGAATGCAGGTAT
MAB_2657c		-	1	2701391	447	0	TCTGTGGGAACGCCTTGAACGAGGGGAGCGAGCGCGTGCACACTCAGAGCAT
MAB_2659		+	1	2703248	84	0	AGAAACCCAACGAAGGAGGAGCAATGTCCAGATCAGTTGATAATGCTGTCGA
MAB_2661c		-	1	2705816	375.5	0	GAACCGCACGCTACCCGTGCCCGGTGACGGGCCGCCATACCATCGGTGGTGT
MAB_2662		+	1	2705867	126.5	0	ACCACCGATGGTATGGCGGCCCGTCACCGGGCACGGGTAGCGTGCGGTTCAT
MAB_2665c		-	1	2708455	117	197	TGTTCGCGCTACGTGGTCACGGATGTAACCAAGGACGGTACCCTGACCGGGC
MAB_2668c		-	1	2710312	123.5	54	ATTCCGGGTTATCTGCGTGTGACTGTCGGACTGGCGAGCGAGAATGACGTGT
MAB_2671		+	2	2712393	62	483	CACCGCTCGGTCACCGTCGCGCCGTCGGCAACCGTGGTTACGGTGTCCTGGC	2712809	45	CCACGCAGTCACCGGTTGTATGTGACGCACGTCTAACTAGACTCGTGCGCGA
MAB_2674c		-	1	2716824	124.5	82	ACTTGGAACACCACGGCTAACACTTCATGCTCGGTGCTAGTATGGACCATGT
MAB_2675		+	1	2716843	28	0	ATGACCGAGGTTTTCGACTTATGATCGAAAACATGGTCCATACTAGCACCGA
MAB_2676		+	1	2717562	161.5	0	CCCGGCTGACGGACTAGCTTCTTAGAGTCCTCTTAGGGTATGAATGCCAGGG
MAB_2678		+	3	2719154	168	376	CACCCAATTCGAGTTGCCCCAGGGCAGCCAAGTCGCGCACGATGATGCCCAA	2719280	49	CCAGAAACGTTTGCAGGTCATCCACCATCGGCTGGACTATGCTCCGAACCAG	2719501	34	TGCCGATCTTAACGCCTGACTTTCCGGTCGGTAAGCAGTACGCTCGCTCTAC
MAB_2677c		-	1	2719449	514.5	0	GAGCGAGCGTACTGCTTACCGACCGGAAAGTCAGGCGTTAAGATCGGCAGAT
MAB_2680c		-	1	2723557	101.5	0	CGATGCCATCCGTTCCGTCCAATGAATGATTGAAGCAGTACCATCCGATAAT
MAB_2681		+	1	2723624	36.5	0	TTCAATCATTCATTGGACGGAACGGATGGCATCGGCGGATTGTGATGGGTAT
MAB_2683c		-	1	2726119	88	0	ATGCCGATCAAGGCTCTGAACAGCAGCCTGTGACCAATAGCCTGTACCTCAT
MAB_2684c		-	1	2727209	2396.5	44	TGTGCGCCCCTTGTTTGGCTCAGTGATGGCCATACTCTAACCTGAACACCGT
MAB_2685		+	1	2727233	825.5	0	GTACAAACCTGATACACAATCCTGAACGGTGTTCAGGTTAGAGTATGGCCAT
MAB_2687c		-	3	2729738	488	15	TCGGGGCACCAACCACTGGAAGACGAAGCCCGGCAAGCACGGTACTCATGCG	2729838	88.5	GAGGGCGTTTGGCTGCGTCCCTTCCGAACGCTGATTTATACGATGCCGCCGT	2730186	115	GGCAAGGCGATCACCGGCGGCTACCTCACCCTGGCTGCCACGCTGTGTACGG
MAB_2688c		-	2	2731073	79	0	TCGGGGCACCAACCACTGGAAGACGAAGCCCGGCAAGCACGGTACTCATGCG	2731438	59	GCCGCACCAGTCGTTTCACGACAGGCACCGGATTGAGGGAAGCTCCCTGTGT
MAB_2689		+	1	2731183	271	5	GTTGGCGCGCAACTGCCAAGACTCTCGGCAACCATGGGTACATTGGGGGCCG
MAB_2690		+	1	2733409	129.5	0	GGGCCAGTGACGCGCGCGATCCGGGCCCTCGACCGATAGGGTCTATCAGCAT
MAB_2692c		-	1	2737249	1597.5	0	CGACGATATGCGATGGAACTACGTTCCGGCGCGGCGATACAGTTGTCGTCAT
MAB_2693		+	1	2737395	1728	0	AGGCATGTGTTCGGTTGACCGAACTTCTGCTTTAGGCCTATCCTGTACCCAT
MAB_2694		+	1	2737629	34	0	GCTCACTCATTCACTGAGCAAGACCTCATCGCGGGGTGTAATACATCCCCAT
MAB_2697c		-	2	2743644	65.5	181	TCGGGGCACCAACCACTGGAAGACGAAGCCCGGCAAGCACGGTACTCATGCG	2743508	49.5	GTGCGCTGATCTTGCCGCGTCAGTCGGGCCGACCGGCTACGGTTTCGCCCAT
MAB_2700c		-	1	2745942	4138.5	0	CGCAGACAGGTTGCGCAAAGCGCTGCGCCGCGTAAGGGATGATGGGGGACGT
MAB_2701		+	1	2746005	67	0	CCCTTACGCGGCGCAGCGCTTTGCGCAACCTGTCTGCGATGATCGCCGCTGT
MAB_2704		+	1	2748416	102.5	42	TTGGCCGAATCCCGGTAGCCGCTGGCCCGCAGCCCTCCTAGCCTGGCGTTAT
MAB_2702c		-	2	2748721	102.5	419	TCGGGGCACCAACCACTGGAAGACGAAGCCCGGCAAGCACGGTACTCATGCG	2748302	44.5	TCCGACAGCGATACCCGTGGGCAGTCGGTGGGCCGCAATACGATGGGCGCGT
MAB_2705c		-	1	2752468	3543	193	GCTTCGAAACCGGTTTGGCCATATCAACGCACCCGAATAGAATCGCTGTTAC
MAB_2706c		-	2	2753739	188.5	1	TCGGGGCACCAACCACTGGAAGACGAAGCCCGGCAAGCACGGTACTCATGCG	2753795	61.5	AGTCACCCTCGGCCATGGCTCTACCTCCGTTTATACGTAAAATGAATTATAG
MAB_2707		+	1	2753808	389	22	GATCAGGCATATTGCGGAAATGAGCAATATTCGGATCTATAATTCATTTTAC
MAB_2709c		-	1	2756307	109.5	0	ACACGCCGGTATGTGTGTGCCCAAGGTGTCGCCCGCGAGAAGATGTCTGGAT
MAB_2710c		-	1	2757856	602.5	500	TGGAGAAGGTCTATGGCCGGCATCAGGCCGAAATCCGTACCATCAGCGGGGT
MAB_2712c		-	2	2761530	1936	70	TCGGGGCACCAACCACTGGAAGACGAAGCCCGGCAAGCACGGTACTCATGCG	2761726	46	AGGGCCGTCGGCAGCGGGACAAACCGGACCGCGGCGATCACAATAAGAAGAG
MAB_2713		+	1	2761643	407	0	ACCGTGTCCTGGTACCCGCCATTCATGCAGGCTCCGTAGGCTTGTTCACCAT
MAB_2715c		-	2	2763113	977	0	TCGGGGCACCAACCACTGGAAGACGAAGCCCGGCAAGCACGGTACTCATGCG	2763298	440.5	ATATCGCGGCCGCGCTGGATTATGTCGGCGCGGCCGCGTCCAATAGAGAGAT
MAB_2719c		-	1	2768738	6727	0	AGGCGCCGCATCCGCCCCCACCAGTTGCCCACGCGGGCTAATGTGGACACAT
MAB_2720		+	1	2768801	755.5	3	GCCCGCGTGGGCAACTGGTGGGGGCGGATGCGGCGCCTTACACTGCGAGCAT
MAB_2723c		-	1	2772250	1038	0	CTTGGCCAGTCGTTTAGGAAGAAGTCTAAGAAGACGATAAGTTGACTCTCAT
MAB_2724c		-	2	2773836	385.5	452	TCGGGGCACCAACCACTGGAAGACGAAGCCCGGCAAGCACGGTACTCATGCG	2773518	153	AGAACTTGCGCCGGGATTTCCAGCAGGCGGCGGCAAGGCATCATGAAGAGGT
MAB_2726c		-	2	2775591	130	97	TCGGGGCACCAACCACTGGAAGACGAAGCCCGGCAAGCACGGTACTCATGCG	2775682	60	CCGGTGCGCACGGGCGGCATGACTCCTTACGCCGTTCGTATCATCGCGTGGT
MAB_2728c		-	1	2777983	917.5	122	AATTTGTGACTAAAGTTTCATTAGTTGCAAAAGTGACGTACGGTGCAAGTGG
MAB_2729c		-	1	2778745	847	0	GGCGTGTCCGGGTGCGCAACGCGGCGCTCGCCGGGGGTTAGATTGGTCGCGT
MAB_2730		+	1	2778913	232.5	15	ATTTGTGCATCCCCCTTATTACGGGACAAGCGTACTGTTAGACTAGCGATGG
MAB_2731		+	1	2781346	93.5	498	GCCTGCGCAACCAGCTGCTCGACGACGTCTCGGGTGGATACACTCGCGACTT
MAB_2734c		-	1	2784223	52	0	GCAGTGTGCCCGTTGAGCTTTCGGGCGACAATTGTTGCTACCGTGGTGCGAT
MAB_2735c		-	1	2784646	58	176	GACCCCGGAGCCGCCGAGGCACTGAACCCGCAACGCGTAGTGTTGTTGCCGG
MAB_2736c		-	2	2786557	48.5	340	TCGGGGCACCAACCACTGGAAGACGAAGCCCGGCAAGCACGGTACTCATGCG	2786388	45.5	GTCCGGGAATCGAGTTGACCAAGCGCACGATTTGGAGTGGGCTGGACGCCGC
MAB_2737c		-	1	2787066	501.5	0	CGGCGGCACAGCGATTTGGTGCAGCCCGGCGCGGTCGGTTATATGGATTCAT
MAB_2739c		-	1	2788283	194.5	0	CTACTGACCGCCGGCGGAACATCGCGCACTCCGGCAACGTTGAGGACTACAT
MAB_2740c		-	2	2789454	162.5	0	TCGGGGCACCAACCACTGGAAGACGAAGCCCGGCAAGCACGGTACTCATGCG	2789626	29	AGCCCGCCGGCCCGGTCATGCCCGCCGGCGTGACGTGTCACAGTGGTCGAAG
MAB_2741		+	1	2789507	184	0	GGTGTCAAACTACGCCGTCACCGCATCCATTCCAGATAACGTGGTCAACCAT
MAB_2742		+	1	2790282	296.5	2	CCTCGGTCCCGCCGTCGATGAGAGGTGCGGACCGCCACTACGGTGAATACGT
MAB_2744c		-	1	2792045	1441.5	48	GTTTCGCGCTATCCGGCCCGCGTCAAGTGCGCGCTCCTAGGATGGATGGCGT
MAB_2750c		-	1	2797907	353	0	TAGGTAACCCTTGCTAGACGTGGCATTCCGAATTGCGTCACACTGGTGTTGT
MAB_2751		+	1	2798040	379.5	0	CGTCCGACTGGTTCCGCGGCGCGAGCATGGCGGGCCGATACGCTGCTGGTGT
MAB_2752		+	1	2799733	196	90	GCGTCGGCTGCCTAACGGTCACCAAGAGGCGCCGCTTACGCTGACTGACCGT
MAB_2753		+	1	2800387	28	293	AGGAGGCCGAGGAGCTGGCCGACCAGTTGATGATCATCGATCATGGTTCGGT
MAB_2754		+	1	2801547	84.5	0	GATACCCCAACTACTACAGGCTGTAGTTGGCGGTGGCATAGACTCAGCACGT
MAB_2756c		-	1	2803744	3965.5	0	CAACCGAACCAGGTCGGTACATCGCTCGCGGCAAGCCGTAGTCTTTACTCAT
MAB_2757		+	2	2803837	134.5	0	TTCGGTTGCCAAGGCCCCTGCTGGCCGACGACTGCTGAATACTGGATGATAT	2803675	64.5	CACACCGGTCTCCCCGACCGGCTGCAAGACGGCCTTGGTAGGCATGTGGTGC
MAB_2758c		-	2	2805829	3760.5	67	TCGGGGCACCAACCACTGGAAGACGAAGCCCGGCAAGCACGGTACTCATGCG	2805900	202	CTGCCTCAAGGCCGGGTCACGCCGTGCGAGCAATGTGATAGTCCAGTGACAG
MAB_2759		+	2	2805984	1118	0	ACCCGGCCTTGAGGCAGCGGCATGAAATCGTCAGCACTACGATGGGGCCCGT	2805793	42	TGCGTCTCTCGCATCCGCACCGCGCTGATCCTCCTGGGTAGCTTTTTGGTGA
MAB_2762		+	1	2810622	33.5	234	TCCAAGGTGCCCGGAAGCGCCATGGAAGTACGCGATGTCAACATGGACTTCT
MAB_2764c		-	1	2813415	173	78	ACATGGGCATGAACGCGTCCGTTCGCGTCAATAGTCAGTAGCATTCGAGAAT
MAB_2774c		-	2	2821170	7795	0	TCGGGGCACCAACCACTGGAAGACGAAGCCCGGCAAGCACGGTACTCATGCG	2821516	214.5	CACGAGTACGGACATCATGTCCAGGAGCTCAGCGGCATATCGTCGGAGGAAT
MAB_2775c		-	1	2822394	46	27	CATCTCTCCCACGGCGGTAACCCTAGGTCAGGGTCGATATGCTGGCGCGCAT
MAB_2776		+	1	2822433	1099.5	0	CATTCTGTGAATGCGCGCCAGCATATCGACCCTGACCTAGGGTTACCGCCGT
MAB_2777c		-	1	2824922	75.5	47	TCTCGCACATCTCCACCGGTGGTGGTGCATCCCTGGAATACCTTGAAGGCAA
MAB_2780c		-	1	2828544	130.5	0	CGGTCGAAAAACGTTGGCGAATTGTCGGAGCGCTTTCGTACCCTGGATTGGT
MAB_2781c		-	2	2829893	391.5	307	TCGGGGCACCAACCACTGGAAGACGAAGCCCGGCAAGCACGGTACTCATGCG	2829747	170.5	ATGCGCAGGTTCAGTTCGCTGATGTCTCGCGTCCTGGTACACATTTACATGA
MAB_2782c		-	1	2830848	101.5	171	TTGAGCCAACCCGGTGCGGACGAGTTCTTGGACACCTACCATCGGCTGCTGA
MAB_2783c		-	1	2831571	655	0	GTTCCGGTGCAACCGAAGCAGTACTGCCCGCCATGGTCGAAAATGGAGTCGA
MAB_2784c		-	1	2833566	2173.5	0	TCTCACTGCCGATGAGGTCGGTCGTCGGAGCCCCGGACTAGCCTGGACATGT
MAB_2785		+	2	2833672	3110	33	ATGCCCGCCGACTCCCCACCGACCGCGCGATCCACTGCTACCCTCGGGGGGT	2833238	29.5	CCTTGCGACGTGGGCCGCGATAGACGAACAGCCGCGGATATTCTTCATTGAG
MAB_2787c		-	2	2835507	77.5	0	TCGGGGCACCAACCACTGGAAGACGAAGCCCGGCAAGCACGGTACTCATGCG	2835993	59	AGATAGTTCTCGGTCGCGGCGGCCGGGGCGACTTCTCTACCGTCATAGGTCT
MAB_2788		+	1	2835565	94.5	3	ACCTATCACGTAGGTCGACCGCCCAGCCGACCATGGCATAACGTGATCACAC
MAB_2789c		-	1	2838609	25.5	317	AGATCGTGCGCGCCGGGCTGGAAGACCATTTCTGTGGCAAGCTGCTTGGCCT
MAB_2790c		-	2	2840049	119	345	TCGGGGCACCAACCACTGGAAGACGAAGCCCGGCAAGCACGGTACTCATGCG	2839722	30	CACCGCCTGGTGGCGAACTCGCCGGATGAGGAATTCGCGATACTGGCGGAGG
MAB_2793c		-	1	2844160	443.5	46	ATATCGCGCAGTTCCCCATCGCGGTGCCCACGTCCAAGTATCGTGAGAATAT
MAB_2796c		-	1	2846472	1686	30	GAGTGAACAGCGCGCGAATCGACGAATCGGCGGTGGTTCATAATTGATATGC
MAB_2797c		-	1	2847222	1782.5	0	GCACGATAAGGCGATCAAAAGGGGAGCGGCGGCGGCGCTAGGCTTGTCGAAT
MAB_2798c		-	1	2847985	1267	102	CGTTCAGGTTACCGACAGTTGCGACTGCGCCGATTACCTATAGTCAGATCGG
MAB_2801		+	1	2849656	37.5	191	TCGACAAGAAGAAATACAAAGGCAAGGAAGCCCGTGTCACGCTCAAGGATGT
MAB_2805c		-	1	2854122	98	65	TGCTGAGGATGAAATTGACACCCCAGCAATCCGTCGCCATGCTCGTTTGCAG
MAB_2806		+	1	2854229	1042.5	0	CCGTGTCGCGCGCCGCCCAGGGGTCGCGCACAGCCTCTACGATCGGACCCAT
MAB_2809c		-	2	2858126	270.5	0	TCGGGGCACCAACCACTGGAAGACGAAGCCCGGCAAGCACGGTACTCATGCG	2858554	49	GCGGAGTTGGTGGCAAACGCCACGAAGTCTCTGCCGGTTACGGTGGTCACCG
MAB_2811c		-	1	2860484	284	0	GCGCTCTTCGGGATTCGATGTGGGCGGTGCATCCTTCCTAGACTGGCGCGGT
MAB_2813c		-	2	2863257	390	0	TCGGGGCACCAACCACTGGAAGACGAAGCCCGGCAAGCACGGTACTCATGCG	2863322	39	TTAGCGGCATCCCCTCGGGGACTTACCCGGGACGGGCCACACTGGGTAGCGC
MAB_2814		+	1	2863382	1684	0	TGTGGCCCGTCCCGGGTAAGTCCCCGAGGGGATGCCGCTAAGGTGAGGCCAT
MAB_2815c		-	2	2865695	155	0	TCGGGGCACCAACCACTGGAAGACGAAGCCCGGCAAGCACGGTACTCATGCG	2866049	80.5	CGCTGGTTCGGTGGGATGGTGGGTAATCACGTCGCCGATATCGTGGCCAGAT
MAB_2818c		-	1	2869063	574	0	TGAACCGTTTGGCGCGCGCCAACGGCGCAGTGCGCATAAAGTCGGTCAATGA
MAB_2820c		-	2	2871406	664.5	139	TCGGGGCACCAACCACTGGAAGACGAAGCCCGGCAAGCACGGTACTCATGCG	2871333	133	CTGACAACCGGGCATGGCCTCGATCTTGGTTCGTCGGCCATAATGATTAGGA
MAB_2822c		-	2	2873076	598	80	TCGGGGCACCAACCACTGGAAGACGAAGCCCGGCAAGCACGGTACTCATGCG	2873127	26	TGGAAACGGCCACGGTGGAAATGGCGGCCCAAACCGACTTTGATGTCGTCAT
MAB_2824c		-	1	2874026	1449.5	64	AAGGGGGGTGGGGTTCACATTTGTCGGCTGGCGTGGGTACGGTCGCTGTCGC
MAB_2825		+	1	2874421	595	0	CCGTGCGGCCGCTCAGCGCAGCGCATCAGTTGCTGGGTAGGGTGCCAAATAT
MAB_2828c		-	2	2881201	1020	0	TCGGGGCACCAACCACTGGAAGACGAAGCCCGGCAAGCACGGTACTCATGCG	2881413	192	GTGACCTGGGGTATCGGGCCGCGGCCACCCTTACCCGGTATTCTCGGGGAAT
MAB_2832c		-	2	2884648	28294.5	121	TCGGGGCACCAACCACTGGAAGACGAAGCCCGGCAAGCACGGTACTCATGCG	2884898	61.5	TCGTGCCGTCGTCGACCAGATTCATGGTGGCGGCGCTGATGATGGGTTTTGT
MAB_2833		+	1	2884702	120	0	GGGAGCTTAGCATCCGGGCACCCGCCAGCCTCCGCTGACAGTATGGAGAGAT
MAB_2834c		-	1	2886584	394	0	TCCTGGCACCGTGAAAGCATGACCGAGAACTTGCAAGATATGTTCGAATCCT
MAB_2835		+	1	2886737	84	0	AATCGAGATGACTATGAGCGAACCGTCAGGTACCGAGCAATCATTCAATGAG
MAB_2837c		-	1	2888207	288	0	CAAGGAACTCATCGTTATCGACTGAGCAGTGACAAGAGGAGACTGAACACGT
MAB_2839		+	1	2889399	1149	0	CGGCTCATCACTCTTCACAGGTGTCGACGCTACCGCGATACGCTGACCCCAT
MAB_2840c		-	1	2890476	112.5	113	TCGAATATATGCAGGGCGACAAGAAGACCCGCTCGGGCATACTGCGTTTCGT
MAB_2843c		-	1	2893356	418	0	GCGCCGATCGATTTGGAGGACCGACCTGCCCGCATGGGACAATGGAAGACGT
MAB_2845		+	1	2893900	198	1	GCCCCATAAATCATGTGGGGAATCTAACTCCGCGGGGCTAGGTTTGGAACAG
MAB_2846		+	1	2894708	757.5	0	GGATCTTCTGTGTGGCATCGAAGCCCGATGGGGCTCGATAGACTCAACCGGT
MAB_2847c		-	1	2896439	64	16	GGTCCCATCAGCTCTTGCGTGGGATGTTGTGTCCCATTAAATTGGAGGGCAG
MAB_2849c		-	1	2898748	53	94	TACTACTACCGCCCAGCGTTCCCTGCGTGAGGCAGGAGTACGGTCTCGTCAG
MAB_2851c		-	1	2901863	472.5	31	TGACCTTGGCGTATACCGGCGATAGGCGGACGCACCGGTAGGGTGGTCCGGT
MAB_2852c		-	1	2902383	968.5	0	GGTTATTGCTCACACATCGACACGAATCGCACTCTCGGCATACTGAAGACAT
MAB_2853c		-	2	2904256	221.5	447	TCGGGGCACCAACCACTGGAAGACGAAGCCCGGCAAGCACGGTACTCATGCG	2903809	76	CACGCAGCCGGCGGGCTGAACCCGTCGGCCGGACGTGGTAAGCCTGAGACGT
MAB_2854c		-	2	2904683	190.5	0	TCGGGGCACCAACCACTGGAAGACGAAGCCCGGCAAGCACGGTACTCATGCG	2905070	40.5	GACGCGCGGTTGATGTGGGTGTGGCTGGCAACTCATGAATACTTCATGGTGG
MAB_2855c		-	1	2906041	9855	3	ATGAGTGTGTGACGGCCCACAGTCTTATAAAGACGGGGTATGGTGAGACGGT
MAB_2858c		-	2	2910866	40	115	TCGGGGCACCAACCACTGGAAGACGAAGCCCGGCAAGCACGGTACTCATGCG	2910813	32.5	AAACAAGCCCGCATGTCCACCGACGCCGTGGCGCCAGGCATCCTGGATTTAC
MAB_2859c		-	1	2914087	687	5	GGTGCCCTGATTCACAGACCATGCGGGTGGGGCCAGGTTATGGTGGGATCAG
MAB_2860c		-	1	2914649	170	0	TCCTGACAGTGCAACCTGAGAACGCGGCGCATCGGTGGCACTCTGGGGAGGT
MAB_2861		+	1	2914707	41.5	0	GAGTGCCACCGATGCGCCGCGTTCTCAGGTTGCACTGTCAGGATGGCGGGGT
MAB_2864c		-	1	2918374	75.5	372	AGAACACCTTTGACACCGATCCGGGATCGGCGCTGGCTTACGCTTACGACAT
MAB_2865c		-	1	2919846	1118	47	GGTAAGGCGCCTCGACGGGATGGGGAACCCGGGCCGCTAGGCTCAAACGTCT
MAB_2867		+	1	2921531	107	48	CTTCGCCATGTAGCGATACGCGGGTCTGTGGAGTATGCAAAAGTATCGGCAG
MAB_2868c		-	1	2923476	117.5	0	CACATGGCGGGGGATTGACACGGACATCGAACATATGTTCGCATAGGGCTAT
MAB_2869		+	1	2923554	194.5	0	CCGTGTCAATCCCCCGCCATGTGTCGGTACGCGAACCTAGGCTTGGCCATAT
MAB_2870		+	1	2924027	87	0	GGCGGGTAACACCGCGTGCGGTCGCCGCCGCGGCCTGCTTCACTTGGCTCGT
MAB_2871c		-	1	2924903	1078.5	2	TGCCTATCGGTTCGATTGTCGGGGAAGTAACGGCGCGGCTAGCATCGCGGAT
MAB_2872c		-	1	2926615	129	443	ATCTGGATCACACCTGGACAGCGCAGCCTCTTGCCGATGAATATGGGATTCC
MAB_2873c		-	1	2926840	280.5	0	GCCAGCCACACCTGAGAGAAGACACGGGACCCGCCGCCTAAGCTGGTCGGGT
MAB_2876c		-	1	2931230	166	14	GCCGCTGCCATTAACTGCGCTGCGCGCGATCTGAGAGATAATCTATTGCGGT
MAB_2881c		-	2	2936977	48.5	83	TCGGGGCACCAACCACTGGAAGACGAAGCCCGGCAAGCACGGTACTCATGCG	2937346	35	TCCGCGATTACGCGGAGGTGCGTGCCGACGGTGTCATTACCGTGGACGTCGC
MAB_2884c		-	3	2939353	198.5	81	TCGGGGCACCAACCACTGGAAGACGAAGCCCGGCAAGCACGGTACTCATGCG	2939679	110.5	ATGGTGTCGTCCACTTCCCAGCGCTCCAGGAAGTGTTGGACGATGACCGTGC	2939526	93	AGCGAGGGGTCGATGCCCGCGGTGCCGGCGATGGCCCGTATGGTCGCCTTCT
MAB_2885		+	1	2939440	236	0	ACACGCGAGGGCGCTGCAAATGTCAACGCGCGTTGGCCTAAGCTCAGCGCAT
MAB_2886c		-	2	2940450	33	26	TCGGGGCACCAACCACTGGAAGACGAAGCCCGGCAAGCACGGTACTCATGCG	2940508	21	GGAATCACCGCCGGGAATCAAACGTCACTAGACGGCGTTACTGTGATGTCAA
MAB_2887		+	3	2940611	56.5	0	GCGGCCGGCACGATTCGGGCCCGGCCGCGCGTCCGATTACTGTCGTCGGGGT	2940140	24.5	AGCAGACCCACCGAGTTCACCGCGAACGCCTCACCCAGCAGGATGGCAACGA	2940324	30.5	CGGACATCCACGAGGGCACCCCGATGCCCGTTCCGTACAGGATTACCAGTGG
MAB_2888c		-	1	2941965	1151.5	42	CCAGGACAGTCATGTGATTCAGCCTAGGTGCGCGAGTACACTCGGGCAGCGC
MAB_2891c		-	1	2944041	102.5	0	ACATCGCGCAGCCGCACAGGCTCGCCGAGCGCGGCTGGTAGAACTAGCGGAT
MAB_2898c		-	1	2951447	494	34	GGCACCCATCGGGCTGGGAAGTGGCTGGTGCGGACCGATAGCATGAGTTCGC
MAB_2900		+	1	2952639	46	55	CGCAGAACGCATGCGGGTGAGCCTATCGCGCTAATGGCAAGATCTCATCGGT
MAB_2901c		-	2	2954076	614	2	TCGGGGCACCAACCACTGGAAGACGAAGCCCGGCAAGCACGGTACTCATGCG	2954477	23.5	AGCCGAATCCACCAGAATGACGGCCTGGAGAAGGCGGTAATTTCCACGCTGA
MAB_2902		+	1	2954094	125	15	CATGCGCAGTTACTGCTTCCTCGGTGGTCATACTCCCCTACGTTATTGGGGT
MAB_2903		+	1	2954778	21.5	37	CAGCAAATATTCTGTGGATTCAAATCGTTATGATGTGTAACCTTTTGTTCAA
MAB_2912c		-	2	2962141	634.5	34	TCGGGGCACCAACCACTGGAAGACGAAGCCCGGCAAGCACGGTACTCATGCG	2962293	70	GTCGTGATGACGGTGAAGCGATATGGATACAAGTATGTATCATACGGAGCGC
MAB_2913		+	1	2962314	106	0	CATGACCATTCAATAGCCTCTACTAAAGGCGCTCCGTATGATACATACTTGT
MAB_2916		+	1	2965091	44.5	358	GAAAGATCCGTATTCAGTTCCCGCCCTGTGCATTCCACTATCCTGAGAAGGT
MAB_2918c		-	1	2970189	161.5	0	TCGCCGGCATCGACACAGTAGGTTGCTGATCTTCGCTATAGTTGATGGTTAT
MAB_2919c		-	2	2973064	74	394	TCGGGGCACCAACCACTGGAAGACGAAGCCCGGCAAGCACGGTACTCATGCG	2973005	47.5	GGAGCAGTGCCTCCTATCGTGGCAGTGGGGCTGGGCGGTATCTTGACGCCGC
MAB_2921		+	2	2974220	754	358	CAATACGCCTGGACATGGCCCAGGATCCGGGACCGACATAGGATCATTCGGC	2974531	101	GTGGATGCGCAGAACGCGCGGGCAGCCAACTAGTCCGGCACGATGGTGACCT
MAB_2926c		-	1	2981896	258	17	TCGACACCGAACGGATCGCGGTCGCCGTGCGGGCGGCGCATCATGGACTGAT
MAB_2928		+	1	2983312	86	0	TCGTAACGCATCGTGCTGCGCCCGTGAGATGCACTGTGCACTATGGTGCCAT
MAB_2927c		-	3	2983474	173	225	TCGGGGCACCAACCACTGGAAGACGAAGCCCGGCAAGCACGGTACTCATGCG	2983216	39	TACGAACAGGCCCCGCGATGAATCCAATAACGTTGATCGAGAATGTATTCGC	2983296	34.5	TGTCCGCGGTGCACGGTGGCGGCGATCGGTTCCATGGCACCATAGTGCACAG
MAB_2931c		-	3	2986804	256.5	301	TCGGGGCACCAACCACTGGAAGACGAAGCCCGGCAAGCACGGTACTCATGCG	2986741	51	ATCACACGATTCTGCAGACGCTCGACGAGGCCGAGCTGAACAATGTGGTGAG	2986978	90.5	CGCAGGTCAACGAGATGACACTGGAGCAGTTTCGACGTACTTTCGGTGGCCT
MAB_2933c		-	1	2989340	239	24	CCGTGTCGCCAGCGATGGCGCCGGGACGTCACCACTGACAAGATCGGGTTCT
MAB_2935c		-	1	2991147	23.5	3	CGCCGGAACGTGATTCGGTGCGGTAGAGCGGGCCGCCTACTATCGTGCCCAC
MAB_2937c		-	1	2993382	83.5	0	CGGATTCAGCCCGTATTACGCACGACATGGGTGTGCGGTTCGATAGGGAGAT
MAB_2939		+	1	2994871	258.5	0	AGCTGCACACCCCTGAGCACCGCACCCACGAGTCTGCGAACATGGGACCCGT
MAB_2943c		-	1	3000678	102.5	459	TGGGCTTGGTGCTCTATCTGCTGACGCTGGCGCTGACCTACGCTGGAAACAT
MAB_2944c		-	1	3001448	25	467	TTGACGATGAGAGTCTCGGCACGGGCAGCGTTGGGCGCAAACTCAATGATGT
MAB_2950c		-	1	3006755	39	0	CAACCACAAATTCACCAACAGATCACCTAAGGAGTTAAACAATGGGACACAT
MAB_2952c		-	2	3008899	233	0	TCGGGGCACCAACCACTGGAAGACGAAGCCCGGCAAGCACGGTACTCATGCG	3009090	60.5	GAACCGCATTCGTCCCCCAATAGTTGGGCCTACCAGTCACAATAGCAAATGA
MAB_2954		+	2	3009907	71.5	0	ATCCCGCCTGCCCCACACCGTCCGCCCGGCCACCAGATAGGTTGAATGTCAT	3009477	33	TCTCGCTTGCCGATTCAGAGCCCGGCTCGCAGAACTGGAAAGCTATGAAGGC
MAB_2958		+	1	3012152	153	52	TCCCTCCATACTCGATTGACCAGCTAGGCCAATTTGCGTACAGTGTACCCAG
MAB_2957c		-	1	3012172	109.5	76	TGGACTTACAGCTGGTCATGGGGCATCGCTCCGGCGGTATATTTGGGCGCGT
MAB_2963		+	1	3021021	393.5	0	CTCCTATGACCCGCGCGCTTACAGAATCGACGGTTTCGTAAGCTGCCGATAT
MAB_2964		+	2	3024664	874	0	ACTCGCGAAAGCAGGGATCCCGTCCCAATCTCGGTGTTACTGTCGCCGCCAT	3024577	321.5	CATCGCGAAATACGCGGCCGACCTGAAGCAGCTCGGGTTACTCTAGTTACAC
MAB_2965c		-	3	3026930	2847	27	TCGGGGCACCAACCACTGGAAGACGAAGCCCGGCAAGCACGGTACTCATGCG	3026999	95.5	TTCTGCTCGAAGTGGTCAACTCAGTTCGTGCCGCACGGTAGCAATCAGTTGT	3027196	105.5	ATTGCCGGAGTCGGAGCGGGTGCAGATCTTCTTCGACGGATGATTCGGCGGG
MAB_2968		+	2	3028601	562	19	TGTCCCCCGAACCGGACAGCTAACGGCCGGGCACACGTACCATCACTGGTGA	3028519	108	CCTGGCGATTTATTAGTAGTACTCTTAGTACTACTGCTAGTATCCATATCGC
MAB_2970c		-	1	3031137	57	0	GACACCGTTGTTTCCTTGCGCGCAGGAAGAACAACCTCGAAACTATGGGGAT
MAB_2972		+	1	3032270	65.5	0	GAAGAGCCGTGCGACAACGACGCCACCACCGCATGTGCCAAGATCGCTGGGT
MAB_2975c		-	1	3035159	258	0	TCGTCACTGTCGGCCACAAAGAGATCTCAACACGCCGTTACGCTGCCCGTGT
MAB_2976		+	1	3035193	199	0	GATTGCGGATCACTCACACGGGCAGCGTAACGGCGTGTTGAGATCTCTTTGT
MAB_2977		+	1	3036004	112.5	0	CACACGGTACGTCCCGGCTTAGCCAATGTTCACCCGATACTGTGGTCGGCAT
MAB_2978		+	1	3037603	567	0	CCTAGCCGTACTTGCGGGAGCCTTTCGGGGCGCTCAGGTACGGTGCCTGCGT
MAB_2981c		-	1	3040604	30.5	419	GGATTCCCTGATCTCAATGGTTTCTCAGAGGCGCCGGTAGCGTCGTACACGA
MAB_2983c		-	2	3044269	114.5	130	TCGGGGCACCAACCACTGGAAGACGAAGCCCGGCAAGCACGGTACTCATGCG	3044607	24	GGCGCCTACATCTGCGTGTATCCCTTTGTGCGGTCTTACGATTGGTACTTGC
MAB_2984c		-	1	3045035	2082	0	TGTGGCCTCCGCCTCGCAAGCCGCGCAGGCCAGCGTGGCACGATGGAGGCAT
MAB_2987		+	2	3047592	4410	57	CGCACGGCGCGCCTGCGGGAGCATGTCGGCCCGGCGCGCTACCGTCCATTGC	3047506	22	ACGCCGCGTTTTCGAAGTGGTTTGCGCCGCCGTGGCGCTATCTTCGTTCAAT
MAB_2986c		-	1	3047782	39.5	192	TCCATGCCTCATCGCCGTCGGGGTCGTGCAGCAGGATTAGCCTGCCAAATGC
MAB_2990c		-	1	3052048	268	0	TTGGCTCTGCTCCAGGCGACCGGATCTAAATCGCTGCGTAGACTGGCCAGAT
MAB_2991c		-	1	3053457	1486	62	GCTCACCCGATAGACAGCGACCGGTGTAAAGATCTTATAAAGTAGCTCTCAG
MAB_2992c		-	2	3054907	149	246	TCGGGGCACCAACCACTGGAAGACGAAGCCCGGCAAGCACGGTACTCATGCG	3054805	84.5	CCGAATACGTGGTGGGCCACTGGTGGGAGCAGGTGCTGCACAATCAGAGTGC
MAB_2994		+	1	3056704	163.5	73	CACGAACGCCAACACTAGGCCACGCGAGCAATCGCGGTACGGTCTCACTTGA
MAB_2997c		-	1	3059291	24764	44	CCCAGGGGGTCGCCTGGCATCGCGGCGCGCGAAGGTCTACCGTGGCGGATGC
MAB_2998		+	1	3059371	134	69	GATGCCAGGCGACCCCCTGGGTGTTCCGCACACCGGGCAAAATCAGGTGCGT
MAB_2999c		-	1	3061002	51	20	ACGGGGCGCGGGCCCGAAAAGTTACTGGCGGGACCGGTAACTTTCGGGGTCA
MAB_3002c		-	1	3063367	427.5	197	TTTCGATCGTCAACAGCCCCGGAACAATTGATGCCGGATATCGTGGCGAGGT
MAB_3003c		-	2	3063641	388	19	TCGGGGCACCAACCACTGGAAGACGAAGCCCGGCAAGCACGGTACTCATGCG	3063717	24.5	AAGGAGTGTTGCCGCGCCGAAGCCGGGCAGCGCCCACCACCATGGAACCCAC
MAB_3005c		-	2	3064540	749	50	TCGGGGCACCAACCACTGGAAGACGAAGCCCGGCAAGCACGGTACTCATGCG	3064673	49	ACCGAGGTGCCCTCGGTGATGTCTGCGACCACGGATGGCACTCTAGGCCAGC
MAB_3006		+	1	3064692	385	0	TCTACTTCGCCGTCTGTCGCCGGGAAGTCCGCTGGCCTAGAGTGCCATCCGT
MAB_3007c		-	1	3066196	609.5	0	GCCCGTCGGGACGCCGCGCGTGTCGCTGTCGGCTGTGCTGCGATAGACGCGT
MAB_3008		+	1	3066262	263	74	CAGCCGACAGCGACACGCGCGGCGTCCCGACGGGCATTAGGGTGTCATTCGC
MAB_3009		+	1	3067182	296	120	CGCCTTAGCTTTTTCACAGGTTCTGCACTCTTGTCGTTACAATGGCACTCAG
MAB_3012		+	1	3070132	613.5	0	GACCCACCGGCGAGTTCGATCTGTCAGTGGGTCCGGCCATACTGGGCAGCGT
MAB_3013		+	1	3070701	150.5	40	CCCACGCTGTTCTGACGCGCAAGCCCCATCACCGGTCTAGGCTCGAGCCCAG
MAB_3016c		-	1	3074127	144	0	AGCGTAGGCGGCGGGGAATATCGCGGGCGATCGAATAATTGGACTGCCATGT
MAB_3018		+	1	3074621	25.5	0	AATTGGTCAGACCACTAGACCTCTTACCAATCAGGTGTTACGGTCACGACAT
MAB_3022c		-	2	3077693	817.5	201	TCGGGGCACCAACCACTGGAAGACGAAGCCCGGCAAGCACGGTACTCATGCG	3077545	461	CGGATGGCTTTTTCGAGCCGCTGGCACAAACCACTTACTAAGCTATCAACGT
MAB_3023c		-	1	3077932	271	0	GCCGTGCAGGGCAGTGAGCCGCCCCCGGCAGTGGAACGGATACTGGTGTGAT
MAB_3026c		-	1	3079575	4922.5	0	CATCGAACGACAGCTCTTTTCTCATATCTCCACAATGTCACAATGTAGGAAT
MAB_3027		+	1	3079601	7878.5	0	GACGCTCAAGGGTCTGCGTATCCATTCCTACATTGTGACATTGTGGAGATAT
MAB_3028		+	1	3080112	71.5	29	TGTTCGGGAACCTCAGGAACTTTCTGGGGCCACCGGGCGTTGCAACACATGA
MAB_3029		+	1	3081181	2468.5	33	CTCGGGGCGCTGCGTTCTGGAAGCGCAGCGCCCCGATTTACGTTGTAGGTCG
MAB_3031c		-	1	3083796	1297	0	CTCGCGCGCGCCTCCTGGGGCCCGGGCGGTACCGATGGCAGCATGTGACCGT
MAB_3032		+	1	3083926	42.5	0	GTGACGCGCAGGGCATGCACGATTCGGCGAATCGGCGTATGAGTACACCCAT
MAB_3033		+	1	3085489	1397.5	25	ACCCGATAGGTACATTCGCCGTTTGCCTGCCGGTAAGGGACACTGGTAGGAC
MAB_3034		+	1	3086561	56.5	0	GTTGTGCGCTCGCCGCGCCAAATTTGCGGCGACGGGTCAAAATACTTCACAT
MAB_3035		+	1	3087725	3182	0	AACTCCCGGGTACCCGAGTGCGCGCGGCGCAAGGGACGTAGAGTCGAGGAAT
MAB_3037c		-	1	3089640	35	100	CGGGGCAGGTCAGCAGCACTTGTCGGTGTCGGATGCTACAAATCGATCACAT
MAB_3038		+	1	3089783	6649.5	0	CATCGAACACATGTTTGATATATGCCGTCGACAGGGCTAGATTCGGGCCCAT
MAB_3040c		-	2	3092176	84	28	TCGGGGCACCAACCACTGGAAGACGAAGCCCGGCAAGCACGGTACTCATGCG	3092235	49	AACAGCGGAAAACGCGGGCCTGATCACCTGAATGACTCTAGGCTTTCTGTCC
MAB_3041		+	1	3092259	108	0	CGGTACTCGCCTGCCCGGTTTCGTCGGACAGAAAGCCTAGAGTCATTCAGGT
MAB_3042c		-	1	3095977	49.5	3	CGGATAATTCGGATGCGTTCGATGAGCCCCGGGTGGGAGCATCGGTAGCCAG
MAB_3043c		-	1	3096908	1233	0	GAAGGGCTGGCGGGCGAAATCGTGTCGCGCTGGCGCCTATCCTCGAATACGT
MAB_3044c		-	1	3098134	39	288	GCTACGGATGCGCTGGCCTTCGGCCGGGCGTTGCGTGGTGAGATCGAGAGGC
MAB_3045c		-	1	3098663	119	152	AGTTCCGGCTGTGTCTGATCGGACATGAAACCTCTTCCTACAATTGTTGCCG
MAB_3048c		-	2	3102163	687	0	TCGGGGCACCAACCACTGGAAGACGAAGCCCGGCAAGCACGGTACTCATGCG	3102434	60	CGGGTCAAGTAACTGTTGATACGGGGGCGCATTTCCGAGAGGGTGAGAACCT
MAB_3049c		-	1	3102686	172	69	TCGAACCTTTCGTGTGGCCGGTTACAGCAAACTCCTGTAATACTGGATTCAT
MAB_3050		+	1	3102809	1747	0	GACCATGCGTTCCGGACTGCAAAAGTGTGGGGAACCCGTATTGTCTGACCAT
MAB_3057		+	1	3108128	96	0	ATAATTTCTCCGAGGCACTCGCGCGATAGGGAGGCCGCTAACCTCAGGCCAT
MAB_3056c		-	1	3108253	83	270	GCCTCCCGCGTCTGAGTATCGGCGGCGCAGAGAGTGTGAAGATTGTTGGTAT
MAB_3058		+	1	3108741	1527	0	TCACAATCGAAGCATTACATAACAGGTACCACTTCGTTACCATAATCACCAT
MAB_3060c		-	1	3110858	1991	112	ACCGGCGCGCCTGCTTGATTCGAACAGATGTTCGCCCTAGTGTTGTGCATGT
MAB_3061c		-	1	3111122	439.5	0	GGATCCGGTACGGGTGTGCCAGGACGTACTGGCGGCCCTAAGGTGACGGTGT
MAB_3063		+	1	3111929	31	397	GCCCACTACCCAAGGGCGGCAACCCCTTTGACGGCAGATACAGTGGGTGCGG
MAB_3062c		-	1	3112284	185.5	0	ATCGGTCATGCGTTTCAACGTAGCCCGAATCGCTGTGGCAGGGTAGGGCGGT
MAB_3064		+	1	3112871	78	0	ATCCGGCCACACCCCTTTTCTGAGCCGCAACACCTGCCTACCGTGGCCTCAT
MAB_3065c		-	2	3113455	56	0	TCGGGGCACCAACCACTGGAAGACGAAGCCCGGCAAGCACGGTACTCATGCG	3113508	53	TTCCGGCTCCGGGGTTCCTCAGGCGCCGATCGCCCTGCCAGGCTTGAGTCAT
MAB_3066c		-	1	3114406	352	0	CATCGGAATTCGGCCTCGGCGGATGTTGGATTTTCGGGCACAATGTGAACAT
MAB_3067c		-	4	3115443	267.5	117	TCGGGGCACCAACCACTGGAAGACGAAGCCCGGCAAGCACGGTACTCATGCG	3115382	228.5	CGCCCGGTAGGGGGTGTGGGGATCGGCATGCAACAGATAAGTTGGGACCCAC	3115596	79.5	GCGATTTGCGGTGCGCTCGATGTGCCGTTGTCGCAGGTATTGTCCGAGGTCA	3115697	34.5	GTAAGACGCTGCGCGAGGTATCGGACTCGGCGCGTGTCAGCCTGGGATACCT
MAB_3068c		-	1	3115846	46	38	CGGGAACCTCTGGATGCGCGGCAACGTTGAGCAAGGCAGACTCAACTACTAC
MAB_3069c		-	1	3116806	21.5	0	CGGACTGACGATCCGTGGATAAGCGGGCGGCCGCGGTGCAAGATGCACGCAT
MAB_3072		+	1	3118571	962	0	ATCGGCACGTCAAACACCCTATCTGTTCGTGAGCTGGCTACTGTTCACGCAT
MAB_3073		+	1	3119157	164.5	0	ACATCTCTCATCTCGGCCTACGTGACGCGGCGGTCAGCAATGATCGAGGCAT
MAB_3074c		-	1	3122305	1120.5	0	CCCGTGTTGCAGATGGTGCAGATGTGACTATTGCGACTAGGCTGTCGCCCAT
MAB_3075c		-	1	3123020	183.5	28	CCTGGCCGGTTTTACCCCGGCGGGCGCCAGACCTCCGTACACTCGGCCTCGC
MAB_3076		+	1	3123124	31.5	0	ATTGACAATGACTGTTGCCAACATTGTCGATGCTCGCTAGCCTTTTCTTCAT
MAB_3077c		-	1	3125084	32.5	62	TGTCACGCAGCAGAGCAGTTTCAGTTAACCGGTATGTGTATGATTTTCGGGA
MAB_3078		+	1	3125192	586.5	0	CTTCTGAACCGACCCTTTCGCAGATCCGTAGATTCATCTATGGTTGTGACAT
MAB_3079c		-	1	3126323	159.5	24	TGGATCGATTCCACCGTACCGAAACGGAGCCGGGTCGATAGGCTGTGCGGGA
MAB_3083c		-	1	3130407	53	320	GCATGGTGGTGCTCAGATCATCGCGGGCACCGACCTGGTCTACTACTCGGGA
MAB_3084c		-	2	3130981	2717.5	18	TCGGGGCACCAACCACTGGAAGACGAAGCCCGGCAAGCACGGTACTCATGCG	3131062	226.5	GCACGGAGGTCGCGATCTCCCCATTGGTCTACGAGGGGTAGAACCGAGGGAT
MAB_3085c		-	1	3131824	1715	0	CATTTCAGCATGTTCGTGGGGACGGCGACGGTACACGTAGGGTGTTGCGCGT
MAB_3086		+	1	3131957	98.5	0	GCATGCTCGCGGTGTTTCGCGCCCCGCTTGCACGCCCTACCATCGGCCCCGT
MAB_3087c		-	2	3133729	67.5	53	TCGGGGCACCAACCACTGGAAGACGAAGCCCGGCAAGCACGGTACTCATGCG	3134110	64	ATTTCCAGTGCCCGTTCTGCCAACGGTTCGAGGCCCAATACGGTGAGGACAT
MAB_3093c		-	1	3137684	379	37	TTGGGCCGATCGACGCCTCAACACGCGAGCAGGCCTATAACCTTGGCGGCAC
MAB_3094c		-	1	3138478	435.5	368	TGTGTGTGGCGATGGTGGTGTACTTCCTGATCCTGGGAAAGATGGGTATCGC
MAB_3096c		-	1	3139287	25.5	0	CCATCGCGGTGCGGAGGATTAGGGTGACCGGCGTGACTAACATCGCGACCGG
MAB_3097		+	1	3139700	1008.5	0	TCTAGCTGCGGTACGGCCAATTTCAGGCATCCACTGGTACTCTGGTGCGCAT
MAB_3099c		-	1	3142970	104.5	0	GCGTCGATAAACGCGCAATATTTCCGTGGAAGATTCGGTAGATTGCAAAAAT
MAB_3103c		-	1	3147696	682	0	TCGCGGCCGCCGCCGTGGGGGTCTTCGCGGCCATCCAATAAGGTCCGGGTAT
MAB_3104c		-	2	3148489	1344.5	61	TCGGGGCACCAACCACTGGAAGACGAAGCCCGGCAAGCACGGTACTCATGCG	3148405	55.5	CTAACGGCTGGCACATACACAGGGATCGTGGCCGCGGTAATTTTGTTGTCGT
MAB_3106c		-	1	3152320	1054.5	205	CCCTGATCAAGCTGCACGGCCGCAAACGCCGCAGGTGGTAGGGTGTGTGCGT
MAB_3109c		-	2	3154215	3790	1	TCGGGGCACCAACCACTGGAAGACGAAGCCCGGCAAGCACGGTACTCATGCG	3154496	28	CGCCTTGCGGCCGTGGTCGGTCAGCGTCACCGCGCCGTACTTTTCGTGGTCT
MAB_3110		+	1	3154292	1712	0	AGAAGGCCGACTTGGCGTTCGGTCTTCATTCCCTGACTAGGCTTACCTTCGT
MAB_3115		+	2	3157336	53.5	295	CGGATTGTCGATCGCAACGATTACCGGGGAAACAGTGGTCTACTCGAACTAC	3157599	24	GTGGGCCGCACTGGGACGTCCAGGATCCGAAAACTGGTAAACACGAAAATGT
MAB_3118c		-	1	3160863	330	11	GCGCTGCGCGTTCTCGACGTGGGGCAGAGCTGCAAGATAAACCTGTAGGTAC
MAB_3119c		-	1	3161342	27.5	0	GAACATCGAAAACACTAGAACACGTTCTAGTCCAGGAGTACCGTGACGCCAT
MAB_3120		+	1	3161431	51.5	31	TTTTCGATGTTCCGTAGGAGACGACGAGGCGCACCGCTAGACTTCGGCGCAC
MAB_3121c		-	1	3162378	343.5	0	CGGTGGGTGGGGCATGGCGTCTTCCGGAATCTGTTTCTACTGTCGTAGATAT
MAB_3122		+	1	3162460	1645	0	CGCCATGCCCCACCCACCGGTTAGTTCACATGCGCGTGTATACGTAAGTCAT
MAB_3123		+	1	3163349	155	349	CACTCCCGAGCTGCGGGCCAAGCTGACGAATCTTTTCGTACGCTCGGAAGGC
MAB_3127		+	3	3166172	110.5	483	CCGTGCCCAACGGATCTACCCGACGCAAGGCATACCGAGTACCGTCAAATGA	3166317	48.5	GGAGACTCCGTTCGATTGAGGCTTAGCTTAGGTAAGCCTATATTTTACGAAG	3166663	75.5	GATGTGGATCACATATCCACGCAATCGACGGGACTCGATATCATGAAGCAGC
MAB_3125c		-	1	3166301	61	41	ATGTAGGGGTGCGCGAGGTCGTCTCGGCGGGTGCTTCGTAAAATATAGGCTT
MAB_3126c		-	1	3166590	404	23	TCGATTGCGTGGATATGTGATCCACATCACTTCAGGGGTATCGTGGAAAAGC
MAB_3129c		-	1	3169628	145.5	276	TCTTCACGATGCGACCGTGTACTACACCGTGATGGGGCAGACTCTTTCCGAC
MAB_3131c		-	1	3172964	3732.5	415	GCTGTGGGCCGATTCATAAATTGGGTGTCGCGGACGGTAGACTAAGCCGTGA
MAB_3132c		-	1	3173632	78.5	158	CCTGGTACGAACGGGCACATGTCGAGCATCCGGCTGATGGAATTGGGCGCAT
MAB_3134c		-	2	3175080	410.5	0	TCGGGGCACCAACCACTGGAAGACGAAGCCCGGCAAGCACGGTACTCATGCG	3175564	189.5	TTGATCACCCTGTCGCGCACCCACCCGAACCTTGTACGTAAGTTGTTTTCAC
MAB_3136c		-	1	3176750	63.5	39	CGTAAGGTGGAGTGCTGGTCAGGACGAAGGTCCGACTAGTGTGTGCAAGCCG
MAB_3137		+	2	3176851	102.5	0	CCCGGCGAGGGCTGTCATGCGGCAACCGCGCGCACTGGCAGGATGGGCGAAT	3176638	31	CGCTCACCACGACACTTTCGATCTCTACGCCGGAACGGGAAAATTCGGGAGC
MAB_3139c		-	1	3178361	729	0	GCGGTGACCGACGCCGTGGCGTCCGTCACACAAGCGATAGGGTAATGGTCAT
MAB_3140c		-	1	3180172	191.5	63	GTGTGATGCTAGCCGGAGGCCACGGCGGCACGCCGATATGCTGTGCAACCGT
MAB_3141		+	2	3180182	1074.5	43	CCATGTTTCGTTGAGCCTCTCGGGCGAAGACCGTCAGTTACGGTTGCACAGC	3180116	24.5	TCGCGCAGCGTACGTACGAAAAGCTCGGAGAGCCGGGTAATCATTGATGAGC
MAB_3142c		-	1	3182105	700	0	GCGCCTTCTGATCTCTAAAGCGACGTTAAGAGGACGGTAAGGTGTCCTCCAT
MAB_3143c		-	1	3183341	52	0	AGAGCATGGCTAACCCAGCCCCGCGATCTGCGTCCACGTAAACTCGCGCGGT
MAB_3144		+	1	3183402	76.5	16	TACGTGGACGCAGATCGCGGGGCTGGGTTAGCCATGCTCTAATCGGTCCCAG
MAB_3151		+	1	3198470	92.5	307	GTTCGTGGTCCCGCTGTCGGTGATCATCCTGTTGGCCGTAGGGTCTGATTAC
MAB_3153c		-	1	3200343	38	392	CGGCGACGGCGACCGGTGGTACCAATCCGATCACCGATAGTCTCTTTCTCAT
MAB_3157c		-	1	3205257	500	67	GGTTGAATGCGCAGGCCCACCTGAAAGACATGTATGGCAAGCTGGGATTCGT
MAB_3159c		-	3	3207169	1744	113	TCGGGGCACCAACCACTGGAAGACGAAGCCCGGCAAGCACGGTACTCATGCG	3207363	57.5	AATGCTCGGCAAGTTCGGTGTGGAAGAAGTAGTCGGTATATCCATGGACCAT	3207537	83	TCGGGGCCTCACTGGTGCCCCCACCCGCTTCGCCGTTGATGATGGCTATTGC
MAB_3160		+	1	3207224	130.5	0	ACAGGTTATCGCGCGGGTATACCCGCGATTCCTTCAACTAGGCTATGCCCGT
MAB_3161c		-	1	3208891	740.5	47	GGCTGGTTAAAAGCCCAACCGGATGGGTTGTACTCAGGTACCGTGCGCCCAT
MAB_3162c		-	1	3209642	129.5	45	CAGCCCCGTCATATCCGGTAATTGCGGCACGGGTCGAATAGCCTGTGCGGGT
MAB_3164c		-	1	3212065	654	90	CGCGTAACGACCGCGGTGGGCCGCTCCGCGGACCCCGCTACGCTGCCTTCAT
MAB_3165c		-	1	3212906	338.5	51	TTGTGCGCGCTGTCGCTAACGTTCCGCCAGGCGTTTACGAACTACCATGTAG
MAB_3166		+	1	3212965	499	0	GTTCGTAAACGCCTGGCGGAACGTTAGCGACAGCGCGCACAATCGAATTCAT
MAB_3167c		-	1	3215145	230.5	1	GCCCCGTGCGCCTGCGTGGTTTTGGGCGTTCGCGGTCTTAGCATCGACCCGA
MAB_3168c		-	1	3216158	1698.5	128	AAGCGACGGAACCCCTACAGGCCAGCCGGTCGTCACCGTAAGCTGAATGTAG
MAB_3169c		-	1	3217360	427.5	10	ATGCTGCTCACCATCACCGCCGACATCGTCAACCCGATTAGACTTTTCCAAT
MAB_3170c		-	2	3218605	772.5	1	TCGGGGCACCAACCACTGGAAGACGAAGCCCGGCAAGCACGGTACTCATGCG	3218675	596.5	TGGCAAGCCAATGGGAGGGAACTTCCGCAGAACCCGCTACCGTTGACGATGT
MAB_3171c		-	1	3219779	233	6	GTGGCGCTTGCGGGGTAGGGACAGCCGCATGGCCGGGGCAGAATGAGCGGGT
MAB_3172c		-	1	3220538	110.5	0	GCTAGAGAGATAGGAAAAAAAACTATGACGGCACCAGCTACATTCGATACCC
MAB_3173c		-	1	3221067	335	0	GCATCCTTGTGACACTTGTAATGACACCAAAATGATGTCACAATGACACTAT
MAB_3174		+	1	3221191	19101	0	GCGGGGTGCCACCCTCGCCCACAGCGGAGCGGGCGTGGCACACTATGGCCTG
MAB_3175c		-	1	3222611	273.5	3	CGGGCACGTTCGGGTTCGGGGAACTAGCGAAAGCCTGGGATACTGAATCGGT
MAB_3176c		-	1	3223231	32	0	GTGCGCAACCTTTCTTGCCAAAGTGGCAACCTAGCGTCAGCATGGACCGTAT
MAB_3178		+	1	3224027	35.5	214	CGCTGGTTGTTGCGACAGTGGTCTCGGCCCGGGTGGATATGCTCGCGCCCGT
MAB_3179c		-	2	3225757	250	0	TCGGGGCACCAACCACTGGAAGACGAAGCCCGGCAAGCACGGTACTCATGCG	3226024	70	AGATGGCTCCGGCGAGCGCGAAACGCGCGACCAACACCAACATGGGTGTCAT
MAB_3180		+	2	3225863	63	61	AATATTCCCATTTCAAACGCAGATTTCGTCTTGAGTGATAAGTATTAGCAAT	3225924	57	TCAGCAATTATCGTTGGACACCACCTCCCGCACCGGCCACGATGGCAACCAT
MAB_3181		+	2	3226890	307.5	0	CGACCGCCGCGCCTACCCGTGAGCCGGCGGTGGCCAGCTAGCCTGGCTGCAT	3226391	188	GCATGCGCCAACCGGCTGCTCGCCACCGGTGGGATCGATACCGTATTGGTGC
MAB_3183c		-	2	3228948	176.5	0	TCGGGGCACCAACCACTGGAAGACGAAGCCCGGCAAGCACGGTACTCATGCG	3229251	105.5	GATATGAGCGCCGCCTGCCAGAAGGTCGCGACATACATCAGGATGAAGTAAC
MAB_3184		+	1	3229006	91.5	0	TCAAACCAGCCACCCGGCCCGGTAGCTACCACGCTGGTATCTTGGGCGGCAA
MAB_3187c		-	2	3232330	135	85	TCGGGGCACCAACCACTGGAAGACGAAGCCCGGCAAGCACGGTACTCATGCG	3232264	84	TGAGGCCCCCGCAGGCGGGCGGTGGCCCCAGCTTGCGCGAAGATCATCGAAC
MAB_3188c		-	1	3233134	1195.5	94	ATCACCGGGTCATGCCAACAGGCGTCGCCCAATAGGGCAGGATGGTCCGCGA
MAB_3190c		-	1	3236100	135.5	0	TCCGCCGTCGTCATGGCGCGAGCTTACTGCTGCTCGGCTAATCTGGTGCCGT
MAB_3191		+	1	3236137	159.5	0	TCGGTCCAGTCCACGGCACCAGATTAGCCGAGCAGCAGTAAGCTCGCGCCAT
MAB_3192c		-	2	3238153	293	0	TCGGGGCACCAACCACTGGAAGACGAAGCCCGGCAAGCACGGTACTCATGCG	3238543	90	GACGTCATTCTCACCGAGATTCAGCGCGGCGCGGACGCTACTTTTGAAGAGC
MAB_3193c		-	1	3238773	97.5	0	CGCCGTATCGGCAGTGAGGTAGGTGGCCCGGGGTGCGCTAGCCTCGGGCAAT
MAB_3197		+	1	3240847	65.5	282	TACGCCTTGTCGATGTAGGTCAGCGTCTGCTGCAAGTCGATGATGTAGATGC
MAB_3196c	rpsB	-	1	3241114	344.5	157	GCTTGGCCACGTGGCAAAACCACGGGTCGCAAGCATGTAAACTCAGCACCGC
MAB_3198c		-	2	3242009	326.5	0	TCGGGGCACCAACCACTGGAAGACGAAGCCCGGCAAGCACGGTACTCATGCG	3242167	124.5	TGCCTGAGCTGAAGGCGGAGATGGGTGACGCCTCCAGTAGTGTGCTCGCTAC
MAB_3199c		-	1	3242980	383.5	0	GCCACACCAATGTGTCATGTCTGCCGACTGCGAACTGGTAGAAGGGATTCAT
MAB_3204c		-	1	3247779	528.5	0	TTCCGCGTGTGGAAGCAGGAGCTGGCGGCCGCCGAAGCTACCGTGAAGGAGT
MAB_3207		+	1	3249466	126.5	0	CTTTATCGGGTTCACCGAACGCCACCGTTACGGCGGGGCATACTGACGCGAT
MAB_3212c		-	1	3254235	477.5	111	GCCGTTATGGAACCGCTGCGCAATGCGATGGAACGCGGTTTGATCAGCGTGC
MAB_3215c		-	2	3256462	87.5	146	TCGGGGCACCAACCACTGGAAGACGAAGCCCGGCAAGCACGGTACTCATGCG	3256346	44	GAGGCCGCGTTCGAGTTGCGAGCCCGGTGTTTGTGCCCCATCCTCTGCCAAT
MAB_3216c		-	2	3257690	104	465	TCGGGGCACCAACCACTGGAAGACGAAGCCCGGCAAGCACGGTACTCATGCG	3257254	79.5	AACAAATAGGCGCTGGCCAGGTGTTTAGCTGGCCGGGGTACCGTTTTGTGGA
MAB_3221c		-	3	3259122	4029	2	TCGGGGCACCAACCACTGGAAGACGAAGCCCGGCAAGCACGGTACTCATGCG	3259276	210	GAACATGGATTCCGATCACCCTGGATACGGATTCGCGGTACACAAGGGGTAC	3259557	65.5	GAGACGCTGTTTCCTCTCATCTGCCGGTACGCCGAGGCCTACCATGTGGTGT
MAB_3224c	rplS	-	2	3261584	891.5	109	TCGGGGCACCAACCACTGGAAGACGAAGCCCGGCAAGCACGGTACTCATGCG	3261664	557	ACCCGTGGTTACCCATGTGACGGGTGTTCCGGTCACGGTAGCCTACTAGTAC
MAB_3225		+	2	3261682	563.5	71	GAGCACCCCTTGGGCAGGAGTTATCCAGGAAGTACTAGTAGGCTACCGTGAC	3261373	48.5	GCCGGAACGACGCAGCACGACGCCCTTGAAGACCTGGATACGCTCCTTGGAG
MAB_3229c	rpsP	-	3	3264704	3121.5	116	TCGGGGCACCAACCACTGGAAGACGAAGCCCGGCAAGCACGGTACTCATGCG	3264588	78.5	CGCATGAATCGCCGAATTGCCGCGTGATACCTCAAGGAGAATTTGTAGTCAT	3264974	65.5	CGGAAGGTGGCGCAGAGCGTTCCTCTGCGCAGGTCCGTAGCCTGTGTTTCAA
MAB_3230c		-	2	3265283	349	57	TCGGGGCACCAACCACTGGAAGACGAAGCCCGGCAAGCACGGTACTCATGCG	3265573	29.5	AGCCGCTTACCGCGGCGGACCACCTGGCCCACCGCGGTAAGGTCGGCGGCGT
MAB_3231		+	1	3265295	710	0	GCGGTCGGAAACCTCGTCGAGAGTCCAAGCGGATGTCATAGCTTGTGAGCAT
MAB_3233		+	2	3266449	70.5	397	CCCCGGCCGAGCACCAATTCGGCTCGCCCATTGGAGATACCGTCGAGGGTCG	3266846	32	GTTTACCCGATGCGCACCGCCCTCTGGTTCGCAGACGCTACGAATCAAGGAT
MAB_3232c		-	1	3266836	33.5	118	TTGTCGACCGTCGTCGGACTGTTTTCGGGCGTGCGGCTCATCCTTGATTCGT
MAB_3234		+	1	3269043	31	0	ATCGCTGGACCTGGATCATGTGGAAACCGCCCTGCGCTAGTGTCGGATCCGA
MAB_3237c		-	1	3272785	2406	0	GGCAGGAAGAGGGTGGCCAGCTAGGCTGGTCGACGTGTTTGAATCGCTGTCT
MAB_3239c		-	2	3275816	306.5	169	TCGGGGCACCAACCACTGGAAGACGAAGCCCGGCAAGCACGGTACTCATGCG	3275602	160.5	AAGACATGAAGCTGGTCACCGCGATCGTCAAACCGTTCACACTCGAAGATGT
MAB_3242		+	2	3278447	114	148	GCGCCCTCGGTGATCCCCGTGTTTTTGTCCGAACGTGTCAGGCTGATACGAC	3278555	29	ATCGCAATGGCGATCCACACTTCAAGAGGCACCAGGGCATTGTTACAGGAAC
MAB_3241c		-	1	3278536	82.5	0	TCAGGCAGGCGTCAATGTGGCGCTTCTTGCGTTCCTGTAACAATGCCCTGGT
MAB_3243		+	1	3279593	3087.5	47	CCCCGTTCAAGCCCCCGCTAAACACGGGAAACCCGTCATACACTGCGGGAGT
MAB_3245		+	1	3281046	11499	158	ACGTTTCGGAACCGCCGAGTAATTAGCCCGCAGGGCGTAGCATCATATGCAT
MAB_3248c		-	1	3286290	84.5	50	GTGATGGCGGCGATTACATAGCATTGCGGGCGTGACGTCATTATGGGTAGAG
MAB_3249		+	1	3286330	93	0	GCCCGTACGCTCTACCCATAATGACGTCACGCCCGCAATGCTATGTAATCGC
MAB_3250c		-	1	3287705	452	283	GGAACGTGTGTTGGCCAACCTTGTCGACAATGCGCTGCGATACTCACAGGGC
MAB_3251c		-	1	3290000	44.5	74	GAGCTCGTGGATGCGCACACGTCCTCCCGGCAATGGGGCATTCTGGGAGAGC
MAB_3254c		-	1	3294509	146	190	GGTCGTAAAGAACGCAGGTAGGGCCCTTGGCCGGGGCCATGATCTTGGCCGT
MAB_3257c		-	1	3296757	767.5	0	GCGTTAACTCGCGATGAGCCGCTGGGGGGAAGAGCGTTAACATAAGTGACAT
MAB_3259c		-	1	3298183	2128.5	53	CGATCGTCACCCTCACTCTGGTAGTGGGCATCTGGCTTATCGTGATCGGCGT
MAB_3260c		-	2	3298687	17965	0	TCGGGGCACCAACCACTGGAAGACGAAGCCCGGCAAGCACGGTACTCATGCG	3298766	185	CGCCACCTTCGAGCTTGAGTTCACCTGCCCGGCCGGGAGATAACAGAATCAT
MAB_3261c		-	1	3299276	175	29	AACCTGGGATTTCTGGTGGGACTAGCGCCTGGCCGAACTATTCTGGGCCAGA
MAB_3262c		-	1	3300234	101.5	33	TCCGCGTGCCGATCGGCGCCTCAAATCGCGCGCTCAGCTAATCTTGCCCGGT
MAB_3263c		-	1	3301551	112.5	60	TTTCACGCCCTCACTTGATTTTTGGGCGTCACCGGGAGCATCATCACTTTCT
MAB_3264c		-	1	3302254	167	18	CGGGTGGCTCGGCCAGCACATCGGCTAGATGGCACCTAGACTGGCCGGTCGT
MAB_3265c		-	1	3303346	21	176	CGGCCGAGGAGGTTTCCGCGCTGTTATCGCGGTTGACGGATCATTGGGTCAC
MAB_3267c		-	1	3307149	458	0	AAATTGAGCGGACGCGCGTTCGCTCAATCCTCACGGTACGGTCAGTGACTAT
MAB_3269c		-	2	3308550	1556	0	TCGGGGCACCAACCACTGGAAGACGAAGCCCGGCAAGCACGGTACTCATGCG	3308847	247	TCTCACCAAGGCGGCCATGGACGGATTCGAAAGTCACTATCTTGACGGGTCC
MAB_3270c		-	1	3309619	960.5	0	AATGCCGATATCCATACCGGCAGCCTAGGAGTTCTCGCTACGGTTGTGGCGT
MAB_3271		+	1	3309655	264.5	0	GCGGAAAGGGCTCACGCCACAACCGTAGCGAGAACTCCTAGGCTGCCGGTAT
MAB_3272c		-	2	3311262	309	140	TCGGGGCACCAACCACTGGAAGACGAAGCCCGGCAAGCACGGTACTCATGCG	3311327	41	GCTCATGTAAATGCTTTGCAAATAAAGGTTTTCGCTGAGAGATTGATTACAT
MAB_3273c		-	1	3312076	161	0	GGACGTTAGATGTAACAGTGTCTCTACGTCAAGAGGTAACATGATTTCTCGT
MAB_3274		+	1	3312132	47.5	3	ATCATGTTACCTCTTGACGTAGAGACACTGTTACATCTAACGTCCAATGTCT
MAB_3279c		-	3	3319323	304	0	TCGGGGCACCAACCACTGGAAGACGAAGCCCGGCAAGCACGGTACTCATGCG	3319434	38.5	CCAACGACCTGATCAGTCAGGGTGGCCCACAACCCTGCAAGAATAGCTTGAC	3319760	65.5	GTCCAGCGAGGTACCGGCCGCCGCGGTGGCGATGGTGATATGCAGTACGCCG
MAB_3280	rpmB	+	1	3319455	282.5	59	CGGTACCCATTTTGGCGTTCACCGGCCGGTCAAGCTATTCTTGCAGGGTTGT
MAB_3283c		-	1	3322525	108	0	CATGGACTCGGGCAACCGGTTGGGACTCGTTTCGGCTAAGTTGACTCTTCGT
MAB_3284c		-	1	3323479	309.5	0	TAGCTTGCGTGGTGGGCCGTCTTCGGATTGCACGGGCCTACACTAACCGAGT
MAB_3286c		-	1	3325275	782.5	0	TCTGCTGGCCGACATTGAGGCTGCGCTCGCAGCCGGTACGGTCTGACACTGT
MAB_3288c		-	1	3327428	1731	0	CCTGTCTGCCCACGTACTCCATGGTGCCAGCCCCGGCTAGGGTGTCTGCCAT
MAB_3289		+	1	3327466	504	0	CATCCGTGGCCATGGCAGACACCCTAGCCGGGGCTGGCACCATGGAGTACGT
MAB_3291		+	1	3330035	51.5	248	GACGAATTCTGGATCGGCAGCGCCGACATGATGCATCGTAATCTGGACCGAC
MAB_3292c		-	2	3331946	434	40	TCGGGGCACCAACCACTGGAAGACGAAGCCCGGCAAGCACGGTACTCATGCG	3332392	29.5	CGCTGTGTGGGCCTTGATGGACTATGGATTTCGAGTAGTACTGTCGTCCCGT
MAB_3293c		-	1	3332703	47.5	25	GGGAAAGCTCTCATCGCCAGCTGATTTGGCAAAATCCGTAAAATAGGCACCT
MAB_3294c		-	1	3334202	736.5	52	AGGACCTGCACCGCTTTGTCGAGGACGCCGATGCCGCTATGCTGTCTCACGT
MAB_3295		+	1	3334203	271	0	TTGGCTCCGTGCTGATTGCGTCTCAATATTTGGAACGTTAGTATCGTTACGT
MAB_3296		+	1	3334914	971	0	ATCTCGTTGCCGCCTCCGAGGCGATAACGGCCCGGCTTTAAGCTCCGAATAT
MAB_3299c		-	2	3338338	254.5	0	TCGGGGCACCAACCACTGGAAGACGAAGCCCGGCAAGCACGGTACTCATGCG	3338426	36	GGTTTCGCGGTGAGCTCGACATCACCCGGGACCGGTTGGAGGATTTCCTGGT
MAB_3300c		-	1	3339008	126	0	ATCACCAGAAAAACGCGTGAGGTCAAGCACCACGGTGCGACAATCGGCAGAT
MAB_3302		+	1	3340369	59.5	31	ACACGACAATCTCGCCACCGCGAGCTAGCACGTCTCATATATTGAGACATGT
MAB_3304c		-	1	3344258	1750.5	18	GACCAGGTGTGATGTAAGCCTCCTGATGGTCCGCACTAGGCTGTGACGACGT
MAB_3305c		-	2	3345291	33.5	201	TCGGGGCACCAACCACTGGAAGACGAAGCCCGGCAAGCACGGTACTCATGCG	3345090	26	GGCTGGCCCGGAGTGCTGGCTGTTTGCCTGAAGGCGGCTAGGCTGCACGTGT
MAB_3308		+	1	3347333	78	22	AGCCGCCGGGAGTCATCTAGTCCAACAGATCTTTTTGATAGATTCCATCTAC
MAB_3312		+	1	3350373	280	0	AACACCTATAGAATTGGGCTGTCAAGCCCAATTTTGGTATCGTGGTAACCAT
MAB_3313c		-	1	3351792	47	33	CCATGGCGTCCTCCTACCGATGACCCGTCCCGGGTGTTAAAGTACTCACTGA
MAB_3314		+	1	3351794	23	45	TGGAAATCTCACCCATTGACGCCTCCAAAGTAATCACTTAGTCTCACTCAGT
MAB_3315		+	1	3352751	241	500	ATCTGCATCCCGGCAACTACCGGTTCGGACTGGACGGTAGCCTCGGAATTGT
MAB_3318		+	1	3363776	530	39	AGCGCGACGTTTCTCGGGCGCGCCAGAAAGTATGGGCATATGGTGGTGGAAT
MAB_3320c		-	2	3366383	323	1	TCGGGGCACCAACCACTGGAAGACGAAGCCCGGCAAGCACGGTACTCATGCG	3366726	43	ACCGCTGAGTTCGGTGGATATTTGAGCGGTCCCCGTGTTATCGATGCCGGGA
MAB_3323c		-	2	3370101	10675	170	TCGGGGCACCAACCACTGGAAGACGAAGCCCGGCAAGCACGGTACTCATGCG	3370296	24.5	CGTACGACAGGCCGATCGGGATGAGCAGCAGCGGCGCCAGGATGGGAAGTGC
MAB_3325c		-	1	3372061	56.5	241	CTACGACCTGCCGATCGTCGGTGACGTGCGTGGTGAGGGATACTTCTACGGA
MAB_3326c		-	1	3373213	35	5	CGGAAACCCTGGTCTATCTGAAATTAGTTAAACAGCAATATAATTGGGGTAC
MAB_3327c		-	1	3373711	199.5	0	TCATCGATAACCGTTGCGAAATACGACGGAATCCGTGCACAATCAAGCTCGT
MAB_3328		+	1	3373835	120	0	GACGATGGAATCGGTGGATGTCAGGCCTCCGATTAGATAGCGTGGGCAGGGT
MAB_3329c		-	1	3375777	480	0	GATTAAGTTAGCATGCTAACTATTACCATGCTAACCCCTACACTGGGTAGGT
MAB_3331c		-	1	3378718	120	0	ATTCCGCTCATGTTGGGCGAAAGTTCAACGGAAACCGTATTCTGCTGCGCAT
MAB_3334c		-	1	3382436	1252.5	0	CGCATAACGTGTCTGTTCGGCCACTCAAGCCGACCTATTAGGATCGCAGCAT
MAB_3335c		-	1	3383541	1218.5	0	GCGGGCCTCGTAGCGCTGCCGCCGGGCGCGGTCACGGGCATGATGGGGCTAT
MAB_3336c		-	1	3385075	113	0	CCCCCTCGCGTGACTAGCGCTGGCCGGTGGGCCCCGCTAGGTTCGCTCCCAT
MAB_3338c		-	1	3385718	43	0	TCGCCGGAACCAGTCCGCGGCACAACTCTCAAGGAGTTCATCATGAAGAGGT
MAB_3339		+	1	3386003	95.5	0	AGGCACCGCGACCTTCGACCTGGGCCAAGCTCTCGGTGCACCATTGGCGCAT
MAB_3342c		-	1	3389969	1609	0	CCAACACTGTGGCACAGGTCAGACACAGCCGCCCTCTAGGCTATCTAGCCGT
MAB_3343		+	1	3390022	129.5	0	CTAGATAGCCTAGAGGGCGGCTGTGTCTGACCTGTGCCACAGTGTTGGACGT
MAB_3345c		-	2	3394707	602.5	0	TCGGGGCACCAACCACTGGAAGACGAAGCCCGGCAAGCACGGTACTCATGCG	3394931	26	GAATCGTCGACCTTGACCAGCACTGAGTACGGATGGGCGATCATGGTGCCCT
MAB_3346		+	1	3394761	665	0	CGGCAGGCTAACGGACCCGCCCGACAGCGCCCCAACCCTACGATGTGCCCAT
MAB_3350		+	1	3398099	306	0	GCGAAGACCGCAAGGGCCTGCTGCCCGCGTGAACCCGTAGGCTCACGCCCAT
MAB_3351c		-	1	3399819	101.5	183	CTGGGCGTGATTCCCGCGCAGGCGCCCTCGACTCCGATATCGTCCGATGTGC
MAB_3352c		-	1	3400646	264	0	CAAGGGGCCGATCGAGGATCTCCTGGCCCATGGCGCCTAACGTCTTGTCTGT
MAB_3353c		-	1	3402102	124	0	CGAATGCACCGGTGGGCGTTTGTTAGCCGTGGCCTGTACGTTCAACGGCTAT
MAB_3354		+	1	3402232	875.5	44	GGGACCTTCGTCACTAGAGGCACCGCGGACATGCTCGGTCAAATATAAGTGT
MAB_3357c		-	2	3406482	1920	3	TCGGGGCACCAACCACTGGAAGACGAAGCCCGGCAAGCACGGTACTCATGCG	3406877	193.5	ATCACCACCTGAACGGCGAGTTGTCGACCGTGCCGGCGTACGTTGGCGAGGA
MAB_3359c		-	1	3408780	34	359	AGGTGGCGCATGCCGCAGCGGCGGCACCTCGCAATGGCATCATCAACATCGG
MAB_3360c		-	1	3409355	87.5	23	ACGGACTTTCCAGGGCGCGAACACGGCGTCGACCTGCGAGCGTTGTTTGTGT
MAB_3361		+	1	3409447	210.5	129	AAAGTCCGTAGTCGTTCGGCCCGAACGGGGCAATCGATAAACTTCGACCCAA
MAB_3364		+	1	3414309	163	97	TTTCGTGACTAATCCGGCTGATCTTATTACTCACGGGTAACATACGGAGTTC
MAB_3363c		-	1	3414312	801.5	156	GGCCCAGATCACAGGCCGGAAACCAGGAGTGAACCGGCTATGGTGTACGGGC
MAB_3366		+	1	3416424	48	481	AGCCGTTCGACTTGCCCGCCAGTTCATGGGGCTCCGGCAAGGATTGGCATGT
MAB_3368c		-	1	3422141	623	0	GATGGTTGTCGATATTGCTTCCAATCCGGTCTGTGAGGCAATATAGATGCAT
MAB_3369		+	1	3422221	67.5	0	GAAGCAATATCGACAACCATCGTGCGTGTTATCCACTCTATGATTGCTGCAT
MAB_3372		+	1	3423912	150	7	CATCTACGTTTCCTCCCATAGCGCCAGCTCAAACACTATTATGAGTAATTAC
MAB_3373c		-	1	3425637	24.5	231	CGCACGACCATCGCCTTCATCTACACCACGTTCTTTGAGACGCTGATCTCAC
MAB_3375		+	2	3426386	199.5	0	CCCGATGACTCACGGCTTGATATATACCAATATCGGTATATATTTGGCGGAT	3425925	36	TCCAGTGCGGCGGTTACGGCCAGGGTGTAGATCGGCGGATAGTTACGGGTCT
MAB_3377		+	1	3427261	34	0	GACAAAAACTGGCCTGAAATAGTGTGCCCACGGCACGCGTTGCAGCCACGGT
MAB_3378c		-	2	3428468	869.5	28	TCGGGGCACCAACCACTGGAAGACGAAGCCCGGCAAGCACGGTACTCATGCG	3428609	51.5	TGCGCGTCGGCGTAGGAGGCGGACCATCCGGGTGCTGCTTTGATGTTGATCC
MAB_3381c		-	1	3431960	949	0	CGGGGACGGCCCGGTTCAGGGGAGCCTAACCAGGAGTTAGGCTGACGGCCAT
MAB_3384c		-	1	3434546	39.5	27	TTTGTCATGTGGTTGCCTGGAATTCCCTCCGAGATTGCTAACGTATGAGTGA
MAB_3385		+	1	3434553	33	36	CGCGTCATCTCCGACATGCGCCCAGACCTGTATCGCGTATCCTCACTCATAC
MAB_3386c		-	1	3436006	86	0	GGCTCAACTGGCTATTGAATGACAAGCCAGTTGGCCGACAATATTGGCCCGT
MAB_3387		+	1	3436069	202	0	TCGGCCAACTGGCTTGTCATTCAATAGCCAGTTGAGCCACACTGGCTTTTAT
MAB_3389c		-	1	3440615	1199	50	GTGTAGGACCCGCTCCGCGATCGGGGGTGGCGCGGGCTAGGATTCACGACAG
MAB_3390		+	1	3440757	3197.5	0	TTCGCGGTCCTACCCGCGTGTTCGAGGGCTCGCCCGGTAAGTTCGACCGCGT
MAB_3391		+	1	3441850	336	0	GCCGAGATCGCACCGCTCCAGCCCAGGGCCCCAGGCGCTACGCTCCCGGCAT
MAB_3393		+	1	3442752	92.5	20	TTTTTCTATAATTACCCCGATGTCGTCCATTTTGGGCTAACGTTCCCCGCAG
MAB_3395		+	1	3443305	33.5	396	TTCGCTAACCTGTCGTCCGGCGTTTGACCGAACGCAGGATATGGTTGGTCGC
MAB_3394c		-	1	3443663	150.5	0	GTTCGGGGGCCATATGGAATGTTCGTCCTAATTCTGGTAGACCGTGAGATAT
MAB_3397		+	1	3445136	101.5	0	GTGGCTGTCGCCGCACGCCGAGACGCCCCACCGGGTGGTAACTTGGCCATAT
MAB_3399		+	1	3446254	43	35	TAACCGTGTTGCCAGGACGTGCTCAGCTCGTGCCCGTACACTCCGCGAACAA
MAB_3400		+	1	3448201	60.5	35	ACCGCTATGAGCCAGGGCGGGAATAAGTGGACCCGAGTAGGCTTTCAATCGG
MAB_3402		+	2	3450323	708.5	483	TGTTCATGTCCGGCTGGATGGGTGTGGACCTGGCCCGCTACGGTCTGGATGA	3450806	154	CATCGGGTTCCACGGCGCCAGCCCCGACGCCCGGGCGGTAGTTTCCATGCAT
MAB_3403c		-	1	3451657	553.5	0	TGTGCAGATGTCACCTCGCGCTGTGAACCTGCTGCGGGGACACTATTACCGT
MAB_3404c		-	1	3452827	158.5	50	ACACGTTGTGTTGCGCCGGGATGTCGCCCCCTAGGGGTAGTGTCTGTTCCAC
MAB_3408c		-	1	3456428	1307.5	0	AGCCTGAAAATCGTCGCGAGATTCAGGCTCGTCAGTGATCTAATGACCGCGT
MAB_3410		+	1	3457220	2080.5	0	GGGTGAGTGAGGGCGAGGTCACTGCCTCAGGCTACCGATAGGCTGATGCCAT
MAB_3409c		-	2	3457526	103.5	335	TCGGGGCACCAACCACTGGAAGACGAAGCCCGGCAAGCACGGTACTCATGCG	3457191	101.5	ACTGCGCGTTCGGCCTGCTCATGGCATCAGCCTATCGGTAGCCTGAGGCAGT
MAB_3411		+	2	3457554	341.5	99	GAAGCCGGAATGGCTGATCGCAGAACGCGAAAGCTATCAGAATGTGTTGCGT	3457653	331.5	CTGAGCCTTACACGGAGCGGCGCCGCAGACCAGGCGGTTAGCCTCAGGCCAT
MAB_3412		+	1	3458778	50.5	0	TGGGAGAAGACCTGCAAGGAGAGGCTCTTTCGATTTGCTACGTTGTGCCGGT
MAB_3415c		-	1	3462338	524.5	165	ACATCTTGTATGAGTTCCGATTGTCGGACACTAGGTGTAGTGTCTGGAACAC
MAB_3417c		-	1	3464786	124.5	36	GCGGACCACGGTCCGTATTGTAGAACGTGACAAAGAAGCAGGATGTAGGTGC
MAB_3418		+	1	3464864	147.5	0	CTACAATACGGACCGTGGTCCGCTTCATTCCCAGCGGCTACTATCAATCTGT
MAB_3419		+	1	3465504	844.5	0	CCTGGTGCACAAGCTGTGCGCACGCTGACCGAGCGTTCTACAGTCGGGCCAT
MAB_3420c		-	1	3467206	242.5	0	GCTATTGGACCGCGCAGAAATTCAAGATTCTCGGCCGGTACGGTTCAGTAAT
MAB_3421		+	1	3467275	289.5	69	GAGAATCTTGAATTTCTGCGCGGTCCAATAGCAAACGGTACCTTCAAATGAT
MAB_3422c		-	3	3468813	205	0	TCGGGGCACCAACCACTGGAAGACGAAGCCCGGCAAGCACGGTACTCATGCG	3468959	57.5	ATCCCCGGAAGGGTGTTCATGGTGGGGAGGCGGCGTTTAGCCTGGTCGATGA	3469014	32	GGCCAATTCCGTCATCGGCCATTCGCGGTTATTGAGGTAATTCTCGATATAG
MAB_3424c		-	2	3470992	2575.5	125	TCGGGGCACCAACCACTGGAAGACGAAGCCCGGCAAGCACGGTACTCATGCG	3471200	21.5	GGCTGGTGCGACTGGGCGACAGGACGCTCGCGGTGCATACCGTGGGAGACCA
MAB_3426c		-	1	3472865	27	0	CTTGCCCGCGTGGGCGACTGATTGCTACCAGGAGTGGATATGGTCGACATCC
MAB_3429		+	2	3474174	306.5	220	GGTAGAGCGCCGAGAGCCCTGAGATATGTCTCTTGGGTAAGGTCGTCGGCGA	3474394	38.5	CGGGGGTGAACAGCGGGAACTCTTTAACCGATTCATCCGACCAATATCCCGT
MAB_3428c		-	2	3474317	2316	0	TCGGGGCACCAACCACTGGAAGACGAAGCCCGGCAAGCACGGTACTCATGCG	3474459	169.5	GGGCCGACGAGGAGCCCCGCATAGAAGTGCAGGCGCAGTACGATCGGTGCGA
MAB_3431c		-	1	3477697	62.5	455	CACGTTCACCCGCGACCGACGGCGGCAATTTCCTCGGTACGCTGATCGACAC
MAB_3435		+	1	3480054	28.5	33	AGGCAGGGTCTCGGATCGAACTTGACACCCTGTCAAGTACAGTCGACGGCGC
MAB_3436		+	2	3481586	177	21	TTTGACTTCACCGATACCCTTCCGCGCACCCCCACCGGTAAGCTGGCCAAAG	3481344	79	GCAAGGCATTCATGATCATCTCCGGCGGCGTGAACATCTACCCTCAGGAGAT
MAB_3437c		-	1	3482543	209	0	CAGTCCTGTCAAGGGGTGGGCGTTGCGGTCGGAGTCGGTACATTGACCTGGT
MAB_3439		+	1	3483606	107	0	AACTCCGTGTCTGCGTGGCCTGCGTGGCCGTCTTCGGGTACAGAGAAGGCAT
MAB_3441c		-	1	3485901	370	0	GAGCCTTGAGGTCGGTCGAACGCGGGTCGAATCCGTAGTAAGAAAGACTCAT
MAB_3444c		-	2	3488066	1444	70	TCGGGGCACCAACCACTGGAAGACGAAGCCCGGCAAGCACGGTACTCATGCG	3488212	44.5	TCGTCAAGATGAGACGTGTGGGTGTGGGCTCGTTCCTGTTCAATACACATAC
MAB_3448		+	1	3490443	232.5	45	GATATTCATGCCAACTTGCGCCAACGCTCAGACTGTGAAAGGTCTGTAGTGA
MAB_3449c		-	1	3493319	598.5	79	TGCCTGGTTCGCGGCCCGGCCGTCGGGCACCGAGGATGTATACAAGATCTAT
MAB_3450c		-	1	3494868	364	0	GCGACCGTTCGGTAAGACACGGTTCACCTGATGCGGGCAGAATCAGGTGCGT
MAB_3452c		-	1	3496774	38.5	0	CTCTAAATCCGCCATTGTGGCCCAACTGGTTGGTTGCCTAGGATATGCCGAT
MAB_3458c		-	1	3503247	236.5	0	TGGGCAAGCCCGCTATCAGGCATTTCAGCGCGTACTCATAAACTGTCCTTAT
MAB_3460c		-	1	3505409	3047.5	57	GGTGCCAGCTTGTCGGGTTTTTGTCGACTGGTACAGAACAATGGTCAATTGT
MAB_3461c		-	1	3505953	66.5	0	TTTCTTGCGCCGCCGGGAATAATGTCAGCTCGATTGACATTATGGTGATTAT
MAB_3462c		-	1	3506599	198	0	GAATAGACGCAACGTCTCGTCTAATCTAGGGTGGTGATTCGATGCACCCTAT
MAB_3463		+	1	3506657	61.5	0	ATCGAATCACCACCCTAGATTAGACGAGACGTTGCGTCTATTCTAGGCTCAT
MAB_3464		+	3	3507094	3786.5	306	GACGCGAGGGAGACCCTAAAAACCATTGACAGCCCGATAGACTTTCTACTGT	3507146	41.5	TGGACGGCTGGCCCGACCTGGACCTGACGATCCTGAATATTGTGGAAGACAA	3507300	129	GGCTTCTCCGATCGGGGAATGTATGGAGCTCAGCACCAGTTGCAAAAAATGA
MAB_3465		+	2	3507835	278	140	GCTTGCCTAAATTCGTTGCGCGCATGGCCCTGTCGAGCTAAATTCGTGTTGG	3507550	24	CCAGCGAGCTCGGTGCCGAGTTCCAATCGCAAGGCTATAAGGTTCAGTACGA
MAB_3467c		-	2	3509409	307.5	72	TCGGGGCACCAACCACTGGAAGACGAAGCCCGGCAAGCACGGTACTCATGCG	3509811	35.5	TTCGCTCGTGCTCACGCCGTCAGCATAGAAGCCGTGTGAACCTATCTATCGG
MAB_3468		+	1	3509448	196	1	GTCAGACGACACAGATATTTATATAACACCGAGAGAGATTAAGATCAAGCAG
MAB_3471		+	1	3511635	111	343	TCGGACGGAACATGGCCACCAGGTCCACGTATTGATGCGATTCTTTGTAAGC
MAB_3470c		-	3	3511948	710	54	TCGGGGCACCAACCACTGGAAGACGAAGCCCGGCAAGCACGGTACTCATGCG	3512097	47.5	AGATCGGCGGTGGATAGCGCCCAGGCGGCTCTGTCGGAGAAACTCGTTGTGC	3512246	28	CCGGTTCCGGGGCGAGCATGGCCTCGGCGTTCTCGGCATAGAATCGGAATCC
MAB_3480		+	2	3520280	159.5	73	GCTTGGTCATTTACCCCCCGATCCGACCGCCTGGCTGCTAATATTCCGTCGA	3520084	34	GCCGGACCGATCGAATATGTCTTGTGCCGGGGATGCCGGACGATATACCCCG
MAB_3479c		-	3	3520303	662	64	TCGGGGCACCAACCACTGGAAGACGAAGCCCGGCAAGCACGGTACTCATGCG	3520386	41	GTCAGTGTCCCCGGCGGCGATGACCGCCCAGGGGCCGTACTGTGATCGTGGT	3520591	48	CTTCGTCGGTGATGCACACCAGCAGGCCTACCTCGATATCGTCGGTTGCTGC
MAB_3481		+	1	3521105	1755.5	0	AAATCCCCGTCCCTCCCTATCCAAACTGACGCGGTGGTAGGTTCCTGACCGT
MAB_3482		+	1	3522903	7475.5	96	GTCCGCAGGTCTACCCGCGCACCCTCGGATCCGTCGCTAGCATCGGTGGGGT
MAB_3483		+	1	3524430	241	0	TTTCCTTATAGATCTCTTAATTTACTTATTTTTCGGGTAGCGTCGTCCCCAT
MAB_3484c		-	1	3526390	77.5	0	TTCACGCAAGGACACGGTGGGCGTCATGTGTGCAGTCCTACCATGACACTGT
MAB_3485		+	2	3526414	367	0	CAGCAGTAGCACCAAGAATTCCCACACAGTGTCATGGTAGGACTGCACACAT	3526091	56	TATTGCGGGGGCGTCGGGCCCGGCAACGGCGCCAGCAGTATGTTCCACCGGT
MAB_3489c		-	1	3533208	364	125	GCCACATTAGATCCTGGGCAGTGATCCGTGTCATCGGGTACGCTCGCGCGGT
MAB_3490c		-	2	3533796	4291	0	TCGGGGCACCAACCACTGGAAGACGAAGCCCGGCAAGCACGGTACTCATGCG	3534216	161	AGGTCGAGAACATCGACGCTGAGCCGCTCCCATATCTGGATGATGGTGGGAT
MAB_3491		+	1	3533845	171	21	ATGCCGTGACAGTAGCTCATCGCCGCATCCGCTCGGGCAAGATGTACGTCGA
MAB_3493		+	1	3535356	2624	71	GATCCACCAAAACACCACGAAGAGAGGCTGATTCGACGTACCGTTTGCCCAG
MAB_3494c		-	2	3536138	407	0	TCGGGGCACCAACCACTGGAAGACGAAGCCCGGCAAGCACGGTACTCATGCG	3536232	46.5	CCTGCATTTGGTTTACATCGCTGTTGGCCACATTGCCATACGGTGCCAGGGT
MAB_3495		+	1	3536242	84	68	TCCGGGCTGTCCGATCGGCACCCTGCCGCGCACTGCCATACCCTGGCACCGT
MAB_3497		+	1	3537080	167.5	13	TCTCTGGCCCGTGATGATTGGGGGCTTCGGCCTATGTCACGATTACCGACGA
MAB_3499c		-	2	3542321	181	0	TCGGGGCACCAACCACTGGAAGACGAAGCCCGGCAAGCACGGTACTCATGCG	3542626	84.5	AGGCGCCCTATGAGGGAGGCCCGTCGCGCGCCGCCTAGATAATCGATGACGC
MAB_3500		+	1	3542375	38	9	TGCACCTTATGGCAACCGGCGATCGGCACCCCGCCGGTAGGCTCCGAGGCGG
MAB_3501		+	1	3542882	286	0	TTACGCCGTCAGCGTGATCCGGCCGCCGCTACCAGCGGTACCGTGGAGATAT
MAB_3504		+	1	3546669	104	0	AGGAAAACCTGCGTTGTCAGAATCATCCGGGCCCCGGCATGATGTAACTCAT
MAB_3506c		-	1	3549235	34	37	TAACTAACTGTTTATTGACAATACTGGCCCCAGTAGGCAAGCTCGGTGTCGT
MAB_3509c		-	1	3551635	913	64	AGGTCAAAAATAACTTGTCAACCGATAGGTGACCTTTTACTCTGGGCTTCAG
MAB_3510c		-	2	3552667	386	0	TCGGGGCACCAACCACTGGAAGACGAAGCCCGGCAAGCACGGTACTCATGCG	3552768	26	GATGCCGCTCTGGTCGCCATTCCCGGGATCGGTGCGCGCAAGCTGGAGCAGT
MAB_3512		+	1	3554902	560	0	CTCACACCCCCGGCGGAACACCCCCTCGGGGTATGACGTTGAATGCCAATGT
MAB_3513c		-	1	3556140	31	44	CGCGACGGCATCCTGCACCGGGTCGACGCCCCCGAGGTAGATTCCATCGAGG
MAB_3514c		-	3	3557214	1233.5	31	TCGGGGCACCAACCACTGGAAGACGAAGCCCGGCAAGCACGGTACTCATGCG	3557163	33.5	TGCAACCGGTGACTCGGACGCGATCGGCATATGGCAGGTAAGCTCCGCCAGC	3557459	303.5	GTCGTGGACTGGAAGACGGGTCACGAGCCGGCGGGTGATGAGATGAAGGCCG
MAB_3516c		-	1	3563697	184.5	0	GGGTTCCCAGGTCAGATCTACTTGTCGGACCCTCGTGCTGTGATCTGCACAT
MAB_3517		+	1	3563787	57.5	0	CCTGGGAACCCGTCATGAGGCGGTGGGCGAATGATGGCAGGATTCGGCGAGT
MAB_3518		+	2	3564562	64.5	10	GGTGTCACAATCCCGGCCCGCCGAAACCGCCGCCGCGATACGGTCGCACCTG	3564378	24	CCGCGGCGGTCACCGCATGGAGTGAACTTGCTCGCGATATTGTCCTACCTGT
MAB_3519c		-	1	3565809	42.5	269	CTGACCAGGCGGGCGCCACGGTTCCACGCCGGCGGGCATATCGTCAGCGTGC
MAB_3520c		-	1	3566896	273	209	TTGTTCCTCATGCCCAGCGGGGAGTTGTACGCGGTCGGTAACATCGATCCAT
MAB_3521c		-	1	3567117	169	108	GCATCGGCCCCGGTAATACCGGGGTAACACAACGTCGGTACACATGACATAT
MAB_3523c		-	1	3571199	583	66	GTGGATGTGACGTGATCGGATTGCTCACCGCCACCTGACAGACTGAGTGAGC
MAB_3524c		-	2	3572122	3192	0	TCGGGGCACCAACCACTGGAAGACGAAGCCCGGCAAGCACGGTACTCATGCG	3572354	72.5	CCTGGCCAAGCTGCCACAGGACCGGCAGGCGGTGCTGTATTGCAAGACGGGT
MAB_3525c		-	1	3573438	256	30	GGTCACTGGTCTGGCTCCGGGAAGGGTTGGCATCCCGATACTGTTGATGCTG
MAB_3526c		-	2	3574587	774.5	87	TCGGGGCACCAACCACTGGAAGACGAAGCCCGGCAAGCACGGTACTCATGCG	3574813	42	GCCGTTCATCTCGGGGCAGCCGCCCACCGCGCCGTGTGTTTCCCTGAGTCGA
MAB_3527		+	1	3574662	245	84	GCCATCCCGCCTCGGGCACGCCGCCAGGGGCCAGGAGTACTGTCTGTAGTTC
MAB_3528c		-	2	3575719	1097	41	TCGGGGCACCAACCACTGGAAGACGAAGCCCGGCAAGCACGGTACTCATGCG	3575776	34.5	CCCCAATTCAATGTGAAACCTGATGCCGATGTTACTGCTGTGATTAACGGGC
MAB_3529		+	1	3575806	744	40	ACCTCGCATGATCGCGGGCGCCCGTTAATCACAGCAGTAACATCGGCATCAG
MAB_3530c		-	2	3577381	2793	0	TCGGGGCACCAACCACTGGAAGACGAAGCCCGGCAAGCACGGTACTCATGCG	3577607	41	GTTCGATGTGGCTCATGTGTGGTACGTGCCTTTCGTGTTTCGCTCAGCGCGC
MAB_3533c		-	1	3581147	1280	0	TGCCGTACCGACTTCCGTCGTGATCGTGTCCGGCATGCCAGTATGTGGACGT
MAB_3535		+	1	3581819	145	3	GGTCGCCGCACTTGGCCTAACCGGGTACCAGCACCCGGTACCGTCAAGCTGA
MAB_3537c		-	1	3583816	570	0	CCACGCAAGCTGCTCATCACCGCGGTGATGAGGCCGCCTAGGCTTGTCTGGT
MAB_3538		+	1	3583894	92.5	0	GCGGTGATGAGCAGCTTGCGTGGAGCAACATCCGACTAGGCTCATGCCCCGT
MAB_3539		+	2	3585193	1328.5	96	TGTTAACTCACGCTATTGACTTCTGCTGAGCTTGTGAAACGATCGGAAGCAA	3585104	374	TCTCGCCAGATTCAAGGCGCAGATCGATCTAGTGTAGTACAAACGAATGTGG
MAB_3541c		-	3	3587380	273.5	41	TCGGGGCACCAACCACTGGAAGACGAAGCCCGGCAAGCACGGTACTCATGCG	3587501	35	CTTACGACCACGCTTGGCCATGGGAATCTCCTTAGTGATCAAATGGGTTCCG	3587648	80.5	GGTGGAGAAAAGGCACCTGACGGGCTACGTGAGCGTCTTAAGTTGAAGATCA
MAB_3542c		-	4	3587929	1425.5	15	TCGGGGCACCAACCACTGGAAGACGAAGCCCGGCAAGCACGGTACTCATGCG	3587868	53.5	GGGCATGACCGACGGTGAACTCAAGAAGAGTGTCGACAAGAGTGGCAACTGC	3588109	47	GACGGGTTACCTGACGACGAAATCAAGGAAGCGTTGAATAAGCTGCCGGAAG	3588273	69.5	AGGCGTGGCTGTACCGGATTCTGACCAATACGTACATCAATATTTATCGCAA
MAB_3543c		-	2	3588704	1743.5	86	TCGGGGCACCAACCACTGGAAGACGAAGCCCGGCAAGCACGGTACTCATGCG	3588609	907	GGACTGTGGTCCTCAACACGGAAGGGGTATAGCAGGTGACAATGGCGTGCCT
MAB_3544		+	1	3588768	111.5	0	TCGACTGTCAACCGGAAATTCAGTGGACCCGGGGCGTTACTGTGCCTCTCGT
MAB_3545c		-	1	3590016	305	0	TGTCCCGGACGGGCGGTTTCGCTGTCAGCCCCGGGTGGCACCATGGCGATAT
MAB_3546		+	1	3590075	976	0	GGTGCCACCCGGGGCTGACAGCGAAACCGCCCGTCCGGGACAATAGGGCGGT
MAB_3547		+	1	3590951	45	416	ATGTAGTGCGCCAATTCGCACAAACCGTCTCATTGACCGACACTCATCTGGA
MAB_3549c		-	1	3595509	320.5	42	ATGGCCAATTGGTCTGTTCCCGGCCGGTAACCTACGGTAGCGTAGGTTGCGC
MAB_3551c		-	2	3597539	639	33	TCGGGGCACCAACCACTGGAAGACGAAGCCCGGCAAGCACGGTACTCATGCG	3597794	31.5	CATTGCGGCGTCGGCGAACGCGACTGCCTGAGGCGGTGGAGACTGTTCGCGC
MAB_3552		+	1	3597591	373.5	56	CGCCAACATTACCTGGCGCCCAAGACGCAGGCTGTGCAATCATGATCGGCAA
MAB_3556		+	2	3601423	3058.5	487	CAGGTACGCCATGGTCTCCGCGCCGATCACGCCGGATATATCATGTCCATCT	3601910	119	GCCTTCAATCTTCAGCCTGCCAATTCCCGTCGCGTGGATAGCATTTGGATAT
MAB_3559c		-	1	3604888	258.5	42	GTCAGATCGGTCGTTCACAATCCCAGACGCATGTGCACTACTATGAACGCAG
MAB_3563c		-	1	3609200	37.5	464	CAGCGTGTTCAAACTGTCGGCGGGCATGCCCAAGACGCATGATGACGAGCAC
MAB_3565		+	1	3610057	57	39	ATGCCACCCTCCCTGTTATCGCAACGGGTAGTTGCCATAAGCTGAGAGTTGC
MAB_3567c		-	1	3612322	103.5	78	TCGCCCCTAAATGTTGCGTTAACGGAGGCTGGTGTGCCAATCTGTGTCTCAT
MAB_3568c		-	1	3613195	23.5	90	CATGGATCCCCGCATCATCTCCTCGATACGCGGCTGCTTACGCTCGCGGCGT
MAB_3569c		-	1	3614168	123	0	GCGGGGGCGGGTATCGAGTGGCGATTGCGAGAAGGCAGGAGGATTGATGCAT
MAB_3573c		-	1	3617889	30.5	166	CGGAAAGATGACCCAGCGAGTGGTCAAGCAGATGGAGATAGCATCGAATAGC
MAB_3579c		-	1	3627168	51	0	GAGGAAACGGAAGGGCAGAAAGCAACATGCAGACGACGTACGATTTCACCGA
MAB_3580c		-	1	3630692	536	41	AGGGCAGACATTGGACGGCGCCGCCGGGGGCGACGCCTACGATGGGACTCGC
MAB_3581c		-	2	3631216	104.5	0	TCGGGGCACCAACCACTGGAAGACGAAGCCCGGCAAGCACGGTACTCATGCG	3631367	44	CGCTGTGGCGACCGCGATGCCGTGGCGCGCCGCCAGCGCACGATGGGTGGGC
MAB_3583c		-	1	3633583	760	454	CTCTCACGAATCGGTGGCAAGGCGCGTGAACACGGACTACCGTCGGGGCCAA
MAB_3588		+	1	3635676	1709.5	0	TGTGCCGTAGAACCCCGGCCGGCCCGGATCATCTGGCTAGGCTCGTATCCAT
MAB_3591c		-	2	3641777	6982	0	TCGGGGCACCAACCACTGGAAGACGAAGCCCGGCAAGCACGGTACTCATGCG	3642115	24.5	CTCGGACCGCAAAAAGGACATCATCATTACCGGTGGGGAGAATGTCACCTCC
MAB_3592c		-	1	3643367	232	0	GCTTCGTGGATATCCCCCCTGCACCGCGTGTCAGGCGGCAGGATTGGTGCGT
MAB_3593		+	1	3643465	465	187	AGCAACGGTTCATCTTGCCGGTCACTGGCACCGGGGTGTTTAATGATGGCGC
MAB_3595c		-	2	3646771	72.5	163	TCGGGGCACCAACCACTGGAAGACGAAGCCCGGCAAGCACGGTACTCATGCG	3646663	39	CTCGGTACCTGATCTAACTATCCGTCGCTCTCACGCGCTAACCTGGTGACGG
MAB_3597c		-	2	3647815	496	177	TCGGGGCACCAACCACTGGAAGACGAAGCCCGGCAAGCACGGTACTCATGCG	3647661	37	CCGACGACTGGTGCTGCCCCGACTGTGGAGTGCGCGAGAAGATCGATTTCGA
MAB_3598c		-	1	3649099	89	45	CATACTGATTTGTCTAGACACGCGACGAAACATGCCTTATCGTCAAATCTGT
MAB_3599c		-	1	3650683	483.5	0	GCCGGTGTGATCAACCGTCGTGAGCATGGGGGTTGTGCGAGACTGCCGTAAT
MAB_3601c		-	1	3653255	510.5	345	CGGTCGGCCACGCTGACGCTTGCCGGCCACGCGGCGGCTACGCTGTTACGAC
MAB_3603c		-	1	3655473	2618.5	90	CTGATTAGGTACTTTCGGCGCAGTCTGATTACATTCTGTACCCTCTCGCCGG
MAB_3605		+	1	3656119	50	0	GCTCGTTGTGATTCGTCAATCACAAGAGTCACACCGTTACCATCTCTGCTAT
MAB_3607		+	2	3656743	119.5	443	CCCGCCCCAAATGCCGAACCGTTCGTCGTTGGCCAGCGCATACTCAAGGCAC	3656899	35	TTCTTGCCACTGATCGTCAGCGACGGCAGCAAGCGCGTCAAAATCGTTCTGC
MAB_3606c		-	1	3657170	2443.5	166	ATTTTCGTCCTTCGCTTGACCCCGGCAGCGAACACGTGTGTAATCACACCAG
MAB_3608		+	1	3658196	56.5	72	GACGAGGGTGACGCCGCTCACATTGCGGGAGTTCAGGTACGGTCGGTTCCGC
MAB_3611c		-	1	3661742	384.5	0	CCGCGCCAATCGGCGCCGGGATAAGCAAGGAGGGTGATATGTCTGGCACTGT
MAB_3612c		-	1	3662670	112	0	CGTTGGCTGAGGCGTTGGCCACAAACTAAGGATGGGTACCCTCTAGCACCGT
MAB_3614		+	2	3663445	294.5	174	CCCTCAGCAACTACTCCGTCCGGGGTACCGTCGCGTGTAATATCCCAGTCAG	3663606	182	CGCCGAGTTCGCTTCCGAAGGATGGGCGGCACCCCGACGTAGCCTGAGTCAG
MAB_3613c		-	2	3663542	896	2	TCGGGGCACCAACCACTGGAAGACGAAGCCCGGCAAGCACGGTACTCATGCG	3663984	54	ATCGCCGTCGCCGATTTTCCGTTGTTCGGGATGCGGATGAGGATGATGGTGT
MAB_3620c		-	1	3669909	283	33	AGACATACCGTTCTCATAGGGCGCCGCGGTCCGCATGACAACATATGTCTGT
MAB_3621c		-	2	3670784	303	0	TCGGGGCACCAACCACTGGAAGACGAAGCCCGGCAAGCACGGTACTCATGCG	3671297	44	TGCAATGGGCGAATCTGCTGGGCGTCAACGTTATTGGTACCGTTTCGAACGA
MAB_3625c		-	1	3674212	138.5	0	GGCGATATTACGCATCTGCGCCCGCTCGGCGACCAGTAAGGTCGCTGCACGT
MAB_3626c		-	2	3675019	522	1	TCGGGGCACCAACCACTGGAAGACGAAGCCCGGCAAGCACGGTACTCATGCG	3675135	76.5	GAGCAGTTCTACGTGGATCTGGCCGATGTCACTTCTGATATGACTGAGCGAT
MAB_3627c		-	1	3676200	258	22	GTTCGCGGTGTATGGACGACAACGGCTGCTCTAGAGCGCAGTATGGAACCAG
MAB_3628c		-	2	3678144	51	245	TCGGGGCACCAACCACTGGAAGACGAAGCCCGGCAAGCACGGTACTCATGCG	3677899	32	GAGGAGCTGCCCCAGGAGTATCGGGATCTGAAGGGTGCATCATCGGCGCTAT
MAB_3629c		-	2	3678789	179.5	336	TCGGGGCACCAACCACTGGAAGACGAAGCCCGGCAAGCACGGTACTCATGCG	3678453	57.5	CTCGACAGCTGTCGGATGACATCGAGGGTGCCGGCCGACACGATTGATCCAT
MAB_3630c		-	2	3679568	140.5	1	TCGGGGCACCAACCACTGGAAGACGAAGCCCGGCAAGCACGGTACTCATGCG	3679729	92	ATTGCGCCGACGCAGATCGGCGAGCTTGCCCGCGGTGGTATGTATGTCGGGC
MAB_3635c		-	1	3685369	382.5	45	TACCGGATCACGGAGGGCGCCGAGGAGATTCAGATGCGTAGGGTAGCCGGGT
MAB_3639		+	1	3687496	292.5	417	GTTCGAGGGTCTCGCTCCCGAACGTGGCATCCAGGAGTACATTTCGTCGTCT
MAB_3638c		-	1	3687841	186	0	TTTCTCCGCTATTCCCCCGTGGGACGCACCATAGAAGGTACAAACGGAGGGT
MAB_3641		+	1	3690585	2693.5	0	GTATCCGGCTCGATGAGCCGACTGCCCGCGAACGCGACTAGTCTCAAAGGGT
MAB_3640c		-	2	3690787	212	302	TCGGGGCACCAACCACTGGAAGACGAAGCCCGGCAAGCACGGTACTCATGCG	3690485	51.5	CCGACGTCGGATACGCGGTGCGTTGCTGGTCGCGGTGCGAGAATTCGCCAAT
MAB_3643		+	1	3691983	62.5	50	ACCCCATCCCCGATGTGTGTTTGACGCCACGGATGCATAAACTCACTGCCGA
MAB_3646c		-	1	3696277	54.5	0	ATTCTTGTTGATATGTAGAGAAGTCGTAAATACTGCGTTAGTGTGGCTCTAT
MAB_3648		+	1	3696545	55	340	CGACTCGATGGCGTCGATGTGCTCAAGCCGCGCAGGAGCATCATCGGGTTGA
MAB_3647c		-	1	3696806	438.5	0	GCCTGTGCAAGTCCGTTCCTTGTTCTGCCTGGTCGCGGTACTCTGCCCCCGT
MAB_3649		+	1	3697896	39	293	AGGCAGATCCCGAACAGGCCGCGTCCATGTGGGCCAGCTATTTTCCTGACAC
MAB_3651		+	1	3700531	86	0	GACCTCATGGGCGCTGATTAATTGTCGGTCCCTCTTGGCACGATGACCTGAT
MAB_3652		+	1	3704940	58	141	GTGATCGACCCCACGGTGCTACACGCCGCGGCATTGGGCACCATGGAGTTGG
MAB_3655c		-	1	3708829	313.5	48	AGCGGCGTGCATCACTGACGGGAGCGCTACCGGGCCGGTAACGTGGCTGTCT
MAB_3656c		-	1	3710315	1522	0	TGCTCTCGGGATGGCGAGCCGGGGCCTGGGAGTGCTTGTAGGTTATTTGCGT
MAB_3657		+	1	3710422	114	0	TAGCCCGAGTGGCTCATCGCCTCGGATCGACGACCACTAGAGTTGCCCCCGT
MAB_3660		+	1	3713318	66	0	GTGGTCAAGGGCATTAGATGAGTATCCCATCATGGTTAGGCTCCGTAGCTGT
MAB_3661		+	1	3713768	87.5	416	GGACGATCATTCTCACCAACGCGGCGGGAGGTCTGCGCGAGGATTACGCGGT
MAB_3662c		-	2	3716450	55	0	TCGGGGCACCAACCACTGGAAGACGAAGCCCGGCAAGCACGGTACTCATGCG	3716531	30	TTACCTGCTCAGCATAGCTTGCTCGGCTTTGCTGGGAACGATACTGAGATAT
MAB_3663		+	2	3716578	323	153	GGATATCTCAGTATCGTTCCCAGCAAAGCCGAGCAAGCTATGCTGAGCAGGT	3716671	108	AGTTTGAGAAAGATGGAACCGAATCGCGACTACACCCGTCGTATCCAAGTAC
MAB_3667		+	1	3719522	2396	0	CGGGCGGCGCTGCCGGATCGGCGCATGTCCTGCGCTGATAGCATCCGAATGT
MAB_3668		+	2	3720560	90.5	0	GCCGAAATAAGGGACCGCGCGACGTCGCCGAAAATTGCTAACATCCGCGCAT	3720467	26	AATCACTGCACTGCGCCACCCAAGTGGTCCGCCTCAACGAGAATGCGACCGT
MAB_3669		+	2	3721654	1216	0	CTGGCGGTGGGTCTTTCCCTCGGGCCGCGCCTTCTGGCTAGGCTTGCCGCAT	3721193	125.5	CGGTGGCTCGCATCAACAGAATCATCTGCACCCGGGTGGAGAATCGTCCTGC
MAB_3670c		-	1	3724078	1072.5	0	ATCGGTGCGGCACCGACCGCTACCCCCCTCATCATCGATAGACTTCCGGTGT
MAB_3671c		-	1	3725614	596.5	250	CGTCGACGACGGCCGGGTGATCTCCGGCTGCAATGTGGAGAATGTCTCATAT
MAB_3672c		-	1	3725827	32.5	65	AAGCGTGAAATTGCGCCGAAATGCACCGTACTCCAAAGTAAGTTAGGTAAAC
MAB_3673		+	2	3725921	908.5	101	CACGCTTATGCGATTTCGGTGCCACATCGGATTGGGTTTAGAGTTCGGATGA	3726012	25.5	TGGACGCCCCCATTCACCGCACCGTTTGGCCCCAGTCCACCATTGGTGTTGG
MAB_3678c		-	2	3731098	608.5	0	TCGGGGCACCAACCACTGGAAGACGAAGCCCGGCAAGCACGGTACTCATGCG	3731286	221.5	GCAATGTGCTACCAGTGGCCCGGCTACGGTTCAGGTAGGACACTTGACCTCT
MAB_3679c		-	1	3732879	80.5	64	GTATTATTTGCCAGCCCTAGGTGAAATACCGGTAAATCATGTACAATCAGGC
MAB_3680		+	1	3733011	85	0	TTTGAGGCGTCCGGACATTACTCAAAGGCCGGTAGGCCCATACTCTTCCGAT
MAB_3681		+	1	3734102	419	3	ACAGGCGTAACATCCCCCAGTTCAGAGTGGTGTTCGCTTACTGTGGCAAGGC
MAB_3682c		-	1	3736452	64.5	33	GCTGGCGGAGAAGACTCTCACCGAGGTCTATGACCGGATAGGGTTTGTCCGG
MAB_3683c		-	1	3737464	265.5	3	GCCAGAGCGGCAGCCAGAATCGCTTTGACCGGGCATGCCAGGATGGATGCAC
MAB_3684c		-	1	3738349	49	2	TTCGCCCCAGCGGCTCATCACTGTCAGGGCGCTCGACTATCGTCGGCGACCG
MAB_3686c		-	1	3741770	244.5	73	CAGGCCGTCCGCCCGCCTAGGCTCGAAGGCGACGTGATACTGAATAGGGCAT
MAB_3687		+	1	3741892	1118.5	320	TTCGACTACCTGGTGGCAACCATTCGGTGAATTGCGATACGCTGCTAAGCGG
MAB_3688		+	1	3743576	76.5	0	ACGGCCGTACGCAGGCTCAAACAACCCGCGGCGGTGGCATCATCGTGACCAT
MAB_3690		+	2	3745543	960.5	0	GTGCACCGATTCGCCGCGACGAACGCGGCCGGTGCCGCTACGGTGTACCCGT	3745163	21.5	CGCGGGTACTACGTCCAGGCGGACGGCTGGGCCTGGTGTGGAATGTACGCGA
MAB_3692c		-	1	3747396	485	0	GGCGATGAGCCGCTTGCGCGAAGAGCTGTAGGCCCAGGAATACTAGCCGTGT
MAB_3693c		-	1	3748099	1486.5	0	GGATGTGGACTCCTAATTTTAGGCAAGTCCGGTGGATGTACGTTCGTCATAT
MAB_3694		+	1	3748189	138.5	0	AGTCCACATCCAGAATTCGCCGGCCATGGGCACGGCGTAATCTGCCGCCCAT
MAB_3695		+	2	3749378	892.5	0	GGCAACGATTTTCAGCAAAACGCACTGCGTGCTCACCTAGCATCACTGTCAT	3749166	78	CTCGAGGATGCCCGTCGGTTCCGCGCCGAACTGGACATACCGTTGATTCTGC
MAB_3696c		-	1	3750153	148	24	TTCGTCGATTTGTGTGGACGCCCCAAGGTATCCAATGGTAACTTGGTACCTC
MAB_3697		+	1	3750177	92	39	CATTGAAAGCTCCATTAGTTACTTTGAGGTACCAAGTTACCATTGGATACCT
MAB_3698		+	1	3750902	4986.5	1	CCCGGCGCGGGAAGACTGACCACTGACTGTGAACCGATACAGTCGATAGCGA
MAB_3699c		-	1	3754058	256	0	ACCTGCGGCGGCGTGGCCGCTCGTCGGACCCGACCGGCATGATGGCAGTCAT
MAB_3701c		-	1	3755417	208.5	0	GGTGACAGTATCCCTGCTCGTAACGGCGTGACCCGAGGCACGATGGAACCAT
MAB_3702		+	1	3755468	166	0	GGTTCCATCGTGCCTCGGGTCACGCCGTTACGAGCAGGGATACTGTCACCGT
MAB_3705		+	1	3760427	253	0	CAACCGGTGTGCTGACGAAATCAATGGCGGACTACCTCTACGCTCATAGGGT
MAB_3708c		-	1	3762928	97	93	TTGGGCTTGATCGCCTATGCGTTCGGTGAATTCGACCGTACGATCACCTGGT
MAB_3711		+	1	3765654	57	0	GCCGCTTGTCGAATCCGTGCACAGAGCTAACCGGCGGTAGGTTGACGTCCAT
MAB_3713c		-	1	3769225	61.5	250	GATCGCCGAGGATTTGGTGATCTCGGTGAAGACGGTAGAGACTCACGCCTCT
MAB_3715c		-	1	3771034	184.5	84	CAGGGACAAGCCCGATGCCGGGGGAGCTTTGCCATGGCAGTATCGCAGAGGT
MAB_3716		+	2	3771155	331	0	AGGGTGAATCCTGATGGCGGACATGCGCGCGGCTGGGCACCATAGCTTTCAT	3771053	41.5	CCCGCGAAGGCATTCCGGAACCTGGGACTCACCTCTGCGATACTGCCATGGC
MAB_3718c		-	1	3774195	908	0	GGCCAATCCCCCCACGTGGGAGGTGCCCCCAGCACCACTAAGCTAAGCCGGT
MAB_3719c		-	1	3776036	312.5	28	GGGTGACCTAATTTACAATACCCCCCTGGTTGTATTTCATACTGGTCGGTAA
MAB_3721c		-	3	3778857	668.5	69	TCGGGGCACCAACCACTGGAAGACGAAGCCCGGCAAGCACGGTACTCATGCG	3778953	83	AACGGGTCCGGTGGCAGTCCCGGCGGAAAGTGGTCGCGCACACTCTTAGAGT	3779031	87.5	ATCCGCTCCTGCGGGTCGAGCGGCTGACCCGGCTCGATAGCATCGAGCGCGG
MAB_3722		+	1	3778963	2763	0	TGCCCCACGTGAGCTGGCGCGTGAACCGGCGAACTGCGTACTCTAAGAGTGT
MAB_3724c		-	1	3781341	155.5	11	TTGTCCTTGGTAACAGCACCACCACGGTGCACCACACGTAACACTGGGGAAT
[truncated: 656 more rows]

## Sheet: Internal
Locus ID	Gene ID	Strand	No. Internal TSSs	Internal TSS 1			Internal TSS 2			Internal TSS 3			Internal TSS 4			Internal TSS 5			Internal TSS 6			Internal TSS 7			Internal TSS 8			Internal TSS 9			Internal TSS 10			Internal TSS 11			Internal TSS 12
				Internal TSS position	Internal TSS read depth	Internal promoter	Internal TSS position	Internal TSS read depth	Internal promoter	Internal TSS position	Internal TSS read depth	Internal promoter	Internal TSS position	Internal TSS read depth	Internal promoter	Internal TSS position	Internal TSS read depth	Internal promoter	Internal TSS position	Internal TSS read depth	Internal promoter	Internal TSS position	Internal TSS read depth	Internal promoter	Internal TSS position	Internal TSS read depth	Internal promoter	Internal TSS position	Internal TSS read depth	Internal promoter	Internal TSS position	Internal TSS read depth	Internal promoter	Internal TSS position	Internal TSS read depth	Internal promoter	Internal TSS position	Internal TSS read depth	Internal promoter
MAB_0001	dnaA	+	1	54	60	ACTGACGAACTGAATTCCCAGTTCACGGCGGTATGGAATACCGTCGTCGCAG
MAB_0002	dnaN	+	1	2904	83	GCGCCGGGTCGGCGATCGGATCTGAGGGCCTGCTCGGTATCGTCAGCGATGG
MAB_0003	gnD	+	2	3926	171.5	TTGTCCACGCGGGCCCTGTGGGAGCCGGCCACTACGCAAAGATGATCCATAA	4133	49.5	AGGAAGACCCCGGCTTCGATGCTATTTCGGGGTACACGGAAGATTCCGGTGA
MAB_0004	recF	+	1	5438	831	CCGGACGACGTTCCTGAGGAATTGTCGGCACGCACGGTTACCGTTGAGGTGC
MAB_0006		+	1	6581	64	ACCGTCGATGTCGTCATGACGCAGCTACATGCCGGAGGTAAGTTCGACTCGG
MAB_0008		+	1	9686	33	ATGATCCAGATCTGCGGGCGCTGGTGCTCAAAGTGATGGATGGTGTAGCCGA
MAB_0010c		-	1	11549	44.5	GCGACATCTATTCCAAAGTGTCAGACTCCGCCGAACAGTACACTCGCGCCGC
MAB_0014		+	1	14132	47	AACGTGAGCTCGACCTGATTCGTAGTGTCGCAGATCGTAGTGTGATGGATAT
MAB_0016		+	2	15462	43	CGCTTCCGACCGGGACGACGGTAGGTCCGAATGGCGAGAGGATAGCTCTTGT	15660	364	TCTACCAGGGAAGCATCGTTTACGACAAGGCATCGGGAAGAATGTATGTCGT
MAB_0017		+	1	17065	76	TCGACGCCGCCAAGGCCGATGGTCGTTGGGACGCCGCCTATAGTTCACAAGC
MAB_0018c		-	1	17602	75	TTCCGTGAGGCGTTGCGGGTGCTCAAACCCGGCGGGCGTATGGTGACGGCGG
MAB_0019		+	2	18459	41	CCCCGGCGGTGATGACGCCGTCGACCGCATCGAACCGGTAGACATCCAGCAG	20855	632.5	TGAACCTCGGCGAGGGCGACACCCTTTTGGCGATCGCGCATAATGCCGATGA
MAB_0034c		-	2	31990	39.5	GCCCAGGTTCAGCTTCGCCAGGAGCGCTCGCGCCAGCTAATATCGTGGCTCT	32755	33	ACGCGGCGGGTCTGGTGCACCGCGACGTCAAACCGGGCAACATCCTCATCAC
MAB_0038c		-	3	37848	93	GTACGCAGCCCATTTTGATCGGGCGGGCGGACGACTCCACACTGGTCCTCAC	38041	91.5	CTGTTGCTGCTGTGGGTGTTCATCTGGTCGGTGCTGCGTATTCTGCGTACGG	37767	843.5	GGCTATCGCCGCGGGGGTCGGATTGGTACGTCGAGGATCTAGGATCGACCAA
MAB_0039c		-	1	39383	545.5	TCTCAACCCAGACACGTTCGCCGAACTCCTGCGCGAATATATTCGCGATCAG
MAB_0045		+	1	42976	39	CCGCGGAGTTCGGGGAATCGACCTTCGCCGGATCGAGTATGAATGGGATCGC
MAB_0051		+	1	47383	295	TGAGGAAACAAGGCATTCCACAATGTTTGCCCGTCTGGTAGAGAAGATGGGT
MAB_0056c		-	1	50883	53.5	ACCGGAGCGGCGCGCTTGACCGACTTGGCCCGCTACGTCAACGCTATCGGCA
MAB_0061		+	2	58297	27	AATTCTCGGGATCATCACGGCCGTAGCATATTTCGGCATACTTGTGTACTAC	58740	33	CGATCCGGGAGCTGGCGCGTCAGCACACGGCGCGTGGCATCGTCGACGTCAG
MAB_0074c		-	2	70542	112	GCGGCATGACCACCACCACAAAGTATTACGAACTCGATATGATCGTGTTCGC	71025	30.5	CGGCCAAGGAACTCTTCGTCTTCCAGCGCACTGCCAATTACACTGTGCCCGC
MAB_0076		+	2	73361	157	CTGGTACCCCCGTGGAGGTGTTCCACGGACCGGTGCTGGACCATAGCCCGGT	73741	30	TCGTCCACACTGGGCCGGCACACCAACGACAAGATGGTGTCCTTTTATGTAC
MAB_0087c		-	1	84166	20.5	GGCGCCATTTCGGTCGATCTCGAAGGCAAGCCGCTGGATACGATCCTGGAGA
MAB_0092		+	1	93288	97.5	CGGATCGGCGGGCTGCTGCGCTACGGCATCCCCGAGTTCAAAATGGAGAAGC
MAB_0093		+	1	94936	35.5	GGAAATTTCTGTGGCAATTTTCGTCCCTGGATGAGGGGTACGTTCGCAGCAG
MAB_0097		+	1	98488	36.5	GACCTGGATCAGGACCCTGAGCTCCTTGAGCAGCTCGATATCGTTGTGGCGA
MAB_0099		+	1	100223	55	CCCAAACCCAACCCTGCGCTCTCGCCGCGCGCCCAGCGGATACTGAGTGCGC
MAB_0106c		-	2	107756	31.5	CGGTGTGGTTCCGGCACGCCAAGGCCGGTGAACTCTGCGAGCATTTCACCGA	108731	76.5	CCGCGACGCTGGTCGACGCCGCATCCGGGCTGCCCATTAGGGTAGCCAGCAA
MAB_0114		+	2	114511	51.5	GGGTGCTCGTCCACAAGCAATCCCCGGTCAGCACCGGAATGATTGTCGCCCT	115030	178	TGGTGGCGGGCGTCGCGGTGGCCCAGTCCGAATATGTCACCATCGGTACCGC
MAB_0117c		-	1	117214	40	CGGGTCGGTATCGATCCCATCAGCGACCCGGACACGGCAGTATTGGCAATGC
MAB_0122		+	2	120972	25	TGGCAATCACTTCATGTACGCATTTTCTTCGATATGCGTTGATGGTCTACAA	121597	2661.5	TTCCGGCGCTGCGGTTGAACCAGTGGGCACGGAACCGGCAGCATTGGATCGT
MAB_0124		+	2	122717	42.5	CTGGGACCGCATGGGTTGTGGCCGAGGCTTATTCACGGTGTGCTGGTGGCGT	123009	82	TCATGGGCTGGAACGTCCGACTCGGCGAGGCGACGTGGTTCGATCAGTACGT
MAB_0126c		-	1	124984	1097.5	CATTTCTACAAGCAGGCGGTTGAAGAGCGCAACCATGCGATGATGATCGTCC
MAB_0131c		-	1	128711	25.5	TGGAGGGTGCCGAGAGCGATCACGATGTACGGCTGCCGTTCAATGAGCCCGT
MAB_0132		+	1	130381	35.5	GGGCCTGCATCGGCGTTGTGAGGATGTGCGGTATTTGGGATCGTGGCCACGA
MAB_0134c		-	1	131775	54.5	CGCTCAGCTTTGTCGAGCTCGAAATGAAGGCCGCCGGTATCGTCAATTACGG
MAB_0137		+	1	134854	67	GCGCCTTCGCGGTGCGGCAAGCCCAGGAGCTCAATGACTACTATGACGAAAT
MAB_0139c		-	1	136423	88	AACCCGTTGTCGAAGAACACCGCACGCCGTGGCGTACTAGGCTGGCTTTTGC
MAB_0140c		-	1	137864	41.5	GGTCGTTCGGCGGCAAGCTTCTGCACACCACCGCGTGGGACCATGACTACGA
MAB_0141c		-	2	138865	33	CCTACCGCTACCTGCTGGACCGTGGGTATGCGCCTGGCAAGATCGTGTTCGC	138957	84.5	TGCCCGCGCGTCGGGGATACCGGTACTGGTGGTGGACTATCGTCAGCTTCCG
MAB_0143c		-	1	141267	53	ATGGCGTCACAATCGCTCCGGGTGGAGCTGCGCCGACATAGGATCGGCGTGA
MAB_0144c		-	1	142464	223	CAGCGCCGTTTTCCGTCGCCTGGACGTCGCCGACCTGGAAGACTGGCGGCAA
MAB_0152		+	1	149065	144.5	GCGGGCGCACCGGTGGATCTGACGAATGAGGCGGGTGACACGCTCGTCATGC
MAB_0153		+	1	150244	38.5	GTCTACTGCAAACCCGAAGACGCCGAGGCCGAGCATGAGAAGATCCTTGGCT
MAB_0161		+	1	156955	93	ACCGAGCAGGGCGTTGATCCTCAAGTCCTCGAATTCGGTAGCCTTGAAGGAA
MAB_0166		+	1	160839	639	TGGTCCAGGCACAGCAGGACTATCCCAGTGAACCAGGTGCATACTGGTTGCC
MAB_0170		+	1	165427	21.5	ACTTACCGGCCGCGGTCATCAATCGCCTGCCCGTGCGCTACACCTTTGACAA
MAB_0171		+	1	167891	153.5	TGCGCGGGTCGCTGCGCCGCAACCTGCAGCTGATGCGTAGTTTCAACAAGAT
MAB_0174		+	2	169843	347.5	TGGGTGTGGCCTTGGCCATCCTGGGCACCGCCCGGCTGTACGCTCCTCTTCT	169986	85.5	AACGGTTTGGTGCTGGCGTATTTGGGTGGGCTGTGGCTCATGATGGTGAAGT
MAB_0176		+	1	173195	116	CAAGTGGGAAACCTTCACCACTCAGGAACTCCCGGCGTATCTTGCTGCGAAC
MAB_0178		+	1	176139	111	CACCCGTGCACGCGCTGTACGCCACGCCGGAGTTCTGGCAGATTGACGGCAA
MAB_0179		+	1	176643	103.5	TTGAGGGCTTCGCGCAGTCACAGGGTGAGAGCCTGGCGTACCGTTTCCTGGA
MAB_0180		+	2	181140	87.5	CGAACTCAAGACGGTGTTCGCCGACTTCCCCGATCTGGAAGTGTGCGTGTAT	183777	108	TGAGCACATCCAGGTCATCGACGAACCGATCATCGCTAAGGTCGGTGCTCAT
MAB_0181		+	2	184981	38.5	CCGGGCGCGCTACCCGGTGTGTCGGAGGAGAAGAACGGCATCATCAAGAAGG	185373	71.5	TAAGTCGCTGAAGCTGTTGCGGGACAAGCAGAAGCATGATCGCATGCAGCGT
MAB_0183c		-	2	186039	76	AATGCGGACTGCCACGGAATACGGCGTGAGATCGAGGAGTTGCTCCATACGC	186698	32	TCGCCCAATCGCTGGCGTTGATCTCCGACGCCGGGCATATGCTGACCGACGC
MAB_0185c		-	3	188836	24.5	GCGGGCCGGCCTGGCGTGTGCTGGGCGTCGTCTTTGGCACCATCTTCTTCCT	189257	58.5	CTGACTCCCGCCGCGCTGGCGACCATCACCGCTGCCTTTACTCTCGGGATAC	190055	45	CGGATCGTCATCACCTCATCGGATAAGGGCACCTTCGCTACATTCGAGGGGC
MAB_0192c		-	3	201709	26.5	CGAACAAGCCCGGCGTCAACGAGTTCCTCAATGAACTGGACAATCGTGCGAT	202956	282.5	TCCAGCGCGCGGTGATCTTCCGAATCCGCTGAGCCGCTACGCTCAATTACCG	202166	77	AAGCTGGGCCGTGCCGCCGTCAGCCGGGGAAGCCTGGCTAAGCTGGATCAGC
MAB_0194		+	1	203775	120	GCTGCGGGGACTGGTCGCGGCCACCGCCGACCTGTGGTGGGATCGTGAGCAC
MAB_0201c		-	1	211873	227	GTTCGGCCGGCCTGACAAGCCAGCGCCCAGGGTCGAAGGAGAATGACATGGC
MAB_0205c		-	2	214190	62	ACGGACTAAGGTCGTTGGACATATCCCGATCATGGAGAAAGCTGTACGACAA	214547	22.5	GGCACTACTTCCTGCCGCATAAATACCTCGTTGGAGCCAAGTATGACCAGGT
MAB_0209		+	3	221272	66	GACGACAAGGACCAGCAGGATCGCGACGATCAGTCTGGTGACAATGATCTGT	221337	25	GGGTGCGGCCTCCACGCGGCGCCGCAAGCAGGACGAGCAAGACTTGTCTGAC	222932	1645	AAAAATCACAGACGCCAAGCGGACCCGCAAAATATTCGGACAATAATGGTAT
MAB_0210		+	2	223375	2535	CAATAGTTATATAGACGCGGCTGGCGAGGAAGACCTTGGTAATATTGATAGT	223471	76.5	TGAGGTTCGGATTTGTAGTACGTCCGAACCGCGATTTATCCTCATAGCTTAG
MAB_0212		+	2	224276	36.5	CAACTGTTCTCACAGATGATTGCTAGGCCGGAGCGTCTAGTGTGTGCGATAG	224565	202	GAGAGACAGTCCCTGTTCGATACGACCCTGCGAATCCGTACGATGCTGAGAT
MAB_0220c		-	1	233027	78.5	CCCTCGCCGAGGCGGGGTCGCTGATCAATCGGTACCCCGATAATGGCTACGC
MAB_0243		+	3	248569	259.5	GACGGATTGAAGCTCCCTCCCCCGGACGGGAAGTCTGAGAATATGGGCCACT	248858	84.5	CGGACAGTCAGGGCCGTACGTTCACCGGGCAGTGGGTGGATAATTCGTATGA	249036	490.5	CTTTCGGTACCCGATAGCGCAGCCCTGGAGGTTCCCTGAATACAATGGGATG
MAB_0244		+	2	249370	192	CTCCGATGTACCGCGAATGGGCCGACAAGATTCGCAACTACGCTGACAGCAT	249535	80.5	CCGCTATCGAGAAGTCGAATGACCTGAACAAGGCTTGGGATGCTTACAAAGC
MAB_0250		+	3	252396	35.5	CGAGGCAAGACGCTCGGCGGGTCGTCGTCGATGAACGCGATGATGTGGGTCC	253359	413	CGCTACCTGAGCGATCCGGCCGGACGAGACCGTGCTGCCATGATGTTCGGGC	253499	176	GGAGGAGACACTCGTGGCCGCGCTGGAGAACAACTCGCATACGCTGTATCAC
MAB_0258c		-	2	260832	37	TCCCCATGATCGCCGACGCCGTGGGGGTCAAACTCGACAAGATAGATACCGT	261192	91.5	ACATCGACAACATGTCCCGCGCATTACGCAGCGGGCATAACATCGTCTCCAC
MAB_0261		+	3	263163	5697.5	GGCAGCGCCAATCCCCTGGGCGGAGGCCCCCTTTCGGGTAATCTGAATACGC	263362	64	TCGACCTCATTGCCGACTACACCGGAAATCTACTGCGCTACTTTGACCCGGA	263617	110	TCCTGCACCGCAGTGTCGGGCTGGCGGGGCTCAAGGCCAATTATGGACTGGA
MAB_0271		+	2	271123	496.5	GGCGCGGTATGGGGTTGAGATATTCCCCGTGAGATGGCATCCTATCGAACAT	271177	733.5	GTTCGATCCAAAGGTGGACCTGACTGGCGACGAGGCTGCATACTTATCTGAT
MAB_0272		+	2	271928	909	GTCGGGCTAATGCTCGGAGGTTTTTCGAGCGGACACCTACGATCGAGGACAC	272129	49	CCACTAGCGCAGCGAAGGCCGGCAGCCGACCTAAGGTTGAGAATCAGTACAT
MAB_0273c		-	1	272320	24.5	GCGGCACCGACCTCACCACGTGTCTCGACGGGGTTGATATCAACGTCACTCC
MAB_0275		+	1	274486	38	CATCGGCTTGGTAGACCGCATTCGCGCCAGCATCGTGGAAGGCTGCTTCCAG
MAB_0276		+	1	275462	112	CTGATCGAGCGCCGCTGGTTGTCGAAGAGACGCTGCGTTACGATCCGCCGGT
MAB_0278c		-	1	277978	65.5	TGGCAGTCCGACCGCGCCCCCGCCTACGACGAGGTGATAGCCTCGTTGGCCT
MAB_0279c		-	1	278249	33	AGCAGCTAGAACAACCAATTACATTCAGCCTCAACGATATCGTTCCAGGTCT
MAB_0281		+	1	281608	534.5	GCGACCTGGGTCCTAGCGACCAAGTCCCTACGTGCCGGTACCGTGCAGGAAT
MAB_0285		+	1	285042	34	ATCGCGATGTTGCTGGGTACCGGCGAGATCACACCGAATATCATTGATTTGA
MAB_0287		+	1	287093	56	TGGACCGCGAGGTCGATCTGATCGACGGTTTCGGCAGTACTCTGGCGGCCGA
MAB_0289		+	1	289082	170	CCGTGGCGACATCGAGGGGCCGCAGGGCGTTCGGCTGGAAAATGGAACTCGG
MAB_0290		+	1	290826	51.5	CAACAGATTACGTGCATCGCGGATCAACCAGTCAGGATATTCTCGATACCGG
MAB_0291		+	3	292633	28	GCCGATGGAGCATGAGGATCAGCACTTCGGCAACCTGTACGTTGGATCACGC	292181	174	CCGCCGTGGAGCGCCGCCGACCTGCACCGTGCCCGCGGATACGCTGAGCGCA	292935	24	AGATCGCCTCCTACAAATGGGAGCCTGACACACAGAATATCCTGACCACTGC
MAB_0296		+	1	298687	22.5	GCCTCGGCCTCGAGCTGGCCGAGTACGGAATCCGTTGTAACGTGGTGGCTCC
MAB_0300c		-	1	302589	22.5	ATGGTGATGCCCTGATGCGTGGCACCGTCCAGGTAAGCGACGATCCTGAGGT
MAB_0301		+	1	303394	111	GATTGTTGTCGTCGCGGTCAGTCATCGCTTGGGTGTGTTGGGATATATGCGC
MAB_0303		+	1	306110	70.5	TTCACGACGATTTCGCCGCCCGCCATCCATGGTTTAGCTACCGTCGTCTCGG
MAB_0304		+	1	306563	19811.5	TTAACGCTGGGGGAGGAAAGGCAGCTGACCCCGTCCTATTAGACTGGGAGGC
MAB_0305		+	2	306781	50.5	ACGAACTCGCAGCTCAGCATCGCTTGCAACAGGAGAACTACAGTCAGCTCAA	307710	96.5	GCGCCTAAATTCCAACTGGCACTTGAGATCCTGGACGATAGGTTGAGTGAGA
MAB_0309		+	2	312256	119.5	TCGCGCTGGAGCTACTTCAGAACGAGCTGGGCGCCCGTAAGATCGACCCCAA	310830	282	CACTATCCGTTCCGTCTGCTGGCACCCAAGACGATGCGTACGCTCGTCGAAG
MAB_0311c		-	2	314086	59.5	ATACCGACTGGTTCTGGTGTTCCCGGGCCTTCGGGGCGCAGAATCCGGGTAT	314385	114.5	ACTAGAACCCGTCAAGCCATTCGTGGCCCTGCGGCACATAAGATTCCACAGC
MAB_0315		+	1	318178	90	CGCGATCGGGACTGTTCAGTTTGATGGCGCCGCGGCGATACGGTGGCGATGA
MAB_0337c		-	1	335430	38	CTGCAGTACGCGCTGGAGGTGTGTAATGCCGTCGGCGATATCGTCGAGCCGA
MAB_0340		+	2	337578	74.5	GCCTATTTACGGGCGCTACGGCGGGTGGATCCGTGTGGTCTTCTATTGATGC	338206	32.5	TCCGGGACGGTGTCGAGTACTTTCACGGCCAGGACGGCAGGATGTGCACCAG
MAB_0341		+	1	338928	72.5	CCGGGTGCTGGTCGCCGGTATCGACGGGCTGATCCTGCAACATGTCGTCAAT
MAB_0345		+	1	342757	223.5	TCGAGGTGGGCCCGAAGGCGGCATGCAGCGCGGTGGCGGAGACTGGAACCGC
MAB_0347		+	1	345556	310.5	CGCGCAATGTTGTCGAATTCTCCAACTCGGACGGCACCTATGATGAGTTGGC
MAB_0349c		-	2	346723	27	AGCTCATGGCCGAGGCGATTCCCGGCGCCGAATTGGTGATCATGGAGAACAC	347150	166.5	ATCGAGCGCGCCCACGTCGTCGGCAATTCTTGGGGCGGGATGATCGGGGGGA
MAB_0351		+	1	348824	36.5	GCTTCTGGGTCAAATACCACTTCAAGACGGACCAGGGCCATGATTTCCTCAC
MAB_0353		+	1	350707	38.5	TCGGGGTGTTCGCCAATAGCGACGCCGCCGACCGGGCCTACCATCGGGTGGT
MAB_0354c		-	1	351562	75.5	CCTGTCGCATGCTCAAAAACGACTGGACCGAGGCCTGGCAGACTGAAGGCAA
MAB_0355		+	1	353596	85	GACCGGTGCCGTCAGCTCACTTGCCATCGAGCTGAAATACCGTTTGGGATAT
MAB_0358		+	1	355894	120.5	GGTCGGCTACACGTGGCCGACGGATTTCGGTGGAGTCATATATTGCCAGCAC
MAB_0364c		-	1	360437	209	CAGCCATCGACTTGGCCGCCCTGATCGAAGGTGTCTGTCTACGATTGGGGCC
MAB_0367c		-	1	363662	136.5	ATTCGATTGTCGCGGCGCTCAAGCCGCTATACGCGACGTACCATCTCATCGG
MAB_0369		+	1	365968	36	TCGAACGAGTCGAGCAAGGTCGATGTCCGGCAGATGATTTCATCGACAATGT
MAB_0370		+	1	366440	29.5	GCGATGGTGCTGAGCCATGAACACCAACATGACGAAACTATGATGCAGGCCT
MAB_0371		+	1	367642	97.5	CGGCGGCGCCTTTCACGGATGGGACATGGCTCCTGTCGCACAATGGAATAGT
MAB_0372		+	1	368109	163.5	GTTTGACCGCGAAGGCGAAATCGCTTCCTCCTAAATGGTTTTATGACGAGGC
MAB_0373		+	2	369212	106	ACGTGCAGTTCACCACCGGAGCGGCCGACGCACTGCGTACACTGTTGCAGGC	369763	40	CAGGGGGCTTTGGCCGAACGCGGACGAGCGGCCCGAAAGATACTGGGGGAGT
MAB_0377		+	1	373642	64	ACCGAGCCGGATCTACGTGTGCATCTGGACCAGTTCGAAAAGATAGTGCTGC
MAB_0378		+	1	374219	82	GCACCAATGCACTGACCGACGCCGGCATCGATTACGGCAAGGTGGAAGCCGC
MAB_0379		+	1	375832	33.5	GCCCACCGCGTCGTTGACTCAGCACGTCGATGACGACCAGACTTTCCGGTAC
MAB_0381		+	1	377478	111.5	TCGGCGGCGCATTTGTCGCGGCGCTGCTGGTCCGGTGGAACTATGGAAGTGT
MAB_0383c		-	1	379587	130.5	CGCCTCGCCCGAACAACAGCAGCGGATCATCGAGATCGTAAATTCTGCACGC
MAB_0386c		-	1	382515	73.5	GTTATTTGGGAAATGGCCACCCGGGGCCGCTCACTGGGCAAGATGGCCATGG
MAB_0390c		-	3	386578	49	CATGAATCTGGCCGGTCGAAGCGCCCACCTGGTTTGGTACGTTCCCGAGCGG	386786	40.5	GCGATCTACGGGAGGCCAGGCAGGCCGGTGCGATTCAGACATACTTGGGCCC	387153	59	GCCCTGGCCGCCCTGGTCGCCATCGTCATCACCGGGCTTATCCTGTCCAAAC
MAB_0393		+	1	389579	34.5	ATCTCGTCATTCACCGGGTATGACGGGCGCTTTGACACCATCATCGATTCGA
MAB_0397c		-	3	393381	25	CCATCCGGGCCGGCGTGTTCGTACCTGTTTTTCCCGTATACGTTGTAGCCGA	393436	43	AATCGCAAGTTGCGGCGAGCCTACGAACTCGAATTGCCTATCATTTTGTTGC	393100	37	CACAAGCCCAACGGATTGCCACTCGTCCAGAATGGACTTAGTCTCTGCAAGC
MAB_0400c		-	1	398792	24	GGGGAAACGAACCGCCTCGGTGCGTATTCCGCGCGGTTATGGTTGCCGCTGC
MAB_0401		+	2	402674	29.5	CTGTCCAGCTGGAACGGCCCGGCTTGGTCGATCAGCGCAGAATGGCTGGCGT	403138	61	CCGCATCATGGTCTACGGCGGACAGATCTCCTTCGGCTTATACATGGTTCAT
MAB_0407c		-	1	408667	28	TCGATCATCGAACGCAACGCGTTCACGGTCCGCGAGGCGACGATGGATGTGC
MAB_0410c		-	2	412770	142	TCAGCACGCGGGATCCGATCGCGCGCAATCGATTCTGGATAATAAGTTCTAT	412849	61	AGGTGCAGATCGAGGGCCTCAAGGGCGAGCTGTACGCGATGATGCTGGATAT
MAB_0419		+	1	419182	1467.5	AATGTCATGCCCACCACGATTTTGATACGCGCGGACGGTAGCGTTGCCCAAG
MAB_0420		+	1	419975	727.5	CGGCGATGTTGGAGGTGTCCGGCTGGGCGCAGCCATGGGACACTCATAACCT
MAB_0426		+	2	426975	159.5	TATTTCCATGGCCATCGACAGGGAGGCGATCACCCAGGTAATCTTCTCCGGC	427054	272	TCGGCGGTGGTCTACGGGTACCGCAAGGGGGCGTGTGGCAAGCTTTGCGAAC
MAB_0427		+	3	427855	490	GCGAGCGGTTCCATCTCAACGATCCGTTCTTGGTGCGATACGGTAAGTACAT	428510	49.5	GGGCGCCGTAGTGGTGAGCATCCTGACCCTCATTGTGTTTTTCTATATCTTC	427730	75	CGCGATACCCGTTCTCATCGGGACGTCGCTGCTCATCTACAGTCTGGTGTAC
MAB_0433		+	1	434829	58	AACATAAAAGAACTGCAGAGTGAGCTGTCCGGTGCGGGCATTCTGGAACCAT
MAB_0434c		-	1	436388	60	GCGGACTTCGTCGCTGAAGCTCAAAGCATCATCCCCGGTATCGTCGGGGCGT
MAB_0439		+	1	440257	333	GTGGTGGCGGGCCGGGACATGCCCGTGATCTGGGTGGCTACAATCGACGAAT
MAB_0440		+	1	441195	72.5	GCTGGCCATGAACGGGGTCGACAGGCTCACCCGGCGGGGAGAATCGACACGC
MAB_0441		+	1	442287	48	GCTCGCGCCATAGCCGATCCTCGCGGTATGTGAACTGGGACAATGAGATCGA
MAB_0445		+	1	447566	245.5	CGGGGTACCCCTGTTCCTTTTCCTGGATCCGTGCGGCGCTAACGTGCAATAT
MAB_0449		+	3	451787	36.5	GTAGTGACCGTACCGCTGGCTGATTTGCGTGTTGGTGACATTGTGGTGGTCC	452160	80	CGCTGGGGCACCCCGATGCCGCGGTGGTGCGAGCCATTACAGTGCTGGTCAT	452729	108	ATCCGCCCCGAATCCGCCGACACCGTCAAAGCCCTGCATAAGCTTGGGGTCA
MAB_0450c		-	1	453521	100.5	GTGTTCGGCTACAGCCAGCAGCACGGTGTGCCCTCGTTATTGTGGGTGTCAC
MAB_0451c		-	1	454856	175.5	CTTCCCCGACGGCCCGATGCGCTATCACGGCACGATCTACGATGACGATTAC
MAB_0457		+	1	458725	458.5	TCATCATCACTGAGTTGAAGACCCGCGGCGATCAGGTCATCATCAACGGCGA
MAB_0462c		-	1	461903	108.5	CCACGCTCGCTGAGGGCCAATCATCTTCGGGCACCATATATTTTGATGTCAC
MAB_0467		+	1	465466	25	CGAACGTGTACCGGCTAGGGGTACCCGTGGCCGGTGATAGCGTGCCGGCCAT
MAB_0476c		-	1	471187	376.5	CCACGTCGAGATCTTCTACGCCGCGGTAGCTCCTTATCTAGACTCGCGGTAG
MAB_0477		+	1	472270	87	TCGGCAATCTGGGAACTAGCGGGAAAGTGTCCTATGCCAATCTCAATAGCGA
MAB_0478		+	2	473849	204.5	GCGGATCGCCATTTCCAGCCGAGTCAGCTCTCCATCGATACGCTGTACATCA	474104	29	GTGGCCGATATCGACACCATGGCTGCCCGGATGGGCGACATGATGGAGTCGA
MAB_0481c		-	1	477335	25	AATGGGCGCAGGTTTCTGCAGGCCCATCTCGACTACATCATCATGGGGATAC
MAB_0484		+	1	479996	45	CGGTCGAGGCGTACCCGCCCACATTGCTCATTACCGCGCAGGATGAATTCCT
MAB_0486c		-	2	482302	38	GTGCGGCAACAGAACTCCCACTCACCGAGGATGATGTACGCTCTCTCGACGC	482534	31	GCCGGGCTTGATGCCGTGGTGGTGGCGGGGTTCCCGGGTACCGTGGCGTCAT
MAB_0487		+	1	484176	5637.5	TTCGTCCACTACACGGAGATTCAGGGCAACGGATTCCGTACCCTGGAAGAGA
MAB_0489		+	2	486524	199.5	TACCTCCGGCGAGCAGGTGGTGTTCACCGCAAGCGGTCGTACCATTACCTTC	486904	124.5	TCGGGCGCCTCGTCGACTATGACTTCACAGCCGCCATGGAGGATGACCTCGA
MAB_0491		+	1	490575	131.5	CTCGCCAGACCCGGGCCTCACGAGACGCGCTGGACCGTACGCTCATCGATCT
MAB_0493		+	1	492245	113.5	ACCCCGGCCTGCTCGTGTCTTCGGTGACGAGCACGGCCTATGTTGCTTTGAT
MAB_0502c		-	1	499625	54.5	GGGTCTTCATCAGACTCCCAGGTTCAGGGAATGCGATTATCCTGCAACCTAT
MAB_0506		+	1	503821	417.5	TTCGTCGCATTCCTCACAGCGGGAATGCGGTCGGGGCTAGTGTTTCCGCCAT
MAB_0507		+	1	505152	96.5	GATTTCGGATTTGTCACCACACCGGAGGTGGCCGCTGATATCGATGAGATGG
MAB_0509c		-	1	506756	55	ATCCGGCGGGCCGACCGCCGACGCGCGCGCCCGCCACTACCATCAAAAGCTG
MAB_0510c		-	3	507882	108.5	TCCACCAGGTGGCAGGGCAATCCCATTTCGCCATGGGGCAAGCTGGATCCGA	509260	35.5	CCGTCATCCCTGGCCCGACTACCGACCGCCCCGCGCGGGACAATGGGTGCCC	509747	59	TGGGGCGCATGAGTATCACCGTCATCGGTGCACGATTGCTACTGTCGGGCGT
MAB_0511c		-	1	512172	382	TCGCAGGGGTTGGCGTTCATCTTGTTCTTCATCGGCGTCAAACTGATCCTGC
MAB_0512		+	1	513835	31	GGCGCCCGGGTAGTGGCGCACCGAACGACCGTGCCGGATACCGTTGCCGCGT
MAB_0516c		-	1	518056	37.5	CACGCCGAGCAGTGCGCGATCCGCGATGAGACACCGGGCATGATGGCTGCGT
MAB_0517		+	1	518622	70	ATAGTCGCCGGTATCAGCGTTCTGGCGGTGCTGGCGATAGCGTTGACGTCGA
MAB_0519		+	1	520628	206	TCCGTGCAATCGGCGCCGCTGATGGAGCGGCTGCGGGAGATGATGAACGCCT
MAB_0522c		-	1	523885	32	TGTCGAAATCCATCTGGTCACGCATACCTGTCCTCAATAGAATCTCCTATCT
MAB_0526c		-	1	526781	406.5	CGGTGAGATCGATGTTGCGCCGCTCGTCACAGGTGAGGTAGGTCTGGAAGAT
MAB_0527c		-	1	528672	37	CACATCAAACTGGGTACCGGGGTCGTGTCGCTGCCCTACCATCACCCGTTGA
MAB_0528c		-	1	529127	104	GACCGCAATTGGGCTCTCACCGAGCGTCTTGCGGGCGCTAACGTGGTAGTGC
MAB_0530		+	1	531510	271.5	AATCGTGACGACTTGATGGACGCCCTGGTGGTTCGCGCGACCATGAACGAGA
MAB_0531c		-	1	533418	27	GCCCTCCTGCTCGGCGGGCTTGGGTTTTTCGCCTATGAGAAGTTATCCGAGC
MAB_0533		+	1	535537	205	GTCGACAGGGTCGTTGGTGGTCCCCGTCGCAAGGGGCGCATCATCAGCGAGC
MAB_0534		+	1	536829	24	TGGTGTTGGTGAAGTCGATACCGATGTACTCGACGTGTGAACATCACCTGGT
MAB_0542		+	1	543520	76.5	ATCTAGTGCACCCCGGGGATCTGGTGATCATCATCGCCTACGGTGTGATGAC
MAB_0544		+	1	545701	27	AGGAACTATGGGAACACCAGGTCGGTGACAAAATGTACGCTCCGACTTTTGT
MAB_0547c		-	1	550420	53.5	TCGACGAGGCAAGCACCGCAACCGATCACGTGTCCGTCGACAATTGTGGTGC
MAB_0549c		-	2	551571	83	TTCCGGGTGGCACTGTTCATCTTGTCGGCCGCGATGACAGGATGCTTTGTAT	551982	297	GTGGGCGCGACCGCAGTGGTTGTCTACGGCGTGCTCGGTACCCTGGGCACCT
MAB_0554		+	1	555770	312	TGGGCTGATGGGCCGGGGCACCACCTGGTCGCGGCAACTACCGTGGCTACGT
MAB_0559		+	1	560196	55.5	GTGGCTGCGGAGATCATTTTCGATCAGGGTCTGGGCGATATGTTCATCGTGC
MAB_0560		+	1	561802	112	TGGTGCGATACGACAACATCAACGGTGCGGACGTCAATATCGTGGACCCGGT
MAB_0571		+	3	570719	22	CGCACATATCTCGGACCTAGCTTCGATATCCACTGTGGTGGAATGGATTTGG	570804	49.5	GCTGTGCGGCCGGGGACGGGTTCGCCCGTTACTGGATGCACAATGGCTGGGT	571446	152.5	GCCCGCAATGGACCCTTACCAGTAGCGACGAAGAGCAGTACCATCATGGCAG
MAB_0572		+	1	571990	131	CGCTGTTGGTAGCGCTGGACAACATCTCGGACCCACGTAATCTCGGTGCCAT
MAB_0573		+	1	573034	31.5	TCGTCGACATCATCCTCGAAACGATCCGGGCAGCGGGCAAGCTCGACAAGGT
MAB_0575c		-	1	574673	187.5	CCTTCGGACTGGGGCTAGCAGTGCTGTTCATCCACCTCTATCCTGGCCGCAC
MAB_0577c		-	1	576467	33	GAGGTGACCCCCGCGGCAGCCGCCCAGGTCCAGGACGCCACTCTGGTGGTCT
MAB_0583c		-	1	583506	103.5	GCGTGTCAGGCAGTTCCGGAAACCGACGATGTCAACGTAACCTTCGACGAGT
MAB_0585		+	2	586429	138.5	GTCGAGGCCTTCATCCAATTCAGCGATCCGTCCGGGAATACGCTGGAGGTGT	586175	367.5	TTGCGGCCTGGCGAGAGTTCGGAACCAAGGTGCTTGGCATGATGGAGGGCAC
MAB_0586		+	1	587211	70	AAGCAATCTCGATCCTGGGCGGCCATTGCGGCGTCCGGTAAGTTCTGTGTGA
MAB_0587		+	2	588239	53.5	GTGGAAGGGGCGCAGCCGGGCGACCTGCTCATCGTCGATATTCTCGACGTGG	588899	61.5	GAGAACGCCATCTTCATGCCGGGCAACACCGATCCGCAGTATTCTCAGTGGC
MAB_0588c		-	1	590228	51	TGCTGACCGCCTGCGCCGACCCACCGGACGGTGACGTCGATACTGACGTGGT
MAB_0589		+	1	590776	169	GTGGCCGGTGGGCGTCTGCCCGCCAAGGAGCTTCCCGGATACTGGGTGGCGC
MAB_0590c		-	2	592320	44	CCCATCACCCCGATATCAGAAGTTGAACGCGCACTGATACTTTCGGTGGTCG	591350	73	CCTTCGGAAAGATTCCCGGCACTGTCCCTACCGTGCATACCCTGATGTACCT
MAB_0595c		-	1	596331	25	GATGTCACGCCGCTGCAGTGGGTGATCTTCGAAGAGGAATACTTCAAGGCCG
MAB_0604c		-	1	604253	449	ACGCGGCGCCCCGGGCAACACGATCAACCACGCCACCTCATACTGGGTGGGC
MAB_0607		+	1	606701	82.5	GGGGGGCGCACCCTTCGCGCTCGCTGCCGATGCGAGTCACAATTTCCATCGC
MAB_0613		+	1	612361	58.5	CAGGTGTCGTGTGAGTTGCCGCTGCAAGCCATTGCTGGTCTGCTTGGTGTGC
MAB_0619		+	1	618489	66.5	TTCAAATGGATTTCGCCCCAGATCGGCTACACAAGGCCAACATTAGTGGCGA
MAB_0622c		-	1	621739	43	GATCGACGGCCCGCTCCGGCGGTGGCGTCTGGATCCCCAACAATGAGGTCCT
MAB_0623		+	4	623490	117.5	GTCCGATGCTGACTCTTGGCGGTCTGGTCGTGGACGAGGAGACTGGTGCCGT	623571	313	GGCTCTATGCCGCCGGGCGTGCGGCGGTCGGTATCTGCTCAAATTCGTATGT	623638	30	GGCCGACTGCGTCTTCTCCGGACGCCGGGCCGGGACCGAGACTGGAAGGCGT	622242	53.5	CCATCTCAGGAGGCATTTATTACGCCGGCGGCGGCACTAATATTCAGCGTGA
MAB_0624		+	1	623847	23	GCGGACGGCGCCAAGGTCGTGGGGCACAAGGTGGGCCTATCGTCCGAGGCGA
MAB_0625		+	1	624825	30.5	TCTGCGCGCCCACCTTGATGCTCCGAACGTCAACATGATCACCTGTGGTGGC
MAB_0626		+	1	625872	32.5	ACACCATCTCGCCGGAGAAATTGGCCAAGCAGGCACGGATAATGGCAGACGC
MAB_0627c		-	1	626448	52	CGACCCCGGCGACCGAGGTCTGCGGCACCGACCTGGGTACAGTCGCCGAGGT
MAB_0629		+	1	630020	50.5	TGACGCTAGAGACACCCAGCGGCTCTTTGACGCCGGGGTAGTCTCGCTCGGT
MAB_0632c		-	1	632527	33.5	CCGGACCCAACACGTTGGACCGGCTCGTCGCGGTCGATACCCTGGTGGCCGT
MAB_0641		+	1	643802	26.5	CAGGCCCGCAGTTCGACCATGTGGCGTTGAGCCGGGTGTACGAATTGATGGC
MAB_0642		+	1	644276	40.5	ACTGTGCGGATCTGCCGGCCGCAGCGGCCTTCTATGACAAGGTTCTCGGGGT
MAB_0646c		-	2	648747	22	GTCCGCCGGGCCAGTGATGAGCTCAAGGGGCGCTACGACAAGATCGATCTGC	648971	62	GCACCACCGACATCCCCGATCAGACCGGCCGCATCGCTATCGTCACCGGTGC
MAB_0649c		-	1	651455	24.5	TGACCCAACTGGGCCAATACTTCACATTTTTCGCGATGGACAATCATCTCGG
MAB_0652		+	1	656309	36.5	CGCCGCCGGGATGCCCTCAGGCACTGCGTAACCCGGCCTATGTTGACGGTAC
MAB_0656		+	2	659301	153	AAGACCTTCGACACTCAACGTCTGGCGTTGACCTCGGCTACGCTTCGGGTAA	659919	27	CCGAATCTCATCCTGGCGATCGCGCTTGCGATCGCGGTAATCTTCGCGTCGG
MAB_0658		+	1	661254	107.5	AATTCTTAAGTCGTGGAACATCATCGACTCGTACAAGGCATACTTCACGGAG
MAB_0659		+	1	662358	144	GATTGATCGGCGAGATCGTGCCCTACTACGAACCCGTCTACCATCATCAAGA
MAB_0663		+	4	666805	29	GACAGTGAAGACGCCGTGGCGGAGTTCTTACAGAGGCGTAGATTCGTCGAGC	666938	32	TTGATCTACTGATCGCCTGCCACCTTGCCGGGTGTGGATACAGTGTGTGCGA	667720	161	GTCTTTGTCGCGTTCGGCGAAGTCGTCATCGTGGGTGGTACCGTCTCGGCGG	667870	37.5	GAGGACGGACTTCCCTCGTTCGCCGGGCGCCGCGATGCCATCGTGAAGATCT
MAB_0668c		-	1	671283	55.5	CTGCAGACCAGTTTCTGGCGCGTCGACAACGGCCGGCTAACCTGGCTCTCGG
MAB_0670		+	1	674159	55.5	CGAGCTACTCGAGAGTTGCGATTACGCGGTGTATACGGTCGGATTCAGTCCT
MAB_0673		+	1	676926	474	GCCGCAAGATCGACAACGGTGAGAAGCGGCTATTGCATACTCTTCGTGGCGT
MAB_0674		+	1	677697	81	CTCAACGGAATGCTCGCGCAAATCCAGCGTGCGGTGGCAGACTCGGAGAAAT
MAB_0686		+	1	688627	111	GCGCAACGAGCCGGTTTGCCGTTGGCCTCCACCACGTACTATTTCTCCTCGC
MAB_0687		+	1	689740	196.5	CTGCGGGGGATCAAGGGGCCGATGGGCACCGGGCAGGACATGCTGGACCTGT
MAB_0690		+	2	692608	140	GATCACGACGTTCCTGGTGAGCAGATCCTGCTCGACGGTAACGTGGAGGCGG	694315	220	TGGAAGGAAAGCGCTTTCCAGCTCGCCTGGCTACTGGATATCCTTGGAGCGC
MAB_0700c		-	1	702208	62.5	GTTGAATACCAGGGTTCTCTATCGATCGGCAGCCTGAAAGGATCGTTGTCAT
MAB_0704c		-	1	705394	76	GCTCGGCGGGCGTGCAAGAACCGCAACCCAGAACGCCGGACAATGTGAATAT
MAB_0706c		-	1	707876	467.5	TCCGTCGCGTAACCGGACGACCCCTGCCGACGATGTACGTCATACTCGGAAG
MAB_0708		+	1	711740	46.5	CATATCTGGAACGAGCTGGTATCCAAGCGGGACCGGGGCACACTGGAAGCAC
MAB_0710		+	1	713078	73	TGAGCAGGTGACCGCGCTACGCGATTCCTGCCAGTGGTTCAATGCGCAATAC
MAB_0712c		-	1	714480	67	CTTCCTGATGAACATGACGTTCGACGTACCCGTCAAGCTATTGTCCTTTCAT
MAB_0716c		-	1	718790	55.5	GGCGGCGGCATGACCGTACCGCGTGCGACGGTGCTCGTAGGCTTGTCCATCA
MAB_0719		+	2	721069	38	TGGTCCGCTTGCGCAAACTCGCCGTGGCCGCATCCGCAATACTCGTCGCTGG	721301	283	CCTGGCCGCTGGATGCGGGTTCGAGAACCCGACGCTGTACCGTTGCACACTC
MAB_0720		+	1	722889	57	TCGGGCAGACGCTGACCGACAAGCGGTCGATCGCCGATATCATCGTGGTCAA
MAB_0722		+	1	724671	107.5	AGCACCGACAGTGGTCCGGTGTCCGCGGTCGACGACGTATCGTTCGACGTCA
MAB_0725c		-	1	729880	155	GTCTGTACCCCCGAACGGCCGCCGAGCTGGCCTCGTGGAAGCATCGTTGGGC
MAB_0726		+	1	730850	159.5	CTTCACCGGATTCGGCGACGGCGGCAGCGCGCGGGACTACTATCCGGGATAC
MAB_0727		+	1	731655	40.5	AACCCGACGTGCTGACCTTCCACGGCGTGTTCCCCGACGAGGATCTCTATGT
MAB_0728		+	1	732872	23	GACCTGGTCGTGTGCGGCGCCGAGCCGCTGTTCCTGCAGGATTACATCGCGG
MAB_0733		+	1	737318	1966.5	TGGGTCTTCAGCACGCCCGGCGGCCTCAGGTGCCAGAGCAATATGATCGCCG
MAB_0743c		-	1	743359	43.5	GAAGGTATCGCCGAGGGAGTAACGATCTCCCTGGACGCGTTCAAACAGTCAT
MAB_0753c		-	1	754361	81	CGACGATTGCACAGTTCCCTCAGCAGCCGACGTCATGCACTCTGGTGGATGA
MAB_0754c		-	1	756058	30.5	CGCCAGGGCGGCGACGAACTCTTCGCCGAGAGCCTGTTTGACTCGGTGGTCT
MAB_0755c		-	3	756863	195	TGTAGCCCTCGCCCTTGAGTGTCGAGGAGGCGTCGGAGTAGAACTGCCCGGT	756952	49	GCCCTTCTTGACGGTGAAGGCTTCCTGATGCGCGACGAGACAATTGTCCAGA	756780	185.5	CCGGCCATTGTCAACGAGAAACCCGCACCCGCAACCGCGACAATGGCCGCAT
MAB_0757		+	1	758193	193.5	GATCAGGGGCGTCGCTACAGCGCGCTCAACCCCGACGTATTCTATTGGGCGC
MAB_0758		+	1	758968	39.5	ACTGGATGGATAAGAACAATGCCGCGTTGATGGCCGCAATACTGATCGTCAT
MAB_0759c		-	2	759582	58.5	GTCGAATCGGTTCCCGAGGTGCAGGCGCTCAAGATCGATATGCTGGGCCAGC	759637	62.5	GACCATCGAGTACTACACCGACCTGCCCAGCGCAGTGAAAGATGCTTGGTAT
MAB_0760c		-	2	760378	47	GTGTGTCGGAATAGCGGTCGACGAGCAGAACGGGCTGCTGTACTGGACGCAG	760668	45	CCCACGCTCGTTGACACCAATGCGCCACCCACCGAACGTAATCTGGATTTCT
MAB_0761c		-	1	761013	77	CCCCGTCGTCAGATCCGCGGGTGATCGAGAAACTGATCGAAGATATAGACAC
MAB_0762		+	1	762782	116.5	ACGCCTTCGCGGCTCGAGGAGCTCGGTGAGACCTTGCGTAATCTTGGTGTAC
MAB_0763c		-	1	763252	180	CGGTACGCCGCTACACGAAAAACCTAGCGGCACAAGATAACCTCTACGCTAA
MAB_0769c		-	1	768081	135.5	ACTCAACACTCTCCGGCGCACGCTACCGGGGTACGTGAAACGATCACCGTGG
MAB_0774c		-	2	772441	1142	AAAGCGCCGATATCGCAGGCCTGACCTGCACGTATGGCAAAATGAGTCCCAA	772655	91.5	TCGCACTACCCGAGGTCGAGACCTACGAGTCCGGCCGGCAATATGTCCGAGT
MAB_0778		+	1	775245	45	GCTAAACAAAGTGGACTGTGACTCCCAAGATGCGAACTACCGTGTCATCCAG
MAB_0782		+	1	777434	99.5	ACCACCCGGACAACGTTGACCCCATCGTTGATTCGGCCGATGATGTGGAAGT
MAB_0787		+	1	781572	36	CTCCTGCTCCTGCTCATGCTCCCGGTGACCCTCGGGAGCATGATCTGGTTCT
MAB_0789		+	1	783449	30.5	CGGCCAGCATCGTCGCGATCCCGCTCGGTTTCTGGTTATACGCTGCATGCGC
MAB_0790		+	1	784121	794	GTTCCGGAAACCTCGCCCGGGATCGACATTCTTCAGCCAGGATTCCAAGTGG
MAB_0795		+	1	786507	55	CTACAGCGACGGCGACGGTGAGCAGGACGTGGTCATGTTCTACTGGCAACAA
MAB_0801		+	1	790853	315.5	TCTTCGAGATCATCACCGACGTGATTGGTGGCCGGAGTAAGATCTATGACGA
MAB_0811		+	1	803649	1639	TGAGCGGTTCAGCCCGGCGGTCCCGCTCACGGCTGCGGTAGTGTTCACGTGC
MAB_0815		+	1	805642	30.5	TCTTCTACTGGATCTCCAATCCGGTGTGGATCGGTGGCACGCTCTGCATCGT
MAB_0820c		-	1	813357	126	CCGAGAACGATGTCGCCGCGACCGTCCTGTCGGGGTGCCACAATCAGGTCCT
MAB_0821		+	1	816346	286.5	TTCTTGGCGATGGTTGCCGACTTCTGCCGGGCGCGTGGCATCCTGTTGGTCG
MAB_0823		+	1	819290	75	ACGGCCCCCTGGCCGCCGGCTACTTCATCGCGCCCACCATCATGGAACTCGG
MAB_0826c		-	1	823108	181	AGGTCGGCCTGCCGCGAACCCTCTCGATACTGCGTGCGAGCATTTACCTCAC
MAB_0827		+	2	823596	106.5	CCATCGGTCAGGCAGCGGAAGAGCTTGGCGGACTCGATATCCTGGTGAACAA	823787	76.5	ACGATCGGCAGCATCAACGGAGATAGTTCTCCCACAGCTAACCTGTCGCTGT
MAB_0829		+	1	826244	271.5	GGATAAAGATGATCAACTGTTGCGTCGGCTTCGTGAGGCTTATGATGGTGTA
MAB_0830		+	2	827990	1749	AGCGAACGCGGCCACCTTCTACAGCCCGGGCAAGGAAGGTTACATTGATTAC	827555	33	CATCAACCAACGCACTGATATCTATGGCGGATCGCCGGAGAATAGGGCCCGT
MAB_0836c		-	2	831759	41.5	TTGCAGCAGACCGACATCCGGGTTTCCGATGAGCACGCTACCTTTGGCTTAC	832098	110.5	GCACGAGAACTCCTTGTCGAACGCGACGGGCCGGTCGTTATCCTGACGATGA
MAB_0844		+	1	839161	49.5	TTCTGGAGGCGATTCTCCCGTACTACGGGCCGTACCGGAATGATGTGCTCAA
MAB_0845		+	1	840220	61.5	ACGGAGTGAGCCAGCTGGCTCAGATGCAGTGGACGATGTACAACAACGGTCT
MAB_0851		+	1	845729	124.5	GCCTTCAACGAGGTCGAGGAGATCAAGGCCGACCTGCGTACGCTGGAGACCT
MAB_0857		+	1	857191	568.5	AACTTCGGGGCTCGGCAGATCCTGAATGTCGAGGGATGGGAAGATCGAGTAC
MAB_0861		+	1	860697	252.5	GCGCTCTGGCGGAGATTTGGCAGCGACGGTTCGCGTTCTATGATCACTACGC
MAB_0867c		-	1	865485	46.5	CCGCGGCGACGTCCTGGACATCGGCTGTGGCCTCGGCGACAATGCCATTTAC
MAB_0872		+	1	869829	103	CGGTCAACCACAAGCACACCACCGACGAACTGCACGGAATGATCGAAGACAT
MAB_0875c		-	1	871172	362	GGCGGCAACCGCCCGGTGATGGCCGAACAAGAAGGTGGCAAGGTACACGCGT
MAB_0877c		-	1	874021	113.5	GACCTGGACAACATGCCGCGGTGGAGCCCCCAGACCCGCAAGATGTTCGTAC
MAB_0880		+	1	876008	41	GGTCTGCTGGCGCTGACATTCACCACGTCGGCGATGAATATCATTCAGCTGT
MAB_0881		+	1	877115	419	GTCGCTACCGCCGCGGCGCTGGCGTTCTACGAGCGCGCTAGGCTCGCGCCAT
MAB_0887c		-	1	880135	135.5	ACACACCCGCTGGCGAGGCGTCCCACCGAGCGCGCGGTAAGTTCGGCGGCGT
MAB_0888c		-	1	881385	138.5	AACCGCTGTTGCCGAACTGGAAACACCTGCCGGTCGGCTACCATGGCCGCGC
MAB_0898		+	1	891769	21.5	GTTTGCGACTTCGGCATTAATCGCCCTGACGATCAGACAGGATTCTTGGCGC
MAB_0910		+	1	902383	232	CGACTGCAACTGGTCCACGTACTTTCACGGGAACCGCGTACCGTCGAGCTGT
MAB_0916c		-	1	908809	35	AGGCGGCCGAGATCCAGATCGGAGCGCTTCCTCCCGATACCGTGGTCGGTGC
MAB_0917c		-	1	910050	198.5	GCGCGGTCGATCGCTACCCCGTCTATAAGGATCTGCGGGACAATCAGCCTGT
MAB_0918c		-	1	910563	42	TCGGTAACCATAAACCGACCGGGCCGGTGTACATCGAACACAATCGATGGGA
MAB_0919		+	1	913203	2271	CCGTTCTTCGCCGCAGTCACCGGCGAGCGGCACGAAAATCGATATACTGTGC
MAB_0927		+	1	918859	31	GGATCGCCCGATAACTCGATCCTCGAGCTCACCCTGGGCTACAACGGATTGG
MAB_0928c		-	1	920208	39.5	CGCAGCGTTCACAGGTGGTGGGCACCATCGACTTCAACGACGATGTAGATGC
MAB_0933		+	1	926578	263	CATCGCCCCCGAGACCGTCGAGTTCTGGCAGGGACGGGAGAATCGAGTGCAT
MAB_0937c		-	1	930465	90.5	TGATCTTCGCTGCGTCGGTGGGCGGTCTGCTGTTCTCTAGCATCGGAATCGT
MAB_0938c		-	1	934341	104	TCGAATTCGCCCCTGTAACGCAAGGGCACATGTCGGTCGATGAGATACGTAG
MAB_0939		+	5	935110	175	CCGCTGAAAATCCGATCGAGTCAACCCCACGCTTTGCCATCATCGGTTACGC	936363	136	GTCAGCTCGTTTGGATTCGCCGGAACCAATGCGCATGTGATCCTCGAGGAAG	937188	170	AGCCTGTCGGTAGCGGCCTATAACGGGGCTAACACCGTATTGTCAGGCCCCG	937695	578.5	CTGCCCGACTTCGGTGCGTTCCAGCATGCGCCCGCGCGTAAGCTGGACCTAC	938965	94	ACCTAGAGGATGCCGAGGTAGATCGCGTCTTCGCCGGTAAGGTTTGGGGCGC
MAB_0940		+	1	946972	46.5	GTGGTGGACCTCGTCGCCATGATCTTCGGGATGCCGCGCATCCTGTTCCCGC
MAB_0941		+	1	947870	40.5	TCTCCAATTTCGGCCTCTTCGCCTCACGTGAGCGCGCATTGTTGTTCGACGT
MAB_0944		+	1	951768	68.5	ACGACCCGCGCGCCCGGATCTGTAAGGAACAGGCCGATAAGATCCTGGGCAA
MAB_0945		+	1	953497	93.5	TGTGGTTCATGTGCGCGGGGCTGGGCCTGCTCATCGCTACGCTGGGGATTGT
MAB_0946		+	2	953648	25	CGGACGAAGTATGGCGCAGCATGGCAAGCCTGGTGCTCGACAATCGTGACAG	953850	317	GGAACGGCGGGGATTGGTGGTGCGCCGCGTCGACCCGGACAATCGTCGATGT
MAB_0953		+	1	962334	1009	GTGGTGAGCAGACTGGCGGCCCACCGGCGGCCGGACGATACGCTGCTGGCAT
MAB_0962		+	1	971209	48.5	TACGGCGCGGTGCCGTTCCCGTTCCAGCCGATCCATGTCACCATCGCGGCCT
MAB_0967		+	1	974829	367	CTGGAACCCCAGCCAGGGCGGCTGGGGCCACGGCTGCTACAACGGTGTGTGC
MAB_0969		+	1	976204	142	GAGCACCCGGGTGCGGGCCTATATGGCGCTGCTCATGGAAGGCTGGAGTCAT
MAB_0972		+	1	980097	360.5	ACCATGATCGGTGCGCAGGCAAGCAATGACCAATATGAAAAGATCTTGTCGT
MAB_0975c		-	1	982886	56	CCCGCCGCGCGGGGCTACATGTCGAGCGCGACGGCAATACGCTGACGATCGT
MAB_0976		+	1	984251	46	CTGTGGACTTCTACACCACGGTGCTGGGATGGAACACCAAGATAGAGGGCGA
MAB_0978		+	1	986081	23.5	TTTGCAGTGTCTGCATCGCCGCGTCGGTTTCCGTGCCTACGATCCAAACTCT
MAB_0982c		-	1	989976	796.5	TGTCGATCGGCCTGGCACTTGAGCACAGCGGACGCAGTAGTGTCATCTACAA
MAB_0984c		-	1	991407	209.5	GGCAGCAACCCGCCGTCGACGACGGCAAGGTGGTCGATACGCTGCTCCACGT
MAB_0985		+	2	993298	44.5	GCGCGCCGACCTGGTGTCGCAGTACACCTGCCGGCTGCTCAAATACATGGAC	993457	74	GCCGCACCAGGTGCCGCTGGCCCCGTGGCGCTCCTATCAGAATTACTTCCGC
MAB_0989		+	1	998276	29	CAGCGGGGTGAGATTGACGCGGACGCCGTCAACGAGGAACTCTGGGATCTGC
MAB_0992		+	1	999850	29.5	CCCGTCAGGCTCTGGCGCGGTTGGAGGAGGCGGGGATTAACGTCACCGTCGT
MAB_0995		+	1	1002375	591	CCTACCCAGATCGCTTTGTGCTCGGACTTGGGGCTGGCTACCCTTCGCAAGC
MAB_1006c		-	1	1012389	122	AAGTTCCCGTCGATCGCGGGTACCGATACCAGCGGCCATAGCATCATCAAGG
MAB_1007c		-	2	1013443	67	CCCTCAAGACCGTGGTCGACAACCAACGCGAGCTGGCGGAAACTATCGACGT	1013500	60	ACCTCCTGGATGCCAACCGCGACCACATCAAACAATCCATACTCAACGGCAA
MAB_1008c		-	1	1014816	45	AGCTCGATGGGCTGCCCGAGGTGGTTCCGCAGGCCATGCAGAATATCCAGAC
MAB_1010c		-	1	1017369	48	GTGCGCAGCTGAATCGCCTTATCGCCCAGCTCAATGACATCGTGGTGACCGA
MAB_1018c		-	1	1026900	43.5	TCTCGACGATCCCACGGACATCCTGTCCATCGCCGATATCCTCGTGCACTGC
MAB_1023c		-	1	1033698	118	ATACGCGAGATGATCGGGTTCGAGCTCAAACGCCGCCATACACTCGAATTCG
MAB_1025		+	1	1035628	220	GAGAAGCCTTGGGGCAGTGGCGCTTCGGCGTCCACCGTAGACTTCGCGTCAT
MAB_1035c		-	1	1045778	44	CTGCGGGTGATGATGCACGCCAACCCCGTCAGCAGTGAGACGCTGTACTCGC
MAB_1036		+	1	1046304	84.5	CGCGGACGCACCCGCGACCACGGTGAGATTCGCCGTCGTATCCTCGATGCCG
MAB_1037		+	1	1046974	46.5	GCCACCCCGAATATTTGACGGTGCAAGCCATCGCCGCGCTCAATGAGGTCGA
MAB_1043c		-	1	1053196	22	TTGGATTCCGTGGCACAGGCCTTCGACTCCGGTGTGGTTTTCTCGGTACTGG
MAB_1045		+	1	1054475	49.5	TATGTCGATACCAGCCGGGCCAACAATCGGCGCTGGTGCAACATGAACACCT
MAB_1046c		-	1	1055521	55	TGGCCAACACCGAGGGACGCCGTGTCGCGGTGATCGTCAACGATATGAGCGA
MAB_1054		+	2	1062282	47.5	CCCGAACAGGCGGTGGCCAACCTCACCGCCGGCGGCCAGGATGGGGAGCTGC	1063242	273	AACTCTCGTTCCGAGAAGGCAATTGCGGCCTTCATGGATATGCTCGACCAGA
MAB_1056		+	1	1066318	24.5	CCACCCTGGTGGAGGTCAACCCGCTGGTGCGCACCCCCGACAATCAGATCCT
MAB_1074c		-	1	1087629	114	GCGCCAATGTCGGCGTCTGGGTGCGCACCGACGAGGAATATCGTTGGCTTGC
MAB_1077		+	1	1091754	302.5	ATCGTTAAGCAGGTAGTGCTCAAACATGGTGGCGCCATTAAGGTTGAAGAGA
MAB_1078		+	1	1092665	142	GTGGTTCGCATCACCGGGGCCTCGGGTCTCACCCCGATAGCATTGGGTTCCT
MAB_1079		+	1	1093831	337.5	CTGACGCCCATGGCGATTCAGATCATCGAGCAGCTATCTAGTCTGGAGATCT
MAB_1081		+	1	1095663	91	TTGATGGCAAGGGGCGCTTGCTGCGGATCCAGCAGTGGGACACTTTTCTCAA
MAB_1086		+	2	1098625	58.5	GTCGTCGCGCACTTCGTCGAAGACTTGGTGCTGGAAGGCACACTCGAGGCGC	1099213	194.5	GACCTGGGAAATCCCGGCGGCTATCTCAAGGCTGCTGTTGACTTTGCGTTGG
MAB_1093c		-	1	1105338	221	CGGATTGGCCCCGTCAGGCGAGAAGGCGAACCGACGACATATAGTGTCCACC
MAB_1095		+	3	1107123	121.5	ATATTCGGGTGGCAAGGATTCGACTGCTGTCCTGCAGATAGTGTGGATGGCC	1107410	26	GATGGTGCACAGAACGGCTGAAGATCAAGCCATCGAATACCTTTATCCGCGA	1107980	404	GTCCCTACACGCAGGACTCGCGTGAAGACTGGCTGCGTAGACTGCTTGATGC
MAB_1096		+	2	1108908	49.5	GACGATGCGTTGACATCCACATGGAACGAACATGTGGAAACGTTCATCCCGC	1110449	125.5	CGATAGCGCTGTTAACGCCACGACGGTTCAACTCGGATATTTTTGGGAGTGA
MAB_1098		+	3	1111076	35	CGAGTCACCGGCCGGAGGCTGCGCTACGTCCTGCCGATATCGTCAACATCGG	1111743	121.5	AACGCTTGCCGCAGATATCAAGACACACCTCGGCAAGTACAGTGATGCCTGT	1111997	884	AGCTGTCAGTAAAGGAGCCGCAGGTCTCATACCTGACTTATCCTGACTTTGA
MAB_1099c		-	4	1113538	1322.5	ATATTTGGACCTCCGAAGTACATCAATAAAGTCGATGTTACAATGGGCAAGC	1112880	38	ATTGCATGACGCGTGGGATCAACGCCTGGATGTTGAGTAAAATAACGGGCGA	1113666	164.5	AGGCGACTGACGAATTTCTTCCTCTTTACTGCATCGAGTACGATAATCCGGA	1114084	8172.5	GATGGCAAAACGAATCCGGTCGCCCTAGGACAGCTGTGGTGGAATAAAGAGT
MAB_1100c		-	1	1114830	129	GCGACGAACCTGCGAGAGCGACTTGCTGAACACCGCGCTAGCTTTGAGAAGG
MAB_1101		+	1	1117282	201	AGTTTGACGACCGTGAGAAGAATCTACTTGACCTGGCTATCCTTGTGTTTGT
MAB_1102		+	3	1117464	24	GCGAGGGATACCGTTTCTACAAGGCGACTCCGTTGAGTACGGTCGATTGCGT	1118135	181	CGTTCAGAGGTAGCGTTGTCGACCGCGTATCACGCGCCTATGCTCGCGACAC	1118297	641	TGGGAGTGGGTCACAAACCTGGAACCTGCGTTGCGAGATATCATATTATCGG
MAB_1103		+	2	1119617	303	TATGTAATCAGGAGCTGTCCTTCTGCGAGAAACGCAACAAAGATGAAGCAGT	1119701	36	ATCGACGCCAGATTCATCTCATCCTCGACTTGCACGAGGACGATGGTCAAGT
MAB_1104c		-	1	1120411	62	GCCAGGACGGTGACCAGTTCACGGCGGGGGTTTGTGGTTACGGTTCTCTCAC
MAB_1106c		-	1	1121992	77	TGCCCGATTCAGTGTCTCTAACACCGCCATCGCCGCTAAACTTCGCCAGCAT
MAB_1110		+	1	1124518	407.5	GATTGTCGTGCCGCGGCCGCGCTGTTGGCCGGGGCGCTACCGTTGGTGATGT
MAB_1113c		-	1	1125800	39	TCACCGCGGACTCCCCGGTGGTCGAGGGCACCGCCCGTATTCTCGAATTCGC
MAB_1116		+	3	1128545	52	ACGGTGGGATTGATCCGCGGCCCGCTGCTCAACGACGGCATGATCGGCAGAC	1127874	45.5	GGTTCGGCGACCCGGTTCCGATGCGAAGGCACTTTGCCGACAATGACATTGC	1128221	21.5	CTGACCATGCTGGCCGCGACGGCCGCGCTGGAGCACTACACTGCCGTGCTGG
MAB_1119		+	1	1130130	26.5	GACATCGCAGGAGGTCCCGTTCGATCCTGCCGTGTCGGAGAATTGTAAGAAG
MAB_1123		+	1	1134114	63.5	GCCCTCGCGAAATCACTGGACGTGCAGATCAGCGGCCAGATCATCAGTTTCT
MAB_1129		+	1	1141549	887.5	CAAGATCGTTGATGAGTTGCCCCCACGCGATGCTTTCGTTACCGTGTCGTGA
MAB_1135c		-	1	1149180	140	CCAAGCATGTCCTCTACGAGATCTTCGGCCCGCCCGGCACCATTGCGGACAT
MAB_1137c		-	3	1150753	39	CGGACATGCGTGATCAGGTGTGGCGCGATTTCGCCACTTATGGTGTCGTAGC	1151501	36	GCCTTGAGCGCCAATGCGTTCACGGCAGATGCGGTGAATACACTCGGATCGG	1152580	119	CCCTCGGCGTGGCGCGCCCGGTGATATCGCTGCTCGGTGAGCATGGAGTTCT
MAB_1141c		-	1	1157652	65.5	TACGTCGGTATTCCGTTGGGCCGCATTCGAAATGGGTAAGGTCGGACAGCGA
MAB_1149		+	1	1165411	55.5	GATGCCCGCGAGCCCAAAAAGGAAGTCGTTGCGGCCCATATCGTCAACCTGT
MAB_1157		+	3	1169759	31.5	ATGGTGGCTGGCCGCGGTGAGTTCGCGGTGCGCGGTGGCATTCTCGACGTGT	1170089	121.5	GACGGGATGGAATCGCTTCTGCCCGTGCTGCATTCGGGTAAGCTCACTATGC	1172816	352.5	TTGGTCGCGTTGTCCGGGCGCCCGGCGGGCAGTGTTGATATAACACCACTGG
MAB_1159		+	1	1175166	54.5	GTTGCCGAGATCGAGACTCTGGGCCCATCCACGAGCGCTACTATGACGGCCG
MAB_1163c		-	1	1180563	71	TATCGGCGTCCTAGCCGACGGGCCGACAAGCTTCTCGCAATACTTCAGTAGC
MAB_1168		+	1	1184974	101.5	GGTGGTCAGTGAGCACGACATCCTCGACGGCATCGCGATATCTTTGCGGTAG
MAB_1174c		-	1	1190848	24	TCGACGGTTTGATCGATCTGCCTCCCGGGTCAACGCTACTGTCCAACTTTGA
MAB_1176c		-	1	1192892	54.5	CTCGGTCAGCGTCAGCGGGGTCTCCCATACCGTTGAGATACTGGGTAATTGC
MAB_1180c		-	1	1195480	148.5	GGGCAGTCTGCCTACGCGACCATGGTGACGCTGCAGGGCATGATGGACGTGG
MAB_1184c		-	1	1197950	320	AGCGCGCGCCTGCAGGTTCACCCCACCTCGGTGACCAATACGGTGGACCGGC
MAB_1186c		-	1	1199045	33	ATCTACGACGACTTCAATTCCACCGGAGGCTCCGGCCTAGACTTCTCGGCGA
MAB_1208c		-	1	1222123	288.5	GAAACGCTTCCCATCAAACCCAAGGCACGCGGCTGGATACATTTCTATGCCT
MAB_1211c		-	1	1224377	34	GGCCAATGGGAATTGTTCAAGTCCGCCCGCCCGAGTACTACGGTTGACGAGA
MAB_1234c		-	1	1246266	214.5	TCATCAAAAACGAGAAACATGTTGTGCAGCAACCCGATATCCTCATTCTTGA
MAB_1239		+	1	1251814	150	GGCCAAGAGCTGGGATACCTGCCGGGCAGCGAGAGCGAGAAGATGGGGCCGT
MAB_1250c		-	1	1257681	142	CGCCGTCAATCGTTACCCCGTTGAACTCGGCCATCGGCTATGAAGAAGCGGC
MAB_1255c		-	2	1262164	52.5	CCCTGGCCCGCGGATACTCGGTGGTGCAGCGCGTGCGCGACGATGGCACCGT	1263073	31.5	CGGCCGATATGTCGCTGACCGTGACGTGCCCGCCGGATATGGTGCGCAACGC
MAB_1266		+	1	1271449	27.5	CCGCCGGAAAGGTCCGGATGGAAGGCAAGGAATACGTCATGGTTGACGGTGA
MAB_1270		+	3	1273056	83.5	TCTTGGTCAACGAGTCGTTTCTGCTCCTTTTCCTGGCGTATCTTGTATTGGT	1273579	214	GCTCATTGTTCTCGGTGTGGCATCGGGGGTCGCGATCGTATTGTTTTCGTAC	1274069	113	GTGATCCTGGCATTGGTTTTGCTCATTGTCCGGCTGTGCTACACCTGGATTG
MAB_1273		+	2	1277129	294.5	CTCGTCACCGATCCGGGTCTGGAACCCATCGTGAGCAGTATGTTGAATGCTT	1277728	227	CTTCCCCGACGGCCCGATGCGCTATCACGGCACGATCTACGATGACGATTAC
MAB_1274		+	1	1278169	29	TTGCGGACCGCCGGATTTGCGATGCTGGCGTTCGTCGGTACTCTTCCGGCGA
MAB_1276c		-	1	1281499	32.5	CAATTCCCGCTTCTACTCGCTGCCGCGGCCATGGCGGTCATTCTTATGGGAC
MAB_1278		+	1	1284707	57.5	CGGTGATGGGGCTGACGCATGGTGTGCACGGGATCGGTGACACTGTCACAGT
MAB_1279		+	1	1285264	24	CATTCCGATCCAGTGACGGGGAATGCCGCCATGCAGGCCATGATGCAGATGC
MAB_1285c		-	4	1288843	27	GCCACGGGAGTCCTACGGCCCGAACAGTTCCCCCCGAATATGCTCGTGCCGG	1289100	5874	ATGCACAACATAAGGCTGACACGGTCTCCAAGGAGCAATACGCTAAGGACCT	1289709	32	AAGGTAAGCGTAATGACCAGTTCCTAGGTGATTTGACGCATCATCAATTCAC	1290082	29	CAGGGATCCACTACCGAACTCACAACAGGCGGGTATGACAAGCTGCCTACCT
MAB_1291		+	1	1295913	40.5	GAGCGGGAATCGGCTCCAATTTCCTGCTCTACCCGAATACCGTCACCGCGGT
MAB_1292c		-	1	1296799	36.5	GCGCAGGCAGTTACTACCCCCGTCTGACCGGGTCCGGTACGTTGCGCAGTCT
MAB_1293c		-	1	1297587	84.5	GATTCGCCGGTGTGACAACGGTTCTGGCCAGCGGCAACGTACTATTGGATGC
MAB_1295c		-	1	1299067	231.5	GTCTGGAGGGCGTCTCGGCTACCACTTTGTGGACGCTGCACAATCGCGGTAC
MAB_1304		+	1	1306852	161.5	GGCGGTGGTGGGCCGGCGAAGCGGCCACCTTGGTCGGCTACCGTGGCGCCAT
MAB_1306		+	1	1308361	41.5	GTGCCATGCCGTACCGGCGCGCTCGTGAGCGCGGTGTCAAAATGATCGGTGC
MAB_1310		+	1	1309596	1089	AATTGTTCGCCGGTTTCGTGAACTGTGGGCTGTACTGCCAGAATTGGCAGAC
MAB_1311		+	1	1311832	60.5	GGGGCGCGCCCAGCCGATATCGGGCAGACCGGGCAGGAACAATGGCACGTGC
MAB_1315		+	2	1316346	24	TCACCCAGCCCGGGACCGTCGACCCGGCGGGCTACGGAAACATCACCGACGT	1317400	28.5	GCCGCCGGCCAGTAATACACCCGCGCCGCCGTCGCGAGAGGATTCTGTTCGC
MAB_1319		+	1	1319837	400	TGATGAACCCCCGAGTGGTCGGCTTTTCGGTACGGGCGGATGATCTGAGGGT
MAB_1331		+	2	1333559	44.5	GGCTGGGCACCGTGCTGCAGGCATATCTGAAACGTACCTACGCTGACTGCGT	1333898	30.5	ACCACATGCGGGTCTATGTGCCGTTCGGTGAACAGTGGTACGGATACTTCGT
MAB_1336		+	2	1338239	463	CTGCATCTGGCCGCCACCGTGACACCCCGGGTGGACCTTACGCTGGTGTTCT	1338542	46.5	GCGCGCATCGTCGATATCGATGGCTGTCAGTATCGGGAAGGATTATCCGCGG
MAB_1341		+	1	1342971	54.5	TGGTCACCACCACCATGCGCGAACGCAAGCAGATCATGGAGGATCGATCCGA
MAB_1344c		-	1	1346199	173.5	ATATCGGGTCGCACCCGCGCACCGATTTCGTCGAGACCAATATTGAAGGCAC
MAB_1345		+	1	1347301	1012.5	CCGTGTTGATGGCGTTGAGCAACAAGGATTTCATCGGGGAGACTCTTGGTGT
MAB_1351c		-	1	1350356	44	GGCGGAATCCCCGAAGTGGTTGCCGACGGGGTCACCGGAACACTGGTGGCGT
MAB_1356		+	1	1354748	130.5	ACGTATGTCTTGCGGATGCCGTTGGACATGTCCAGCGTTAAGGTACGTGAAG
MAB_1362		+	1	1359828	78	ACCCGCGTCTATCCGGGAATAACACCGATGGCATCTGGGTTGAGCAGGCTGA
MAB_1368		+	1	1366243	38	ATCCGGCATCTCAGCTGTGGATTCACGTCACCGGTTGGCATTCTGTGCTCAA
MAB_1369		+	1	1367658	31	GGCACACCTCGGTCGCCGGTGGTGCCCGGGGAGCGGTAATGCTCGGAGACGA
MAB_1370c		-	1	1367893	35	TCCTCGGCATCGTCGGCGTCATCCTCGGCGTCGTCGCGTTGAATCAGCTCAA
MAB_1372		+	1	1370611	81.5	ACCAACTGGCCAACGCCGCGGTGCGTCCCGCCTCGCCCTACTATCAAGCCAT
MAB_1375		+	1	1372974	83	GCCTTCCTGATGGACGAGCCGCTGTCCAACCTCGATGCCAAACTACGGGTGC
MAB_1382		+	2	1378414	71.5	GGGTCCAGTCCGAACACGGCGTATGCGATGTCGTGGTCAATAATGCGGGAAT	1378496	25	AGAATCGGACTGGGACCGCATCGTCGGCATCAACCTGCTAGGCATGGTCCAT
MAB_1385		+	1	1381629	60	AGAAGCAATGGTTACCCGCGAACAGTGTGGTGCCGCTGTACCGTCGCAATGA
MAB_1387		+	1	1383340	72	CCACGGAATTACCGCTACCGGCGCGGCCGCAATTCGCCTACCCTCCGCTGGA
MAB_1389c		-	1	1385649	41	ACGTGGCCCGCAACGCCACGGTCGCCGAAGGCTACGACCATGCTGAATTCAC
MAB_1391		+	1	1388142	130.5	CGACTCGGCCGGGCGCCGGGGGCGTATCGACTCTCCGATTTACTGTTGGAGT
MAB_1394c		-	1	1394123	126.5	GTCCATGACATCGAACTCGCCAAGATCGAGCATCGCCATACGCTGGTGCTCG
MAB_1398c		-	2	1398203	282.5	CCATGCCCGTGCTGTTCGGCCACGTAGGCGAGGGCAATCTACACTTAAATGT	1398734	35	TGGAGCGCCACAGCGATGTTCGTGCCGACAACACAGGCTACGATCTGACCAG
MAB_1399		+	2	1400344	99	GCTATGAGGCGGGTGTCGGCGCCCTGCGCGCGGGCAATACCTTTGGCGATGT	1400494	30	CGGCTCCGGGAATCGAAGTGTTCGCGGATGCGGCGGGTTACGGTGATTGCGG
MAB_1401c		-	1	1402433	65	CCCGTGGCGGGCCATTGCCGCCTGTCGACGCTGGCGGATACGCTGGGGCGAT
MAB_1408c		-	1	1411793	53.5	ACGCCGTCGCTCCGGGCAATATCGAAACCCCGATGACGCACAATGATTTCGT
MAB_1417		+	1	1421058	308	CGGGCGCGTGTGGAGTTGCCAGCGATGCCGCAGGTGTTGTTGGATGGTGGGT
MAB_1420		+	1	1423182	63.5	CAACGCACGCGATATTGCCGACCTGGGGTTGAATCTGGAACTCTTCCCCGAC
MAB_1422c		-	1	1426654	45.5	AACACCGTATGACGCAGCCCCCGTGCCCACCACTCAGTACGCTTCGTTGCAG
MAB_1426		+	2	1429179	87	CGGCTACCTGAAGTCATGGAGGCTGGCACTCGGGGCGGTATGGTCCACCTAC	1429349	33.5	TGGTTGCCAATCAGGACAACTACATCAAGAGCGCCGAATACGATCTCTTGGC
MAB_1427c		-	2	1431412	59.5	CAGCCGAAACGAAACTACGGGCGCTTCAGCCCATGGGGCAGACTGAAGACCT	1430830	31.5	CGCTGCGTGGGGGCCGCCTTTGCCAACATGGAGATGGATATAGTGCTGCGGA
MAB_1428		+	1	1432517	69	CGCAGAACGGGGTGTCCGAGGCCGATCAGATGCGCAATATGCTTGTCGGCCT
MAB_1430c		-	1	1434616	21.5	ATGCGCAAGCTCGCCGGCTCACTCGGGGTGAACCACGGCACGCTGTACTGGC
MAB_1431		+	1	1435402	141.5	GCCATCTCGGTTGTTACCAGGCGCATTTCACCACCGGTAACGTTCTCGGCCT
MAB_1435		+	1	1440111	48	GATGATATCGAGGCCTTGGTCGCACGCGACGACGTCGATATCGTGGTCGAAC
MAB_1436		+	1	1441514	77	GCCGCCGCATATGCGGCCAAGGCGGGTATCACGTGTGCTGTATTGATTCCGC
MAB_1442		+	1	1448229	22	AACCGCATCACCGATCACCGCGTCGGGTTCAAGGCGCATAACCTGGACCAGG
MAB_1457		+	2	1461211	471	TGGATCCGGAGCACTTGCAGTTGGTACTGCACAAGTTGCACGATGCTGGGGC	1461576	31844	GTACTGGCGGGTCTAGTGGCGGACGGCGTCACAGAGGTATACGATGTGTTTC
MAB_1458		+	1	1468040	26.5	GGTCGCGACGGGTGACGCTCAGTCATGGCCGTTCGACGAATACTCGACCGGT
MAB_1459c		-	1	1469646	30.5	CGCAACGCCTTCGCTGTGCCGTGGCGTCTCACCGTCATACAGTCGGTGTTGT
MAB_1462c		-	1	1471494	23.5	GTATCGCCGTGCCCGACCTCGACGTGGCAATCGAGTGGTACCACGAGCACCT
MAB_1469		+	1	1481220	267	TGGATGTCGAAACGGCCTTGACCGTGGTGCGATCCAGTACCGTATTCACCAC
MAB_1471c		-	1	1484354	47.5	CGGCCCTGCAACGCCTGAGGAACCAGCACGACGCGACCTATGCTGGAGGAGG
MAB_1472c		-	1	1486652	118	GTCGACGAGGTGTTTTCCAAAGGTGCGTACAGCGCGGCATACTCGGGATTCG
MAB_1473c		-	1	1487355	30.5	CGGGACGACTTCGTGCGTGCCGTGTACCAGGACGTGCTCGAATCGGTGATGC
MAB_1474c		-	2	1488543	145	CCCCGTACTCACCCTGCGTGGCTCCTTCGCCGAATGCGTCATCCTGGAGACC	1487930	36	ACCTCGGTGGTGACCGGCTCGGGAATACCGACCGCGGGTATGGTCTACAAGC
MAB_1476		+	1	1489875	141	CTGGCCGTCGACGACCCCATGGCCGGACATATGGACATCTACCATTGGCTGA
MAB_1477		+	1	1490900	1003.5	GTGGTGGGCGCCGCGAGCGTGGCCGGAATACCCGCATATCGTGACGTGTTGC
MAB_1480		+	1	1492606	805.5	CGGGCTGGAAGTATCTGTCGACCGGTGCCTACGCCGGTACCGTGGACGACGC
MAB_1486c		-	1	1496527	145	CAAGCCCACGAATACGGGCAGACCGGCCACGCCCGCGGAAAGATCATCCTGT
MAB_1487c		-	1	1497731	41	TGTGGCTGATCGCTCTCTGCTGGGAGATGTGGCTCAAATATGTTGAGCAGGT
MAB_1488c		-	1	1497897	29.5	CACCGAATACAACGCATATCTGGCCGCCCTCGCCGAAGAAGATAGGAAGCCT
MAB_1490		+	1	1501110	303	TGCATGCCATCGACGACGGATATCGTCCGGAACCGGATATCGTCGATCTTGA
MAB_1492		+	2	1502888	38	TTCGACGGCTATCACAGCATCGAGTTCAGCCGTCGCGGTACGCTGATCACCG	1503028	212.5	CGACACCACCGCCGCAGGTTCCAGCATGGGCAAGCGTACCGTCGACAAGTAT
MAB_1495		+	1	1508455	138.5	GTCTTCGAAGACCTGGGCATCCAGCAGGCCCCCAACAGTACGCTGAGCTCAT
MAB_1502		+	1	1515736	60.5	GGCAACCTCCACGCGCGCCAGTGCACGCACCGGCCATTATCTTCGATCACGT
MAB_1512		+	2	1526084	35.5	CAGCTGCCCCCGGTGGCGGTCATCGGCCATTCGCAGGGAGTATTGGCCGTCG	1528794	290.5	CCGGGGGCGCCGATACTCCTGAAGGCCTTCCGCCGGTGGAGAATGGCATCGC
MAB_1524c		-	2	1545138	27	CGCTATTGAGCCAGGCTCGGTGACGCTCAACACAGGTAATGTCTCGCTGCGA	1544835	28.5	ACTCAACCTGCCCGGTCAGGGCGTGGCCCAGCTGATGCTCCAATTCGAGGGC
MAB_1528c		-	1	1548612	95	GCGGCACAGGTGATCCTGCGCTGGCATCTGCAGCTCGGTAACGTCGTCATCC
MAB_1530		+	1	1551478	28	CACCAGCCACGGCTGCTTGAACGTCAGCACGGCCAACGCAAAATGGTTCTAC
MAB_1534		+	1	1555285	104.5	TCAAGGCCGCCGCCGCGTCCAGCCCCTTGCAGTCCAAGTACGGTCAGACTGT
MAB_1542c		-	1	1564187	133.5	GCGCCACACCTGTTGTCCATCACGTTGATCGGGCTGGCGATACTGACCGTGA
MAB_1547c		-	1	1569632	317	AGGTGCGCGATGACCTGGCCGAGTTCTACGGCTCGATTACAGTGGCCGACGC
MAB_1551c		-	1	1575204	36	CGCTATGGCGACATACCGATGATGGGCCCTCATATCGGTAACGTCCCCCTGC
MAB_1555		+	2	1579888	21.5	GACGACAAGGACCAGCAAGATCGCGACGATCAGTCCGGTGATAATGATCTGT	1580065	99.5	CAGTCGCTGCCCGGTGATATCGCCAATACCGTCTCTGACAGTGTGAATTTGG
MAB_1556		+	1	1581861	316.5	CTATCGATGCTCATTTGGGGTTCGTAACGCCGCCTGACTATCGTGAGATCGT
MAB_1557		+	1	1582812	54	AGCCCTGCTCGCGACCGGTCTGCCCAACCCTGGCCCCGTAACCTCCTATGGT
MAB_1561		+	1	1590816	366	CGGATACGCCAAGTACCTACGTCAGGCCGGTTTCCCCTACAGTCAAGCGCAT
MAB_1565c		-	1	1596133	26	GTTGTCCAACCACGACGTCGAGCGCGAGGTGACGCGCTACGGTGACGGCCAG
MAB_1567		+	1	1597957	29	CAACGACGCCGGTTCCCTTTGGGGCCGGCGTCGCGTGTTATTGCTGAACTCC
MAB_1570		+	1	1599366	29	GGGGAACCATTCGTGGGCAGCGAGGCGGTCAGATCCGGCAGGCTGACGGCGT
MAB_1575		+	1	1605680	51.5	ATCTGGTGGATCGGATGCGCGTCGGACTGCGGGTCGGCAAGATCGTCACCGT
MAB_1579		+	1	1609130	82	ACACTTCGAATTTCCCAAGGGAGGCATCCACAACTGGACATACTGGGGCAAC
MAB_1583		+	1	1613377	216	AGGCCGCCGACTACGACGTGAAGCGTGCCGAGACCGGCATCATCTACATCGA
MAB_1585		+	1	1615166	110	ATCAACGCCGACCTGGTGTGGTTCCACGTGGCCGCCGCTAATCTCAGATCGC
MAB_1592c		-	1	1619615	36.5	GTGTCGGCGCCCTCGTCCCTGGCTGTGGATCTCGCGGCACAATCGGGGATGA
MAB_1593c		-	1	1620455	35.5	TCGTACCCTATTCCACCCCGCGCGGCAATGCCGCCGCGTATTATCCGGAAAC
MAB_1599		+	2	1628790	226	CTGGTGGCGCGCTGGCGCGGATTGCGTGCCTTGGTCGGTATCCTGGTGGCCT	1629199	113.5	AGCTCGCCGAATTGGGCGACGGCTCCAGCCGCAGGGATATATTCCTGGGTGC
MAB_1602		+	1	1631644	50.5	CCGCCGATTTGCAGGCCAATGTCAACAGTGCCCCCAGTACGCTCCTTGACGG
MAB_1603		+	1	1633707	370	AAGTTCTATCCCACAAGCGTTCTCGTCACCGGATATGACATCCTGTTCTTCT
MAB_1606		+	2	1637148	152.5	ACTCGCCCGAGTCCGCTGCGCGTGAGATCGCGCTGTGGTTCCCTGCGCTCTG	1636818	151	AGCCCGATGGTGTGCGACGGGGACTTGTCGGTGAGGTGTTGAATCGGATCGA
MAB_1607		+	1	1639721	124.5	AGATCGTGCGGCAATTGCGTCTGCGCGACGTCGGCGGCATCGTGGTCATCGA
MAB_1618		+	1	1649078	27.5	GAGATCGGAATCTCCACCCAGAAGTTGCATGCCCGTGGTCCCATGGGGCTGC
MAB_1621		+	1	1651888	172	TCAGCCGCGCCGATATAGATCGCGGCGGCGCGACCTATACCGTGGACACCCT
MAB_1626		+	1	1655324	51	GCCCCCGTCAGCGCGAATCTTCCTCCGGTACAACCGGTATCATCCAGCTCGG
MAB_1627		+	1	1656060	60	CGCGGGGATGGGATTCTCGGTGGCTGCCGCGATACGGCACCATGGGGTGCAG
MAB_1632c		-	1	1661101	83.5	AGTGGGTCACCATCTTGTCCTGGCAGGGCGGCTTGGCCAATGATCACGGTCT
MAB_1635		+	1	1664708	1876.5	GGAGATCCTGCGCGATGAGGTGATTCCGCGGCGGCTGGTAACGTCCTGTGAG
MAB_1637		+	2	1667276	27	TGTCGCCCACCGCGTATGTGCCGCAGAGCAAGAAGGTGCAATCTGTGGGCAA	1667069	57.5	TGGAGACCGTCCCGGCCACCCGGTCGTACCGGTATGTGGACTATTGGGGTAC
MAB_1644		+	1	1675119	76.5	CCGCCGGCGATTTTGTTCCGATCACCGTGCCATGGGAGAAGATTACTGATCT
MAB_1647c		-	1	1677366	61	CGAGGTCTGGGGTCTGGACATCAGGGCGTTGCAGGAGGAGGGTCGCTTCCAG
MAB_1648c		-	1	1678792	53.5	AGCAGCGGCACCCAACAGACGTCCAGAATCACCAGTGCCATCATGGAGAGAT
MAB_1649c		-	1	1678886	711.5	ACCATCACACCGCCGTCGGGTGATCCCGACGAACGTGTGACGATGCCACTAT
MAB_1650c		-	1	1679743	40.5	CCCGCGACGCCCGCGCCCTTCGACGGGCCGGGCATGCGCATGATGAACGGAC
MAB_1653		+	1	1683012	144	TCGATCTGCCGTTCGCCCTGCCCACGATCGTGGCCAGTATCGTGCTGCTTGC
MAB_1665		+	2	1693673	58.5	GCGCAGATGACCCGTCAGGTCGCCGTCGTGCAATATCCGACACTGTCCTCGT	1694187	24.5	CCGAACAGATGATTGGCACCTCCGTCGTCTCTACCCCGTATGGTGCGGGCGG
MAB_1673		+	1	1700694	1483.5	TGGCCTCGGGCGATGTCACTCGACAAGAATTGCGCAAGTACTATGTGAAGGT
MAB_1674c		-	1	1701801	20.5	TGTTGGCACCGACAACCGCCCAACCGCCCACGGGCATTTACGATTTCGATGA
MAB_1675		+	2	1703452	27.5	CTGCGGGCCATCGCCGATCAACAGCGCTCCCGCGAGCTTATTCTCGACGCAT	1703787	1140	GCTACGGACACTCCCGCTCGTCGAACGTGGCAGCAGGTTAAATATGAGCCAT
MAB_1676		+	1	1704571	71.5	CGATCTGTTCCTGCGGCCTTCCGGCGAGTTCCGGTCCAGCAACTTCATGATG
MAB_1680		+	1	1706817	30.5	CTGGCAGGTCTTCCACGTTCTCAAACAGCACTTCGGCATCATCAACATCTAC
MAB_1692		+	1	1718891	100	GTGGCCGCAAGAAAGACATCCTGATCATCTCCGGGCGTAACGTGCATCCGGA
MAB_1700		+	1	1727759	32	CCCACCCTCGGCGGCCGACTACCCGGAGCCGTTCCTGTATACGTACTGCCGC
MAB_1702		+	2	1729912	38	CCACGCACGCAAAGCATTCCGGTGAGGATCTGTCGTACTACGATCAGGCCGA	1730212	1397.5	ATGTCGACTTCGATGACGCCGGGGCAATCGGCCGGAGGTATCGTCGACAGGA
MAB_1707		+	1	1736931	136.5	TCCTACACCGAGAGTCGTCTGGAGCGTGTCGACCGCGATAGCCTGGGTGTTC
MAB_1711c		-	1	1740770	26.5	ACCCTGTCGATCGCCGGCATGGCAGAGGGCACCGGCGAGAAGATCGACGCAC
MAB_1713		+	1	1743279	91	CGCGACCCCGCGCTGTTGGTGGCCGACGAGATCACCAGTATGGTCGACCCGC
MAB_1722		+	2	1753718	26	GGTCACTGAGGGGTTGACCTACGCAGAGTATGCGCGGCAGGGTTTTTGGCAG	1754213	241.5	GAAATCGCTACCCGAGGACGTACGGGACTGCGTGCAAGGCAAGATTGCGTAT
MAB_1723		+	1	1755492	39	GGTGCCCGCGTGGCCCCCATGACTAAACCGCTACAGGCGATCATGGAGGCGT
MAB_1724c		-	1	1756502	2050	CGACAATGGTGTCACCTGCCGCACTGGCTGAGACCGGTATTGTAGAGACCGC
MAB_1726		+	2	1758551	45	ATGGCTATCCGGTTTAAGACTCATGTCGAGCTGCCTGCGACGATATGCCTGC	1758329	31	CTCACGTGGCAATGCAAAATGGAAGTTGCCGCAAGCATTAACCTCGTTTTGC
MAB_1742		+	1	1764923	212	TTGGCCGCAGATCCGCCCCGACGAGTGGCCCGAACAAGTAGGGTTGGATTGG
MAB_1744		+	1	1766658	116.5	CGCAACCGCACCCTCATGGGGCATGCACGGCTGACAGTAGAGTTCACCTGGT
MAB_1761		+	1	1775505	56.5	GCCGAGGACAATCCTGGACTAGCCCAAGACCTGCGGTGGACGCTAGAGGAGC
MAB_1762		+	1	1776609	92	CTGCCGCGAGATACGCGTACGCACCGAAGACGGCGCGTACCGTGTGTTCTAC
MAB_1769		+	1	1779020	227	CAACGTATGAGCGGGTTTACATCGAGGCGATGACCGAGAATGCTGGTAGGGA
MAB_1771		+	1	1779558	117.5	TTGAGCTTCCTGCTTGAGGCGTCGCCGGAAGAGTGGGATACCTTCATTGGAT
MAB_1774		+	1	1781339	25	CTAAGGGGTCGTTCGCGCATAAACCACCAGCCATCAACAACACTCGCCTAGT
MAB_1783		+	1	1785565	65	TCAATGGTGAAACCAACGTCGCGTCCTACCGCGAATGGGACTATGCCTGGAT
MAB_1810		+	1	1813850	44.5	TGAGAAGTTTTTGGCGCGAAACAGGCGCTGGCGGGCTGATAATTACGAACGC
MAB_1820c		-	1	1820148	43	GGCCACCATCCGCGACCTAGCCGAGCGGGAAATCGTGTTGCATTCTCTCCGT
MAB_1821		+	6	1820927	118.5	TGTGCATGGCCGAGCGAGGGCGCCTCGGACTGCCACTGGATACTGTCGCCAT	1821272	159.5	TCGTCACGATTTTTGCCGACGAGATCGAGCAACTCTGCTACCAACATGTTGC	1821682	98.5	AGGCTCAACAACCTGGTCGGACTGTGCCAAGGCCGCATTAGGCTCATCACGA	1823333	36	CGAGCAGATTCTTTGAAGAGCTTGCGAAGCGGGCCCCTAGCGTTGAGTTCGA	1823396	1153	AGACGCTCCCGCAGCCCCCACTTCCGGCGTTAGTGGGTTATCTTCGTGGCCT	1822415	49	TTTTACACGTCGCGTCCATTGTGGATCCGGCAACTGCGATGCTGACAATCGA
MAB_1822		+	1	1825247	34	GGCGATGAAGTTCTCGACAATCTACTAGCGGAAGCGCATCGTCTGTACGTGT
MAB_1823c		-	3	1826283	30.5	AACTGACTACACGCGCCTGATCAGCCGCGAGGACAAATATCGTATTGAACAA	1826960	34.5	CTGCAGGGGCAAATCCGTCGAGATGACGAGCCGCAACTACTGTGTCTCGGGG	1827034	35.5	CGCTCCTCGTCCGCGAGAACCGAGAGATCGACCTGGCTAAGCTCAGCTCCGA
MAB_1826		+	1	1828487	56	CGCTTCGCCTGGAGCCACGTCCATCCGTGTGTGCGGCTAGCTTTACGACTAG
MAB_1832		+	4	1833291	114.5	GTGGTTTGACGGCCGAGGCGTGGAAGGCCCAACACGGTAAACTGCGTACCGA	1834156	84	CGGGCTCGTGCGCTATTCGACTCAACAGGGCGCTGGATACGATGTGTTCCAG	1834365	33	ATGAAGCATTTAGCGGCAACAACACTCAGCACACCGGTATATATGTCGGTAA	1834437	281	CTGAATCGGGAAAGCCTGTCAGGTTGGACAATGCGGACGAGGATAGCCGTAT
MAB_1834		+	2	1835184	32	AACTAGATCCGCCGCGGCTGGAGCTGGCCGCGGGCTTGTACGATATGGCGGC	1835572	116.5	GGTGATGGCCTATGCGGCCAAACAGGCCGCGGCGCTTTACTCTTGGTGTCAT
MAB_1845c		-	1	1843821	46	CGCACCACCGGCTTACGGCTGCTGGCCGAATCCGGGGGCAGACTGTTCCTGA
MAB_1849		+	1	1848287	123	TGGGCGCAACTCCGTTGACAACGCGGGGATGACCCTGGTGTCATCCATTCAT
MAB_1851		+	1	1849392	82.5	TCTCGTCCGAACACGACGACTTTCGCCGCACTATCCGCAGGTACATTGAGGA
MAB_1853c		-	1	1851235	956	GTCCTGCGCCACCTGGGCCGCTCCCCGGATTGGGCACCTACTGTTGTGGGGT
MAB_1854c		-	1	1852747	146	GTGACGAGGCCCGCGTGCGCCGCATGTCGCTCATCGGCGAGGATGGCGGCAA
MAB_1863		+	1	1860187	49.5	GCGATGCGGGTCTGTTGGGCCTGGACCTTCCGGAGGAATACGGTGGTGCCGG
MAB_1870		+	1	1869869	30	GGCTTTGCCGTTCTCGCGCATGCGGTCGAGGCCGGTGCCACCATCGAGTTCG
MAB_1880c		-	2	1878177	104.5	CCGACGCCTTCACTCCTGAACCAGGAGTCACACCCGTCACAATTAATGTCAT	1878235	33.5	CGTGATGCCTATGTGTTGCGCGTCGCGGCAACCGTCGGCAGACTGGCCCAGG
MAB_1882c		-	1	1880125	139.5	ATTCGATAGCGCGGTTCAGGCACGCCAGGGCCGCAACTAATGTTGTCCGGGA
MAB_1891		+	1	1889409	38.5	ATTTCCGGAATATGCGTGCGGTTTCTCAGGTGCGCAACCAGAATGTCGAGGC
MAB_1894c		-	1	1892463	54.5	GGGCCTCGGGAAACACGAATGTGGTCCGCGGCTACGACATGATGGTCCATGA
MAB_1898		+	1	1897135	34.5	GGGATATGCATGAGGCGGTGCGGCTTTCGCGCGCGGTGCAGAATGTAACGGC
MAB_1899c		-	1	1897272	22	TGGATCGCGTTCGGAATCCTGGCACCGATCGGATTGGGATACTTCGTGTTCT
MAB_1902		+	1	1899624	32.5	AACCCCACCAACCCGACCGGTGTGCTGCATACCCGAGAACAATTGCTTGCGC
MAB_1903		+	2	1900740	192.5	AATTCCGGCCGTTGGCGGGCTCCGATCCCGCTGTAGGGGAGCATGGTGTGGT	1901148	80	TGCGGCACCATCCGGCGGACGAACATGCCCGGACAAGTAGCGTCGCACTCGT
MAB_1904		+	1	1901799	55	TATCCAACGGGCGGTGGCCATCGATACCGATGCCGAGGAGAATCAGGTTCGG
MAB_1907		+	1	1904914	31	GCGCGGCGGCTCATCTCGGAAGCCGTCAGTGCCGAAGCTAAAGTTCTTGTGC
MAB_1914c		-	2	1911545	42.5	CACGATGCGGCGGAGACGGCGCGCCACCAGGTGGAGGCGACACTGAAGGCGC	1912525	78	TGATCGGCGCCGACGGCGAAGAGCTGGCCGAATTCTGCGACGATCACGTCAC
MAB_1915		+	1	1913280	81	AAGTTGCGTGTTGAGGAGTACTTGGACGGCAAAGGTGCTATCACCTTGCCAG
MAB_1918		+	4	1918564	70.5	ACCAAGGCGCTGCGCCAGCTCAGCGAGGGGTCCGGCGATATCCTGCAGTTGC	1917697	23	GACGGCTTCACTCCCGAAAACGTCACGGTGCCGGCGAGTACGGTGTGTTCGG	1918486	22.5	GGCCGCGGGCTGTCGCACAGCGACGCGATCATCGGCACCATCATGGTGATGT	1918736	86	AGGACCGTCGCATCCGTGAGGTGGCGCCGTTCCAGGACTACGGTGAGTTCAC
MAB_1929		+	1	1930117	23	AAGGACATGAGCTCACCGGGCTGGCTCACCGAGTTGGATACCATGGGACGAC
MAB_1930c		-	1	1930719	47	CCCATTGTCCTGTCACTGTTCCGTATCGTCTTCGGGTTACTGTTCACGATCC
MAB_1935		+	1	1935747	130.5	CTGCGCGGCGTTCGTTTCGCTGATTCTGCTCAGTGTGGCTACGATAAGTCGC
MAB_1937		+	1	1937535	24.5	CTGGTCGACTACCACCGCGACACCAACTATGCGGCAGTAGATTCCCCACTGA
MAB_1943c		-	1	1942010	109.5	CTACCCGATAGTGCAGCTCGCCGAGCCCATCGACGTGGTGAACTATGTTCGC
MAB_1950		+	1	1948984	78	CACCGAGGCAGGCCTGGGGGTGCGGCCCGCCGGCGAGTACCGTTACCTGCTC
MAB_1951c		-	1	1950260	77.5	GGGTTCCCCGGCAACGGCCCCACCGGATGCCCTTCGGCATACTCGTTCACCT
MAB_1953c		-	1	1952866	342.5	CCGCCTATCCTGCGTCGGTCACCGCCCAGATGGTGCGTAACATGGACGCCGG
MAB_1955c		-	1	1953994	642	CCCCGCGACAAGGGCCCGGTGCGCGCCTTCGCACGCGATATCGTCGATTCGC
MAB_1978c		-	1	1977969	597.5	GCGTGGCCCTGATATCGGCGACACGGTACGAATGGACGATCATCGACTACGC
MAB_1982		+	1	1980769	382.5	ATCCGGATCCGGAGCGGACACCGTCTATCGGTTGCGGCTAGAGTTACCGCAG
MAB_1991c		-	1	1988237	62.5	GGCGATGTCGATCGTGGTCCTCATGGCGCCGGCCGCCCTACCCTGGTATTAC
MAB_1993		+	2	1991138	93.5	GCCATGGTGGGTGCGTATGTCGATCGCGGTATCACCAATATCCTTGCCCTGC	1991706	336.5	TGACCCTCAACTTTGCGCGGGCCACCTCAGAGGTGTTGGAGAATCTCGGGGT
MAB_1995c		-	2	1992394	318.5	GCCCGGATATCGACAGCCGGGCGTGTCAGCCGTCTGGCACGATAATCCGCGA	1992632	264.5	CCGAACTGCATGTCGACCCCGGTCTGCAGGGGCACGGGTACGGTGAGGCCCT
MAB_1998		+	1	1995176	2175	ATGCGGATGAATGCCCAAGATGAACTCACTGCTGCCGATATTCTGAACACCT
MAB_1999		+	1	1996635	201.5	GCAAGCATCAAATATCACGAATTCTCCAGTAACCGGGGAACAATTCAATCCC
MAB_2004		+	1	2004078	1411	ACGCGCCGGATGTCCCCGTAGTTGCGGTTGTGACGCGCGAGGATGCTGGGGT
MAB_2005		+	1	2005790	552.5	AGCGCACGCCGCGTGCACGCACCGATAACGAAGCAGGGCATCATAGGCAGGT
MAB_2011		+	1	2012358	75.5	TGTGCGTGTCGGAACGGCGTTGATGGGGCAACGACCGCTAACGTCACGGTAG
MAB_2013c		-	1	2013566	36.5	ACATCGGCAACCTGGCCCACCTGAACGCACGGGACACGACACTTGTCTATGT
MAB_2017		+	2	2015841	69.5	CCAAGATTCTGGGTCTGGCACAGGACACCGCGGACCGGTTGACTGGTAACGC	2015975	610.5	AAGACGGTCACTGAGGCGCGGACCAAGGCCGAGGCGCTACTGTCGGATGCTC
MAB_2020c		-	1	2018242	32.5	GCCTGGTGGTCAGCGATGACGAATCACTGGTCGTAGATACGCTTTACGACGT
MAB_2023c		-	1	2020445	36	GCCCTCGGCCTCTACATCCCCGGAGACGTGCGCAATCTATCGTTCTACATGG
MAB_2025		+	2	2023415	455	CATTTCGGTGTTCGGGGACGTCTTATTGGCTCATCGCTTACCCTGATGTTCG	2024429	41.5	CAGGCACCGTTCGCCAATATTGCCGGGGGCATCGATGTCAGTCTGTTGTTGT
MAB_2026		+	2	2024957	54.5	CCTGGATGCGGGATTTCGGGCCTACGTTCGTGGTGGGAGAGAATGGACAGCT	2025534	92.5	CAGCTACGTGAATCACGTCGTGACAAATGGCGCCGTCATAGCCTGCACCTAT
MAB_2035		+	1	2035039	81.5	TACGTCGATCTGCTGCTCGGGGACGGCCAGGCCCGCGTAACGTTCTTCGTCC
MAB_2037		+	5	2036938	67.5	ACGAGTCCACCATCGCACTGCGCAAGACGGTGCAAGATACTCTTCAACGCAC	2038086	26.5	ATGGATCAAATGACGCAACTCACCCATGAGATGGTGGGGACAATGGAGGAGA	2038789	25.5	TGATCGCGGCTATCGCCTCATTCACCTTGATCTTCGTCATAATGCTGATCAT	2038971	53	CTCACCTTTATCCTCTTGGTCGCGGTGGGCTCAGATTACAATCTTCTGTTAA	2037511	50	CTTTGACGCTCGGCCCGGCCCTGCTGGCAATTGCCAGTAAATTTGGCCTTCT
MAB_2038		+	1	2039557	305	CTTTGCCGGTTTCGCCGTCGGATTGATCCCCATCAGTCTATTGTCTGAACGC
MAB_2039		+	1	2040808	46	CGGGCTTTGAAAGCGCCGGAGAACTCCCACTTGTCCTCTACTATCACGGCGG
MAB_2041c		-	1	2042696	33	GGCACCCGCGGAGGAGGCGGCGCGCCCCGGTTTGAACCAGACTTGTTGGTCT
MAB_2045		+	1	2047059	163	GGCAGGTGTCCGCGCCAACGCTGCTGGTCCGGGGCCTACTATCTGACATCGT
MAB_2046		+	1	2047419	66.5	AGGTTGCCGAATCGGTCGGCGTCTCCCGCCCGACGTTGTACAAAGAGTTCGG
MAB_2047c		-	2	2048845	516.5	GATTTCTACGAAAAGCAGCACATTCGACTCTTGAATGCGACCGTGGAGGCGA	2049021	407	TCGTCGGCGCGAGCCACGCCGGCGCGCAGTTGGCAGCTAATCTTCGAAGGGA
MAB_2048c		-	2	2049752	54	ATGGCGGTCCTTCCGACAACGACAGAGTGTTTCGTGGCATGGTCGACATGGC	2050349	75	ACGACAAGACACGTCGGTGGGTAACCGGAACCAATGGTAAGAAGATCTTCAC
MAB_2050		+	3	2051131	79	CCGCGACGCGCAGGTCCCCTTACGGTGGTTCAGGGAGATATATTCCGATTTC	2051388	32	GCACCGGTGACGCGGGCCTGAACTGCCTGGCCGTCACCTACGGTGGGCTGGC	2051558	84	TTCGACGCCCCCAGCTCGTTCGTCCACGTTCCCGCGGCTACGCTGGAGGAGG
MAB_2051		+	2	2052534	82.5	GCGGCGGGACCCATCTGGCCATGACGCGCATGGCGAGTAACGTCATCGCCCG	2052681	145	CGTTCGAGATGCCCTACGGACCCTCCGTGCCGGCGCTGTACGGTTTGATCGC
MAB_2054		+	1	2055230	33	TGTCGAACGTGACCAGCCGCGAGGGCAAGCGCGGCGGCACCATGACAATCGT
MAB_2056		+	1	2055883	30.5	GCGGCGTGCGTGGTTCCCGATCGACCGCTCGATGGTGTTGTACTACTGCTCG
MAB_2057		+	1	2056465	87.5	CACCACGACCCCGACTACGCGCGCAGCCAGGGCCAGCGCACAATCTACCTGT
MAB_2060		+	1	2059817	152.5	GTACTCGGCGCGCGGTCCGGAGACAAGGGCGGCAACGCTAACCTCGGCCTGT
MAB_2062c		-	1	2061003	369	CGCCGAGGAGATCGTGGCGTGGTGCCGGGAGCGGCTGGCACACTTCAAGTGT
MAB_2065c		-	1	2062863	34.5	CCCGGTCCAGGCGGTCACTCCAGAGAAGCAGTTCACTCTATTCTTCGATGAC
MAB_2066c		-	2	2063908	596	AGCGGGTGGTGCTGCGCGTCGACGGGGTGCGCCGCACTTATGATGTCGTCCT	2064022	233	AGACCCAGGGTGGGCGCGAAGTGCGCGTCGGGTACACGTTAGGTTCGACAGG
MAB_2067c		-	2	2066943	94.5	CGTTCCTCGAACTATGCCCCTTCGCCGCCTGGGGCAGTAAGTTCCCCGTCGG	2066064	21.5	TCGACACCCCCCTCATCTTCCTGCAGAACACCACCGGTTTCATGGTCGGTGC
MAB_2068c		-	3	2067866	613	CGTCGCTGGATCGACGGACAACTGAACCTCTCGACTGAAATGCTTATCGAGC	2068085	728.5	CTGGTTCAGCTGATCGAGAACGATCCCCGCATGGCCCGTATACTGTTTGTCG	2068141	54	CCATTCCGGACGACACCGTAGCTCCTCAAGAACTGGCTTACGCTCCGATCAA
MAB_2069		+	1	2068940	60.5	TGCGGCTGTCCATGACCTCCGCGTTGGAGCACTACACCGCTACGCTGGCAGA
MAB_2071		+	1	2070998	24.5	AATCGACGAGGCGGCTGCGAGGCTCGCGGCCAACCTGATGAAATGGACTGGC
MAB_2072		+	1	2071897	679	ATGAATCTCAACGCTATGGGTCTGTCCGAGGAGAAGTTATACAATGCAGTGA
MAB_2073		+	5	2072620	30	AGGGAAAGAAGATCCACAGCGCTCGATGGGACCAGGGCTACGATCTCGGCGA	2072863	360	ACGCCTGGTTCTGGGCTCACGAAGTGATGGCAGTGGGTATGGTCTGGAACAC	2072989	176	GTCAGTTGACGCCCCATTTCAGACCTGGCTGCAAACGTATGCTTATGACCAG	2073150	47	GACTGCATCGTTTTTGCCACCGGCTTCGATGTGTGCAAACGTGGCACCCCGT	2072264	22	GGAACGGTCAAATCGCGTCGGAGGCACCTGGCGAGACAATACTTACCCTGGT
MAB_2075		+	1	2074434	35	AATCACTTTCCCAATCGCCGCTCACTTTCATACGGTGATACCGTTCGCCGAT
MAB_2076		+	2	2075555	31.5	CGCCTCGGCGAGCGGGCGCCCCATCTTCGCAGTGAAGTATCGTCTTGCCCCG	2076063	96.5	ATCCAGGTATACCGGGGACAGATCCATGTATTCCAGGCTATGTTCCGGATTC
MAB_2077		+	3	2076832	88	CAATTCGTGCCACACATCGTCCAGGAGGCGGAGCATGTCACGCTATATCAGC	2076483	77.5	CAATCCTCGTTGGTCACGGCGATATGCCGAGCAACCCGAGATACTCAAGTAC	2077127	61.5	ACGCGCCAGGGTGCAAGCGAGTGCTGTTCTCGAATGATTACTATCCAGCAAT
MAB_2078		+	1	2079058	126.5	AACGCCTGCCGTGAATCACTTCGATCGAACGATCTGGAATGATCCGGAGCGG
MAB_2081		+	1	2082017	25	CTGCGCGCGCAGTGGCTTCCCAAGATGGCGTCCGGTGAAATGATCGGGGCGA
MAB_2084		+	2	2085039	93.5	GTGGTCAAGATTGACGGCGGAATCCCTCTGGATCGGGCAGCCTTGATCGGGT	2084748	45	ATCCCATTGCCGGTAGTGGGGGGTCATGAGGGTGCTGGCACAGTCGTGGAGT
MAB_2085		+	3	2086419	392	ACTTCGTTACTACGGCGGTACGCACCGGCGGACCGGGTTACGGTGGAGTTTC	2086487	54	AAGAATTCGCCTGGATTCGAAGTGTCCCGCCGGTTAGACAAGATGGGGTGGC	2086736	194.5	TTCGGTAGACCCTTGACGGGGCGCCAGATCATTCGCCATAAGCTTGCGGAGA
MAB_2086c		-	1	2087280	1061.5	TCGGAGCGGTCCCCTCGATCGGCACGATCGGAGACAGCTACGATAATGCCCT
MAB_2087		+	1	2087568	46	TGACATCTGAGTTGGCTTGCCCAAAGCGGGCGGGCTGGAAGGATGTCAGTGT
MAB_2088		+	1	2088709	75	GGCGCCCTCGGCCGGTTGACCCCCGTCGAATACGAAGCCATCATGACCACGA
MAB_2091		+	1	2091982	107.5	GACCGATCACCCCAAGCGCTTGGACCGCGGCGGACTCTTACACTGGGCAAGA
MAB_2096c		-	1	2096558	31	CCGTCCGCCTCGGCCATCGTCACCGACGAACAAGGTCGTATTCTGCTGATCA
MAB_2099		+	1	2099365	108.5	CGGATCGGGTTGCGCCTGACTGAAGCCACCCAAACCACTATGGTCCTGGGAC
MAB_2100		+	2	2100845	28	CGCGGCCACATCACCAGCAAATCCCGCCGTTATTCCACTACCATGACCGTGC	2100919	51.5	GACGCGTGAAGAACGCTTGAAAAGCACTGCATACCAATACGATCCCAACTGT
MAB_2106c		-	1	2106533	520.5	TCTGGGTGTCGCAGACGGCGACAAACACGGTTATTGGCTACGATCTGTCCAC
MAB_2116		+	1	2114188	136	TGATCTATCGGCAGTGGCTGGACGCGGGCCTGGACGTGCATTATGTGCAGAA
MAB_2119c		-	1	2118295	22	GTATCGCTGCCATTGCGCGATTTCCCGAACGTGCAGAACAATGACATCCCGC
MAB_2122		+	2	2124448	81.5	CCCCGCCGGCGTTGTCGGCGAGTTGTATCTCGGTGGTGCACAATTGGCGCGA	2124866	388	TTCGCGGTCATTCCGGAGATTCCGTTGACCACCAGCGGTAAGCTCGACAAGC
MAB_2123		+	1	2129711	28	GTGCGAGCCTCGTTGGATTTGTTGTCTGTGAAAAAGATACGTTCGACTCTGC
MAB_2124		+	1	2134342	26.5	ACCGGACGGGCGATATGGCGCGCTACTGGCCCGATGGCACCATCGAATTCCT
MAB_2126		+	1	2137782	67.5	CTACTCGCCGAGGCCGACCTGACCATGGCGGTGAACTGCTATCTTTCGCTGA
MAB_2134		+	1	2146217	405.5	GTTTCGTCGTTTGTGGGTCCACGCCGGTACAACCGGGCCAAACTTGAGGCGT
MAB_2137		+	1	2148710	86	TGCACGAATCCATCAAGATCGCTCAGCAATGTGTGGATAGGCTGCGCCCCGG
MAB_2139		+	1	2150298	54.5	TGGCACAGGCCTACAAGGCCGGATATCTGGGCCGCAATATCCTCGACAGCGG
MAB_2145		+	2	2157264	105.5	TGGTGCTGGTGGGCGCCGTCACGCTGCTGTTCGGGGCCATCATCGGCTGCGC	2157531	33	CCGTCATGCCGATCACCTTCGTCACCTTTGGGCTGGGATATCTTGCCATCAT
MAB_2146		+	1	2159623	33	GTACTGGCGGCCATCTATGTGTTGTGGATGTATCAGAGGATGATGACAGGGC
MAB_2147		+	1	2160468	39	CGGCGCCGCCGACTGCTGTCCCAGGAATCGGCGCTCAAGTACTTTCTGCTGG
MAB_2148		+	1	2161903	45.5	CATGGTGGGCCGGAACGGTCACATTGGCCGTCGCCAAGATCATTGAGAATAT
MAB_2149		+	1	2163239	126	GCCAGAGTCTCGGTGCTGCCGATGTGCATGGTGGCGATACCGTTGGCGGTAC
MAB_2150c		-	1	2164109	254.5	TCAAGAAAATCGACTACTGCATTGCCGAGGACTGCAGCTACATTGACAGCAC
MAB_2153		+	1	2166877	42	CCTCGACTGGTGGCAGGGTGAATTGGGCTGCGACCTTGATAATGGACAGTTC
MAB_2162		+	1	2176313	128.5	AGCGGTTACGGGGTGCTGCTGGCCGTGCAGACCGATGAGACAGTCGATGTGT
MAB_2166		+	1	2181414	48.5	TAGATTGCCCGCCCGATGACTTGCACCGCTATCTGTCGGACACTCGGTGCCT
MAB_2167		+	3	2182084	33.5	CGGGAAAGGCACGGCGCCACGGTGCTCGACGAGGTGGATATTCTGCTGACGC	2182237	64.5	TGCGTGTCGTTCGTCTTGATGCTCAAGCTGGTCCAACAGATGATGGTTTCAT	2182745	24	ACGAGTGCGGGAATCTCTTCGGGGTGGGTATTCCACATACACTCGATAAGGC
MAB_2170		+	2	2185573	26	GGTCGAGGTGGGTCTGGAGACAACACTCAAGCGCGGCATCATCAATACCCGC	2186294	35	GACTCGGTGATTTTCGACCTGGGCGGGGATTCGCTTGTCAGGATTCCAACGC
MAB_2177		+	1	2191189	293.5	CAAGCAAAACCGTTGGCTGGAAACGGCATTGCCCGATTACAATATCAAGTGG
MAB_2186		+	1	2200956	95	CTCGGCGGTGCGCAACCGGCAGGCACTGCGTATCGAATACTATTCGGCATCG
MAB_2188		+	1	2202728	75	TCGACGCACCCGAACCGATCGGGCCCGCCGAGCGGTTCGACAATAGGGGCAA
MAB_2189		+	1	2203266	253.5	ACCTTCCCGAGGACGTCGCGCTGGCCAGTCTGTCGGCTACGGTCAGCAATGC
MAB_2190		+	1	2205550	772.5	CGTCGTTGCCGTTGATGGCACATAAGGTCGAGCAAACGCTAAGGTGGAGCGT
MAB_2192		+	1	2208164	57.5	GCTACGAGCCGGGTTATAACTCCGACAGCACCCGCACCTACAGTATTGGTGA
MAB_2194		+	1	2209762	261	CGGCCGCTGGGTGCGCTCGCCTTCGTCATGCGGTGGGTACCGTCGTCGGTAT
MAB_2195		+	3	2210642	32	GCTCTGGGACGTCGGTGCGGGATCGGGCAGTATTGCGGTTGAATGGTCGCGC	2210846	41.5	CGTGGGTGGCGGCGTGACCCAGCCGGGTCTGCTGGAGGCATGCTGGGAACGG	2210959	77.5	TGCGATGGTATTGCCGCTATGGGGGAGAGTTGCGCAGGTATCGTGTCGAAGA
MAB_2200c		-	1	2215572	126.5	CTGCGATCGGTACGGGACGCGAATGCAGTGGGGGCACTACTGTCGGAGGCCG
MAB_2201		+	1	2219244	52	CCTTCGAAATGGCAGCCACCGTTGACTATCTGTTCGGATACGATGCGACCGC
MAB_2205		+	1	2222196	80.5	CGCGGACCGGGGTACTCAGCTAAACCCGCTGGCGCTGTTAGCATCCCAAGGC
MAB_2206		+	1	2224320	462.5	GACTGGCCGTCCTGGCCTCGGCTGGCCTGGCGATACTGCACAATGGAGGGCT
MAB_2210c		-	2	2228261	127.5	CAGCGGCTGATCGAATTGTTGAAAACGGCGAAGGGCATCCACAATGAGATGC	2229638	48.5	GGCGCCGAGATGCACCGCTACTACGCCGACCTGATGGAAAAATTCAAGGCCG
MAB_2212		+	5	2230923	166	GACCCCGATACCCCGGGCCGGATGTATACACGCCGGGGTAGTTTTCTGACGC	2231370	133.5	GGCGGGGTGAACGTGATGTTCCAGCCGGAGACGTTCATTACCATGTGTAAGG	2235090	347	GTGGGACTCAACTACAAGGATCCGCTGAAGGTGCTCGGTATCCTCACGGAGC	2236578	329.5	GGTGCGATGAGTGGTGGCGGCATGGCCGAGTCGGATGCGATCGTTAAGTTCC	2235741	197.5	TACTTCGGCGGGGCAACCGATCTTAAGCCCTTCAGCGGTAATCTGTCGTTCC
MAB_2218		+	1	2240780	33	CGGCACCGAGTCACTGTTGCGGGCGGCGGGGGAGCTGGACAATGTGCCCTAC
MAB_2221		+	1	2243792	188	CCGGGGTGGGCCGCGGCCCGCTGACCGTGCCGATCTGGTATTACTACACTGC
MAB_2224c		-	1	2246841	34	ACCGGGTCGCGGTGAACAACGACCTGTCCGAAACGCTGGACAATGTCGGAGA
MAB_2230c		-	1	2252675	92	CTGGGGCGTCATGTTGTCGGCCCCACTGTGGCTGCCGCTACTCTTGGTGGGC
MAB_2232c		-	1	2257270	44.5	GCCACAGCGCTTTGCGTGGTCTGCTGGATACCCAGCGTACGGTGCGTAGTGC
MAB_2233c		-	1	2258745	38.5	CCGTGGTGTCCTCCGAGGCCGGCACCTGGCTGCTGTGGGACGGTAAGCGCAG
MAB_2241		+	2	2267156	50	TATCGACGATTTTGTCCACGACGGACCACTGCGCCAGGCATACACGACTCGT	2266366	37	TCACTTCGCGCACCGGCACCAAGTACACCGTGCAGTGGCAGGATTACGACAC
MAB_2243		+	1	2268874	32.5	CAGCTCGCCCGCGGTCTCGCGGGAGCTCCACGTGCGGTCATGATGGACGAGC
MAB_2244		+	1	2271439	245	TGGATGATGCGGGTTCCGTCGCCACCGCGGCCACGGACGAGAATCGTGAAGT
MAB_2245		+	2	2272962	36.5	CCAAGGTGACCGACTTCATGACCGTGCGTGAGCGTGGCAGTGTTCAGCACCT	2272194	29	CGCGCGCCTCCGTTGAGCTCGACAGTGACGGACTGCGTATCGTCCGGGACGG
MAB_2246		+	1	2273795	35.5	CCGCGGCGAGAACCTTCACCGAGGAGCCCCGAAACATGGATGATTACACCGA
MAB_2247c		-	1	2274899	42	GCCTGTTATGCCTCACACAGCCAGGCGATCCCACCGATATCCTGGATAACAG
MAB_2248		+	1	2279080	90.5	CTCGGCGGCCATTCCTTGCTCGCGAGCAAGCTCTCTGCCACGATTCTGTCCG
MAB_2254c		-	1	2284505	67	AATACGATCCCAATTGCCCTCAACGAAGCCGACTATGTTCGAATGTGGGTGC
MAB_2256		+	2	2289764	292.5	TGGCCGATGTGGCCGACTTCGATACCAAGTTTTTCGGATATGCTCCTAGCGA	2291790	108	GCGGATGCGGTTACAACAGCCGCAGGTCCCATTCATATCTAATGTGACGGGT
MAB_2257		+	3	2294703	181	CCCGTGCTCGGCGAGTTCGCGGATATCTTGGCCGGTGTTACGCTGCGCCCGC	2296593	83.5	AATACCGCCGCATTCACCGCCCCCGGCGGCCTGGTGTTCATACTGGAAGCCA	2296511	50.5	GAGTGTGCCGCTCGATGCGTTCGACGTCGTCCTGGCGTTCAATGTGTTGCAT
MAB_2261c		-	1	2307157	80	CCGCCCACGCACCGCGGCCCGCTATACGCCTACTGCGTACTCTCGGTTGTCT
MAB_2262c		-	2	2307770	106	AACGCGGCGCTATCCGCATCGACGGCACCGACATTCGTACACTGACACCCGA	2309341	225	GATCGTGGCGGCCCTTCCCGCCGAGGTGGATATCGAGGTATACCTGGAACGT
MAB_2265c		-	1	2312324	89	AATCTGGAAAACGGAGACGTGTTCACGCTGGGACCGGGCAGTATGTACCTGC
MAB_2268c		-	1	2315478	61.5	GTGCGGCCGAGTATTTGGTACCGGCTACGCCGGTCGGTACGGTTTCGTTCGC
MAB_2269c		-	2	2316808	48	GCAGCACAGCGGCCGCCGCACATATACCGAACGGGATCTACGATGCATCGGT	2316891	121	ATCGGCGAGGCGGCCGCGCTGTACGACGTGGCGCCGTCCACACTGCGGTGGT
MAB_2273		+	1	2319638	54	GCCGCATTGCGGCGTGGGCGTCTGATGGTGCTGGCCGCTATCCTGCTGTTCG
MAB_2277		+	1	2325072	48	GTTGCTGACCCACGTGCAGTACTTCAGGACTCATTTGCTACATTGACGCTGA
MAB_2283		+	1	2331457	2886	GGTCGCGGCGCGATCATCGACCAACGGACCTTCTTCAACTATTATCGGATGT
MAB_2284		+	1	2332409	62.5	CTTCTTCCGCCAAGACGTCGACGCCTACATGTACCAAGTAGCCTTGTCATAC
MAB_2285		+	3	2333990	38	GATGCGCTGTTTCCCTCCGCCGGGACCGGCTCGGAAATAATCTCCGGACTGT	2334528	48.5	GGAGTGCCCCAACATCCACCACCGTCACCGTGGCCACTATCATCGTGTGCGC	2334059	93.5	TTGTTGGTCGGCGTCGCGGGCATGCACGTCGACGTCGATAAGCTCAAACAAC
MAB_2286		+	1	2335337	67.5	CTCGACCGGTTCCTCGAAGAAGTGGTCGCGGGTCGCAATATGGTCGCAGTGC
MAB_2287		+	1	2336564	1501	TCGAGGGCGCAGACCTTGCCAAAGCGTGGCTTGCGCGGAACAATGCCGATGA
MAB_2289		+	2	2338145	57	ACGGGCAGCGACTCGCCGAACTTTTCGGTGGCCCAGTAACCTTCGAAACCGT	2337925	116.5	TTAGGTGCCGGGTACCGTAAGCCCGGCCGCCTGCCGGATAGCATCGTGGAGT
MAB_2290		+	1	2339107	791	GCCGATTACGCCGAAGCGGCACAAGAGGTGGAGACAGTAATGTTGTGCATGT
MAB_2294c		-	3	2341573	22.5	CCCCGCTCGGGAGTTTCGGGGCCATGGGCAATCCGGCACAATTACGTACTGG	2342766	37.5	TCCGCTACCCCGGAATCCGCTCCGACAGCGATATCTATACGCTCAGTTTCGG	2342892	43.5	TAGTAGACGTTCTCATCGTCGGCGCCGGGATATCCGGTATCAATGCCGCTAT
MAB_2295c		-	1	2343961	25	GGCCTGGTCCTCTCCAGCGTCGCCATCGGGATCGTGGTTCTGTGCTATCTCT
MAB_2300		+	2	2348892	110.5	CCAAGCATGTCCTCTACGAGATCTTCGGCCCGCCCGGCACCATTGCGGACAT	2349081	44	GCCGCATCACGGCCAATGACGAGAAAAAAGATGAAAGGTATACCAACGAGGT
MAB_2301		+	1	2351048	56	ACACACTGATGCCCAAGATGGTGTCGGACATGTCGGCGATGATTCCGATCAT
MAB_2303		+	2	2354937	22	TGTTGAAGATGACCGACGATATGGGTTCGATGATCGCGATCATGGAACGCAT	2355648	85	TCGGTGGTACCGCGCCCACCTATCACGACATCGGTGAGATGGTGAAGTACGA
MAB_2304c		-	1	2356456	24	GGGCACCGAGAATTGCAGCAAGTACCCTTCCGACATGTCAGTCTGGGACGGT
MAB_2306c		-	1	2357652	57	GATCGACATCCTTCCCCGCTTCCACCACCCACGTGAAATCGTATTGCACCGC
MAB_2313		+	1	2365932	37.5	CTTCTGCAGACCGGGGTTGGCGATACGTTCGTTGAGGTTGAGTTCCCATTGA
MAB_2325		+	1	2379689	194.5	ATTTCTCTGGGCAGCGTCGCGCACGCGCAGGGACGCAATAACCTGAAGGTCG
MAB_2327c		-	1	2380865	133.5	GCTCAAGAAGCTTGCGGAACAGCTACATGGCACGGTGACAGAATTCAACTCT
MAB_2329c		-	1	2381632	267	GCTCGTATGTCTATCTGCGAATCTCGACCGCTTCTGCGCATACTGAGTTCGC
MAB_2330		+	1	2384133	85	CGTCCGCTGTTCTCCAGCCGACCGGCCGGAGTACCCGAAAATATGAAGATGT
MAB_2331		+	1	2384853	26	CATTGGTCCGCTCTTCGGCTGTCGCTCTTGGCTTGTGGTTGTCTTTTCGCGT
MAB_2334		+	1	2388161	81.5	CGAATGTTTTACGGGCCAGCGGTATTGACCCCGGCGAGTACAGTGGCTTCGC
MAB_2335		+	3	2389149	28	GCGCACGACAAGACGCATGTCCGTGGCGATTTCCGAGTACGGTTCGCAACAC	2388655	325.5	TCGCGACGCGAAAGACATACGGGCATACGTCCGATGGCATGATCTGCTCTAC	2388787	141.5	CCGATGCCATCGCGGTGGTGGGACTGGATGATGCCATTTACGATCTGTCCAT
MAB_2338		+	1	2393841	27	GGTGGTCTCGACGGTGGCGCCGGATGCGGACGGCGTGGTACACAACCTGAAC
MAB_2339		+	1	2394216	46	GACAGCACCTCCCGGGCACAGCAGCGCTGGGAGCACGTCATGATGAACAACT
MAB_2344		+	1	2399786	749	AAACGCCGAAGACCTTCGACGTGGGACAGCCGTTCGACAACAATCAATTCGT
MAB_2347c		-	3	2401685	92.5	GCTGTTGTACTTGTGTTTGTCGTGGCTGGATATGGCCGATAGTTTTTATCGG	2402061	93	CGCGCGCGGAGCTCTTCTCCCACTTCCGTCCGCTGGAAATAGTGTGGAACAT	2401561	98	TGGACGGGAGTCGGGCCGATCCTGGCCGCGCTCTCCGGCATACTCGTTGCGA
MAB_2355c		-	1	2411645	115	AGCATCTCGACCGCGCGGAGCTGGCACTCATGGAGTGCGACAGTGAGCAGGA
MAB_2359		+	1	2414978	44	TACGGCGAGTCCGCTACCCGGGCCGTCGGGCAACGTCGAATACTTCCTGTGG
MAB_2366		+	1	2422553	81	CTGGATCATCTCGACGTGGAACGCGGCGTCGCCGCCAATACGCTGAGCTCCT
MAB_2368		+	1	2425217	863.5	CTTCCTGGGCGTGCTCGAGCTGTACCGCTCCAAGGCGGTATTATTCGAGCAA
MAB_2371		+	1	2427405	38.5	ATTCCACCCGGGCCGTCTCGCCGCTGCGCCCGGCCGAGGATGCTTTAGAGGT
MAB_2372		+	1	2428225	31.5	GTTCATGACACCGCGGGCACCACCGTCGACCCGGTGGATACGCTGATCGAAC
MAB_2375		+	2	2432854	108	TCGCCGTCCAGGACATCGACCCGATGCGGCTGCGCGCCATACTCGATGACGC	2432158	146.5	CCGCAGTGCCGTTGGTCGATGAGAGTAAAGACGGTGCTACGGTCGTCGATCT
MAB_2376c		-	1	2433650	60	GTCCCGCGATGTCGGCTCATCGACCTCGGTGCAGACGGTTAAGGTGGCGGCA
MAB_2377		+	3	2434480	35	CGGTTGTGCTGCGGGTCTCCCGTGCTTCCGAGTATGAGAGGTTTCGTCTTGC	2434695	53	TCTCTGGCTGCCAGTCCGGTCACCGCACTGGCACCGGATAGGTTGCCTTCAC	2434779	100	CGCCGCCGGACGTGGGCGTTGATCTCTCCGGCGCTGTCTATCCTGGTGGCAA
MAB_2381		+	1	2439161	34	ACATGTCGACCTAGTTCTGCCGACCGGCATCGAACGTCAATACTCGCTGTGC
MAB_2387		+	1	2443377	35	GTTCTTGCCAATCACCGGAGACCTGCGCGCTGGGGGGCATTATTCATTACAG
MAB_2391		+	1	2446604	70	GCGGCGACGGCCGGTCAGCTCCTCAAGGCGGGATCGCGAATACTGAGTCAGC
MAB_2392		+	1	2448105	213.5	CTTCCAATCGAAATCCGAGCTTCTCGGAGAATCAGTGCGACACTTGGCGTTC
MAB_2396		+	1	2452761	31.5	TTGGCTCGCGGGGTCCTACCAATTGGGAGATGTCTACCTACAGTGGGAACGA
MAB_2398		+	1	2455747	44	TGACCACGCCGATAGCCTTCGCCATCCGGGACATCGTGCCATGGTGGATCGT
MAB_2399		+	1	2456855	84.5	GCTCCCCCTATCGGATCGTGGCGATCGGCCCGGCTAATACCATCAAGTCCGC
MAB_2401		+	2	2458093	4310	CGGTGCCGTCGACACCGTCTCGCGGGTCGGCGGCAGCGTTACGATCGATCAG	2458155	42.5	TAGACATCACCACCTTGCGAGAACCGAAACCTCGCCAATACGCTCAGCCCGG
MAB_2402		+	1	2458606	17011	TGGACGCGGCTCTTAATGACCTCTTAGACGCATCGGGATATGGTGACGCCAC
MAB_2407		+	2	2463371	38	ATTGCGTTGGACCGCAGCATGATCCCGCTCGGGTCGTGCACCATGAAGCTGA	2464271	23.5	CTCTACACCGGCGACAACGGCATGGTGGCCCATGAGTGCATCCTGGATCTGC
MAB_2408c		-	1	2464949	51	CACACCGACCAGACCTTGGACGGACCCGGCCTGATCGATACCATCAACCGGC
MAB_2409c		-	1	2468178	30	GCATCAAGGATGTGGTGCTGGAGTCGGCGATCACCACGATCATGGACTTCGA
MAB_2412c		-	1	2471769	30.5	CCTCCCGGATCGAATTGGACCCGCAACGTCCCGGCGTGGAGGATCTCATCGA
MAB_2414c		-	1	2475377	27.5	ATCGACCGTCTTGGTTGGGGTTTGTGGCTGCTTTACGTCACAGTATTCGCGA
MAB_2417		+	1	2476706	1202	GTCGTCCTGGAGGGCCGCGCCTGGGATCCGGGGCTGGGTAACCTGTGGGTCT
MAB_2421c		-	1	2479988	82	CGATCAGTCCCGACACCGCCAACTCGCTCATCGTCCCGAAGAATGACGTCGC
MAB_2422c		-	1	2480575	50.5	GTCAACTGGGATCGGAATGGACCACCTACCGGTGGAATTACTATCGCGAGAC
MAB_2426		+	1	2483624	48.5	GAGGAAGCCATCGCGCAGGGGCTCGTCCGGGACTGTGCGACGCTCATGGCAT
MAB_2433		+	1	2490027	255	GCGCTCAGGCCGACGTGCTCGCCACCGCGGACTCGGCCAACATGGACAAGGC
MAB_2435		+	1	2492252	483.5	GGCGGCAGCGTGGTTGTAACGGCAAGTAGGGGGGCCACGATATTCACGGCGC
MAB_2436		+	1	2492882	238	CGCCTGCCCCGGGCGCCCCGGCAGATGGCGGACGGGTCAACAATGACCAAGG
MAB_2438		+	1	2496994	39.5	CTGTCCGCGCCGAACTCCGGCAAGGAAGTGCGGCGCATAGAATTCGATCTGA
MAB_2446c		-	1	2503829	144	ATCCCAGTCCCCGAACCCGCCGACACCGAACGTCCGGTACGGTCCATCACCA
MAB_2447c		-	1	2504126	66	CCGACACCGGACTACCGCCCGGTACCCGCCGCCGGCTCATACTGGGATTCAT
MAB_2450		+	1	2507037	53.5	CCATGGCAGCTTATCTGGCAGTGCGCTTCCTTACCAAGTACTTTCACACCAG
MAB_2455c		-	1	2510739	206	CAAGCCCATCGTGTGGGGACGCAACAAGGCCTCTGTGGTACGAAGTTTTTGT
MAB_2459		+	1	2514562	27	CGTATGTACGCGAGGACATGGATAAGTGCCTGTGCTTTTACGATGCTCCGGA
MAB_2463		+	2	2517611	96	AGCATCATCGAACGTGCACCCAGGGCTGTCCCTGTTGGTACGGTTGCGGCGC	2518284	46.5	TGGGCTACCAGGTGCTCAATGCCCGAGATCAGCTTGCTTACGATCAAGTCGT
MAB_2470c		-	1	2524517	33.5	CCTGAAGAAGAACCCGCCCGCGGCCAACCCGCTGGGCGAGGATTTTGACTAC
MAB_2475c		-	1	2527783	145.5	GAGTACCACTACTCGTATCCGGCCCACGAAGTGTGGACGATACTTATCTCAC
MAB_2484c		-	1	2535320	288.5	GCCGGCGCCCACCTCGCGGTTATCTTCGGCGCGTCGCGGTACGCTGTGGACC
MAB_2485c		-	1	2536545	64.5	GCCTACTCGATCTCATCGAGCGCGCTGGCTCACCCGGATAGGATCCACCTGA
MAB_2486c		-	1	2540411	320	CTTTGTGCGTACCGCCGACGAATTCCGCAGAGAGATGGGACAATTCGCACGG
MAB_2496		+	2	2551478	22	GCCCGCCGCGATGGGCCGGATTGGGTGCTCGACGGTGAGAAAATCGTGGTGA	2551877	106.5	GGCGTAGCGATCTCCAATTTCCAAGCGTTGCAACATCGTATGGTGGACATGC
MAB_2499c		-	2	2554864	40.5	TCCTGGGGGGATTCGACTGGGGTGCCCGCAACGCCGATATCGTCGCAGCCAT	2555092	95	CCGACGGGCCACCGGTAATCCTGTTGCACGGCTGGCCCTACGATATCCACAG
MAB_2502		+	1	2556584	672.5	GCGGTCGGCAGAGACACCGCAGGCAGGCGACAGTACATCTACCATGAGGCAT
MAB_2503c		-	1	2558597	24	GGAGCGCCGGAGATGGGACGACGGGAAACTCCACTGGGAAAATCAGTGCCCT
MAB_2505c		-	1	2561136	74	GCATCCCCGAAGACGATCTCACGGCGCTTCTGACCGGATACGGTCATGATCC
MAB_2507		+	1	2563064	20.5	CCATCCTGGAACAGTCCGCCGCCTGGTTCGTGGGCGAGATACTGGCCCGTAT
MAB_2513c		-	1	2567363	37	CAGTTGGCATGTGCTCAGCTCGCTGGCGGATCACGTGGAAACATTTGAGCGT
MAB_2523c		-	1	2572628	56	TGTCTATCGGCTCAACGCCGACGCCGCGTTCGATGTGCTCAAATGGCGGTCG
MAB_2524		+	1	2574872	432.5	CCGTGCTCGAGTACCTGCGTTCAGGTGTGAAAGCGGGCATGATGGTGCCTGA
MAB_2526c		-	1	2575822	35.5	CGAATCCGGAGAACTGACCGGCACCAAGGACAAGAACTACGATCTGATCCGC
MAB_2530c		-	1	2579119	74.5	GCAAGGCAATTACGATCTGGTCGGCAACAATTTCCCGGTATTCTTTATCCAG
MAB_2534c		-	1	2581014	32.5	ATGCCGCAGAAGCGTTCACCGTCATCAGGACGCTGTCACAGGATTTCAACAC
MAB_2537c		-	3	2583634	41	CAGAGCCCTTTCCGCGGATCGGCCCACCGTACTCGACGTACGCTGCGATCCT	2584687	80.5	GGTTCCGTCAAGCCTTGGCATGTCGGGATCCCGTTCGATACCCTCTCCCGAC	2585220	119	TCCAGCACGGTCGGCGACATCCTGCTTTCCCGCCTGCGAGAATGGGGTGTCC
MAB_2539c		-	2	2587109	100.5	GCCCGGCGAGACCGGGATGATCTTCGTACGTGGCGGGCTAGAGTACGAGGGA	2587904	58.5	CATCAACACCGAATTGACACCCCAGCAGCTGGGGGCGATCCTGCAACGTCAT
MAB_2546		+	3	2593742	81	ACGAGGCGGGTGCGATGGCATTGGTGGGCCCAAACACTAGAGTGGTGGATCT	2594158	106.5	CATGGCGAACCAACCGGTTTCATCTTGGAGATCAGTGCGATACTGGACTTGG	2594368	318	CGTAGGGGCAGATTGCCGTTTCGTGTGGTGGCGTCCTATACCGTCAAAGCGC
MAB_2547c		-	2	2595282	167	CTGGCGACCTATGTAGTCGATAAGGACAAGCCGCTCCTAGTATTGGCCACAT	2595383	115.5	ACGGTCAGGGATCCAAGACTGTCACGGCCGGTGATGTACTGTTCGTACCCGC
MAB_2550c		-	1	2597178	29.5	CAGAACCGCCAGAACATCCCCTTCTCGGAGAGCCTGTTCGACTCGGTGGTCT
MAB_2551		+	1	2598407	117	CTCGCGATGATGGTTATGCGGTTGGCGGCACAAATGCCTATCGTCGAGTCGC
MAB_2557c		-	2	2603021	81	CGGAAGGGGAATTCCAGTTTGTGACCAAAGTCAGGCATAGCATTTTCTATGC	2603280	53.5	CCCCAGGGTATGAGTGAAACTGCGTTGCTCGTCATCGATATGTTCAATACGT
MAB_2561c		-	1	2606765	68.5	AGCTCGGCAACTCGATCTTCACCAACACCGCGCTGACCGATGATGGGGACGT
MAB_2567		+	1	2611023	32	GGGCCTGGCCAGATGCATTGCCATGGTGATCATCTGGAACGATCTGGCGTGC
MAB_2568		+	1	2611779	68	GTACCCACAATGCCGGGCGCTCCCAAATGGCACTGGGGTACTTTACGAATCT
MAB_2570c		-	2	2614506	64	GCTGAACGAGTCGCTCGACAGCATCGACGAAACGACGCAATACTTAGGGCCG	2615011	68	CCGACCGGCATTTCCAGCCGAGCCAGCTCTCCATCGACACCCTGTACATCAA
MAB_2577		+	1	2622874	103.5	GGAGAGCCAGATCCTGCTGGTCAACGGTCTCAGCCTTATAGGCTCAGACCGT
MAB_2579		+	1	2624210	34.5	ATAGCGAAGAGGTGCTTCGCCGCGACGTGGGTATTCGCTTTAATGGTGTCGA
MAB_2587		+	2	2632717	597.5	GGCCACCGCGCCCGCCCAGGATCTGGCCACATCCACGCTATGGTGGGAGAAC	2632172	30.5	CTGCCGCAGTGGGCGCTGGACGGGTTGAGCCGCGCGGTACCGTCAACGCTGG
MAB_2591c		-	1	2635322	185.5	CGATTGACGATTTCACCGCGGACAACGGAGCCACCGATATCATTGCGGGCAG
MAB_2594		+	1	2636648	29.5	TCCCATAGCGGCGGCAGCGCCATCGGGTGAGGTCGCTTTATGCTTCGACGGC
MAB_2596c		-	1	2637741	73	CGGTAGGGCCGGCCGCGGCAGCACGCGGACCGGAAAATATCGTCAAACGTCT
MAB_2615c		-	1	2655734	39.5	GAGGGCCTCATCGAGGCGTTCAACACCGGTGAGGATTTACACTCGTTCGTGG
MAB_2620		+	1	2662143	194.5	GCCGCCATGACACTCTTCGCATGTGGCGCGATGGCCCTAGTATGGTTGGGGC
MAB_2622c		-	1	2662914	170.5	ATGGGCCTGGCACCGCTGCTGATCACCAAGATCTTCAATATTATTGAGGAGA
MAB_2624c		-	1	2665069	103	CGCTCGGTTTCGGCGAAATCATCCGGCTGCTCGCAGATAACCTGGATGTCAC
MAB_2625c		-	1	2665808	31	CGCGGCGCTGCTGTACACGTTGAAGGTGCCGCAGGGCATCATCTACTCGGGT
MAB_2627c		-	1	2668004	53	TTCAAGTGGATCCAGCGTGCCGCCATGGACCGCCGTACCACCATGAAACGAG
MAB_2631		+	1	2672422	202.5	TACAACTTGACGATCGTCAACGCGTCTTCCAGTCCCTATACGCTCAAGGTGA
MAB_2633		+	2	2675041	29	GTCGAACTCGCGAACCATGTCGCACCCACGACACTGGCTATCCTGGTCTTGC	2675845	610	CCCGACTCAGTGAGCTGCCTTCGCATCCAGCTCGGCGATACAGTGCAGGTAT
MAB_2634		+	1	2676009	36	CCGAAAAACGGTCTCGGCCTGAGTGCGCTGGTGATCGGTATAGTTTCCGTGC
MAB_2635c		-	1	2677435	58	TCGGTACTGCAGGTGTGGACCACCCCGTTGTGGCTTGTCATGATGGTCATCC
MAB_2639c		-	1	2680641	229.5	TCTCGTGGTGATCGTCGCGGGCGCCCCACCCGGGACAGTAGGCTCGACCAAT
MAB_2642c		-	2	2682861	506.5	ACGGACAAATCTGTGGACGAGTCGGCCGACAATTCTGGCATTGTGGAGAAAT	2683353	82	TGGGGGCTGGAACTGTTCTATCGTCGTTCGGCCGACGGTACGGTTGATGTCC
MAB_2646c		-	1	2686939	507	CGGTGGATAAGGGACAGAGCGAACGGGTGATGTGGGATAGCCTCGACGACGG
MAB_2647c		-	3	2687651	28	ATGCCGATTTCGCCATCGCGATCCGTACCGCACTGTTCAAAGATGGTCGCGC	2687798	35.5	CGGCGCTGGACGCCATCACGGCATGCTTTCCGGCGGGTACGTTGTCGGGCGC	2688104	179	CGATTGTCGGATCCAGCCCGGAGGCCCTGGTCACCGTGCAGGATGGGGTGGC
MAB_2649		+	1	2690187	41.5	TCAATCCCAAAAACATCGTCTACGAGGTGTTCGGTGACTACGGTGGCTGGGC
MAB_2650		+	3	2691099	4070	ATTCACGACGGCATTCCTGACGCTGCTGATCGTGATGGTAGAATTGTCTTGT	2691524	25	TTGACCCGAAAAGGAAAGCGGACTCGGGTATTTGGCGCAAGGTGGGTACCGT	2693018	169	TCAACACTGGCCTGATCCGGGCGGTGGCAAACTCCGGTAAGGTGGTGACCAC
MAB_2655		+	1	2698929	69	GTGCTCTCGAACCAACTCCGCGATGAGGAGATCCGGCCCAGAATGCAGGTAT
MAB_2658		+	2	2701810	203	CGCCCTCCTGATATCCGCTGTCTGGCTGATTGTCATCGGATACTGGTTCGGA	2701896	23.5	TCGGCCTTGAATGGTTGGTCGTCGGGGTGTCCGCTAGTAACTTCCTCATCGG
MAB_2659		+	1	2703632	190.5	ACCTAGGGCGAATCACCATCGAGATGGGTAAGTTGCTGGAGACTATCAATGT
MAB_2666c		-	1	2708455	117	TGTTCGCGCTACGTGGTCACGGATGTAACCAAGGACGGTACCCTGACCGGGC
MAB_2669c		-	1	2710312	123.5	ATTCCGGGTTATCTGCGTGTGACTGTCGGACTGGCGAGCGAGAATGACGTGT
MAB_2673c		-	1	2714157	3128	TTCCGGTGCGCCGCGACGCGGATGGATGCGAAGTTGCGCTACCGTCTGGAGT
MAB_2674c		-	1	2716548	51	CTGCCGGCCATTCAGGACGTGGCGGACCACGTGGGTGATTCACTGGCCTTGT
MAB_2682c		-	2	2725280	122	ATCGGATCAAGTATGTCGTCCAGGCTCCTGCGGTGTTCTACGGTCATACGGA	2725586	104	TGGCCCCCGGTGTGCACGGGGCCATCGCTGACACGCGGGACAATGGTCGAGT
MAB_2685		+	1	2727711	154	GGGCCTGGGCGCAGTTCCCGCCGCCCTCGCCGCCCGTAGCATCGTCTATTAC
MAB_2686c		-	1	2728099	364.5	CTGAATCACACCGCCCTTACCCTGGAAGCTCTTGCCGTACAGTCGGTTCCCT
MAB_2688c		-	2	2729838	88.5	GAGGGCGTTTGGCTGCGTCCCTTCCGAACGCTGATTTATACGATGCCGCCGT	2730186	115	GGCAAGGCGATCACCGGCGGCTACCTCACCCTGGCTGCCACGCTGTGTACGG
MAB_2696c		-	1	2739805	36.5	GAGTGGGAAGAAAAGCACAAGCTGGCCCTGGAACGAGAGATGCTGGGGCTGT
MAB_2698c		-	2	2743508	49.5	GTGCGCTGATCTTGCCGCGTCAGTCGGGCCGACCGGCTACGGTTTCGCCCAT	2743644	65.5	CTGCAGTATGTGACGCCGACGTTGCAGATGCTCTGGGGTGTACTGGTCAAAC
MAB_2705c		-	1	2751219	208	CCGACGACGGTACCGGCATCGTGCACATGGCACCCGCCTACGGTGAAGAAGA
MAB_2710c		-	1	2756943	115.5	TCGGGAACCCTGGGTGGGGTGGCCAAGGCCACCCGTGAGACGGTGGTCCTGC
MAB_2711c		-	2	2757856	602.5	TGGAGAAGGTCTATGGCCGGCATCAGGCCGAAATCCGTACCATCAGCGGGGT	2759478	113.5	TCAGACCGCGGTAAGCGAGGCCGCCGCCGCGCACGGATACAGTCCCGAGCAG
MAB_2718c		-	1	2767715	324.5	TGGAAAAGCAGATGAAGGCCGACCGCGAGAAGCGTGCGATGATCCTGAACGC
MAB_2721c		-	2	2769945	661	GTTCGGGCCCGCCTCAGGTTCCGTGGCTTGAGCCCGATATTGTCGATCACCT	2770565	22.5	GGGTCCCGAGGGGCCGCAGGAGGTTCGGCCGTTCCTGGAGAATGTGACGCGT
MAB_2725c		-	2	2773518	153	AGAACTTGCGCCGGGATTTCCAGCAGGCGGCGGCAAGGCATCATGAAGAGGT	2773836	385.5	CACGCTCCGGTCGCGCCCACGAACAGGACATCCTGCGTAGCATCGCGACCAT
MAB_2727c		-	1	2775682	60	CCGGTGCGCACGGGCGGCATGACTCCTTACGCCGTTCGTATCATCGCGTGGT
MAB_2730		+	1	2781346	93.5	GCCTGCGCAACCAGCTGCTCGACGACGTCTCGGGTGGATACACTCGCGACTT
MAB_2732		+	1	2782692	26.5	GCTGCGGCTCATGTTGGCCGAGGACGACCCGCTGTTCGAGAATTGGGACCAG
MAB_2733c		-	1	2783471	27	GACGCAGCCGAATGCCGACAATTTCGTGGCGGACGCCGTACATTCGCTACTC
MAB_2736c		-	1	2784646	58	GACCCCGGAGCCGCCGAGGCACTGAACCCGCAACGCGTAGTGTTGTTGCCGG
MAB_2737c		-	2	2786388	45.5	GTCCGGGAATCGAGTTGACCAAGCGCACGATTTGGAGTGGGCTGGACGCCGC	2786557	48.5	CTGCTGCCCCGCGCCATCGGCACCTCGCGCGCCTCTGACATCATGTTGACCG
MAB_2740c		-	1	2789316	95	CGATGACGCGGTCGGCCTCGCCCGGTGGTGTGCCGGGAGAGAATGTGGCCGC
MAB_2745c		-	1	2792045	1441.5	GTTTCGCGCTATCCGGCCCGCGTCAAGTGCGCGCTCCTAGGATGGATGGCGT
MAB_2749c		-	1	2796797	38	ACTTCGTGCGTTCGACGGAGAAGCAGGCGGCGTCCTGGGACGATCTGCCCGA
MAB_2751		+	3	2798648	32	GTGCCGAGTCTGTGGCGAGAAACACCTGCCCCGTATGGTCCGCTGTTCCTGT	2798956	26	GCGGGGTGTTGATTCCACCCATTCACTCGCCGGCGTACGACACTGGCCGCGC	2799733	196	GCGTCGGCTGCCTAACGGTCACCAAGAGGCGCCGCTTACGCTGACTGACCGT
MAB_2752		+	1	2800387	28	AGGAGGCCGAGGAGCTGGCCGACCAGTTGATGATCATCGATCATGGTTCGGT
MAB_2761		+	1	2810622	33.5	TCCAAGGTGCCCGGAAGCGCCATGGAAGTACGCGATGTCAACATGGACTTCT
MAB_2764c		-	1	2812580	41.5	CACCGTCGAAATACCCACGATGCTGCAATGGCGCGCCGAGGATGTTGATCGC
MAB_2765		+	1	2813794	48	CTGTGACCGCGCAGCTACCGATCGATATCGATGGCAGTAACGTCATTGTGGA
MAB_2770		+	1	2819210	64.5	GCGGCACATGGGTGGTAGTAGTTTTCGGAATGCTGGGTTACATTCTGTGCGT
MAB_2775c		-	1	2821516	214.5	CACGAGTACGGACATCATGTCCAGGAGCTCAGCGGCATATCGTCGGAGGAAT
MAB_2778c		-	1	2824922	75.5	TCTCGCACATCTCCACCGGTGGTGGTGCATCCCTGGAATACCTTGAAGGCAA
MAB_2782c		-	2	2829747	170.5	ATGCGCAGGTTCAGTTCGCTGATGTCTCGCGTCCTGGTACACATTTACATGA	2829893	391.5	GGAGACGGCGGGCTTTTCCGCTGAGCGTCATTTGCACGTACTCTCGCAACAC
MAB_2783c		-	1	2830848	101.5	TTGAGCCAACCCGGTGCGGACGAGTTCTTGGACACCTACCATCGGCTGCTGA
MAB_2784c		-	1	2831571	655	GTTCCGGTGCAACCGAAGCAGTACTGCCCGCCATGGTCGAAAATGGAGTCGA
MAB_2786		+	1	2834279	26.5	ACAATCCACCTCCCGGAGGACGTTCCGCTGGCACCCGCACAATGGGGGCCGG
MAB_2790c		-	2	2838837	308.5	ACGCCACCCGGGCCTTGCGCCGCGGGACCGTCGGTGACAACGTCATGTATCT	2838609	25.5	AGATCGTGCGCGCCGGGCTGGAAGACCATTTCTGTGGCAAGCTGCTTGGCCT
MAB_2791c		-	2	2840049	119	AAGGCGCCGACGCTGGCGCTGATCGTCCCCGGTGTGGTCGGATTTGCGTTGT	2839722	30	CACCGCCTGGTGGCGAACTCGCCGGATGAGGAATTCGCGATACTGGCGGAGG
MAB_2792c		-	1	2842267	52	AGGGTTCGCTCTCGCAGATCGATGAGGACACTGTCGCGTACCATTTCCATGA
MAB_2800		+	1	2849656	37.5	TCGACAAGAAGAAATACAAAGGCAAGGAAGCCCGTGTCACGCTCAAGGATGT
MAB_2801		+	1	2850376	37	CAAGACCGAGGCTCTCAAGCACCTCTGGCACGGGTACCAAAATGGTCAGTAC
MAB_2802c		-	2	2851014	31.5	ATTCCGTTCGTGGTATTGATCGCAGCACTCGGGCCCATCACTCTGGGGGTAG	2850698	48.5	GCCTGGGGGACTTCGCGATAGTGCAGGGATACCAGCGCTTCAATTGGCAGGT
MAB_2808c		-	1	2856566	1097	ACTCGCCGGCGCGTTCCTGCGCGCCGGCTTGGTCGACCGTATCCTGGCCTAC
MAB_2810c		-	3	2858554	49	GCGGAGTTGGTGGCAAACGCCACGAAGTCTCTGCCGGTTACGGTGGTCACCG	2859406	46.5	GACGTACTGCGGGCGGTATCGCGCCAAGATGCCTACGCTAATCTGGCGTTGC	2859475	177.5	TCCCGTCGGAGTGCGGGTCCTGCGGAGCGTGCGCGCCGTAAGCTTGACCCAC
MAB_2813c		-	2	2862616	30	CAGCGGGATATCGACGCGCTGTCCGCTGAATGCGTGAAAAACTTTGGCGTGC	2863033	24.5	ATCCTGCTGGAGCGCCGTTCGGAAAGTGACCACTCTGGCAAGCTCGGCTGGC
MAB_2816c		-	1	2866049	80.5	CGCTGGTTCGGTGGGATGGTGGGTAATCACGTCGCCGATATCGTGGCCAGAT
MAB_2818c		-	1	2868713	52.5	CGCCGTCGTCGATTCCGATGGCAGATACCTGGGCAAGTACCGTAAGCACCAT
MAB_2819		+	1	2869572	24.5	TTCCCGCTGGCCATCCGCCAGGTGCCGGGCAAGCGCAGTACCTTCAACGTCT
MAB_2821c		-	1	2871406	664.5	TCCTTGAACACGGCACCAAAGTTCTGATGGCAAGCCGTATTGTGGATGCCGT
MAB_2823c		-	2	2873076	598	TCGTCAACGACCAGTTGGAAAATGCCTGCGCAAAGTTGGTATCGTTATTGGT	2873127	26	TGGAAACGGCCACGGTGGAAATGGCGGCCCAAACCGACTTTGATGTCGTCAT
MAB_2827c		-	2	2878210	24	CGCGGCAACCACGTTGTCGCAGGCGGGTTTCGAGACCATCATGGTCAACTGC	2879556	25.5	AAGGTCGGTGGTGAGTCCGCCAAGTCCCGAGTCTGCTTCACCATGGAAGAGG
MAB_2828c		-	1	2880868	357	ATCCCTCGAACCGGGTATCGAACTGGCGCGCCAGCGGTACCTTGGACGATGC
MAB_2829c		-	1	2881413	192	GTGACCTGGGGTATCGGGCCGCGGCCACCCTTACCCGGTATTCTCGGGGAAT
MAB_2830c		-	1	2882692	98	CGTCGCCGACAGCCCCGTGGTGACCGACCATGTGTGGCAACGTGGTCAGCAG
MAB_2839		+	1	2889579	80	TGGCCATCAGCCTCTGGGAGACCCACGGCACCGCCATTAACATCGTGCTGGT
MAB_2841c		-	1	2890476	112.5	TCGAATATATGCAGGGCGACAAGAAGACCCGCTCGGGCATACTGCGTTTCGT
MAB_2849c		-	1	2898344	64	CTATTCAGGATCCGGCGTCAAGGACTTCGTGTTCGAGGTACACCGTGGGGAC
MAB_2850c		-	1	2898748	53	TACTACTACCGCCCAGCGTTCCCTGCGTGAGGCAGGAGTACGGTCTCGTCAG
MAB_2854c		-	1	2904256	221.5	GGTGTGGGGCCACGACCTGCGTGTTGAAGGCGTCGTGGTGGAATACCTGGGC
MAB_2855c		-	1	2905070	40.5	GACGCGCGGTTGATGTGGGTGTGGCTGGCAACTCATGAATACTTCATGGTGG
MAB_2856c		-	1	2906567	28	TACTACCGACTTGTTGGGGGCTCGGCGGAATACCTGGAAAGATTTCATGCGC
MAB_2858c		-	1	2908450	185.5	CCGAATCCACACTGGTGGCGTGTGAGTCCTCGGTGATGTACCGTCGGCGCAC
MAB_2859c		-	3	2910813	32.5	AAACAAGCCCGCATGTCCACCGACGCCGTGGCGCCAGGCATCCTGGATTTAC	2910866	40	TCGATGCCACCGGTTACACCACCGGACGCGTCGATTTGTCAGACTTGCGCGA	2912582	65	CAGCACCCTATGAGGACTCGGCGGAGCGACGAACCGGTCTACTGGACCGTCT
MAB_2863		+	2	2916724	52	GACCGCCGAGGATGTTGCATCCAGCTGGCAACGTCTGGTTCCATGGCCCGAC	2916667	41	CGCGGCCGGTTTCGCTGATGTCTGCCAGACATTTGGGCTACCGTGTCCGGAC
MAB_2865c		-	1	2918374	75.5	AGAACACCTTTGACACCGATCCGGGATCGGCGCTGGCTTACGCTTACGACAT
MAB_2866c		-	1	2921385	769.5	CGCTGCGTCTATGCGGGCCCGTAACCGCCGATCGCACTACGATTCGGTACGT
MAB_2867		+	1	2922451	60	ACACAGGGTTACAACACCGGCGATTTCCGCACCTGCGATACCTTCAACGCCC
MAB_2871c		-	1	2924734	29	AGCTCCGATCGTGACTTCCTGTCGCAGACTCTGGTCCTGCAGAATGAGCCGC
MAB_2872c		-	1	2924903	1078.5	TGCCTATCGGTTCGATTGTCGGGGAAGTAACGGCGCGGCTAGCATCGCGGAT
MAB_2873c		-	1	2926615	129	ATCTGGATCACACCTGGACAGCGCAGCCTCTTGCCGATGAATATGGGATTCC
MAB_2882c		-	1	2937346	35	TCCGCGATTACGCGGAGGTGCGTGCCGACGGTGTCATTACCGTGGACGTCGC
MAB_2892c		-	2	2944860	37	TCAAGCGCGGTATGGCCGAGATGCTCAAGGGCGGCGTGATCATGGACGTTGT	2944991	693	CCGCACCTCCCGCCACAAAATCGCTGGTGCGGCCGCATTAGACTGGTCGCAG
MAB_2901c		-	1	2953558	27.5	ACTACCGCAAGATCACTCCCATCGAGAAGGAGCTGCGGTACGACTGCACTCT
MAB_2907		+	1	2958625	22.5	CCAGACCCGGTATCGCTACGGAAAACTTCGGTACCTGCGATGGTGTCGATGA
MAB_2914		+	1	2964220	496.5	TGGGCATCGCGGTCACCGGTGCCCTCACACTTGTCGGTATATTCATGAACCT
MAB_2916		+	3	2965577	231.5	TCCTGGCCGACGACCTTGCATATGACCTTGGTAGTTATAGCATTGATCATAA	2965684	74	GCCACCACAGAGAGGCTTTGAAATTTTGTCTGACCGTGCACAATCGGGGTCC	2966186	119	GGGCTGGCGCGCGCCCGCAAGGCGGGCGTAAGCGCAGTTATCTTTGTGTGGT
MAB_2918c		-	1	2970062	44.5	GGACCCCGATATTAGGTCCTCATACTTGGGTGGGCATCCATACTGGCCAGAA
MAB_2920c		-	2	2973005	47.5	GGAGCAGTGCCTCCTATCGTGGCAGTGGGGCTGGGCGGTATCTTGACGCCGC	2973064	74	ATCCGCTGTTTCCGGGGTCAGAGGGTGTTCAGCAGCCCTACCGTGATGCTGC
MAB_2921		+	1	2974830	35	CCGCTGACGCGCTGCTTCTGGGCTACACCTTCGATGACTACGATCTTCGCAC
MAB_2922c		-	2	2975810	27	AACCGGCACGATCATCGCCGAGATCGACACGGACGTGGTTCGATCAGCGCAG	2976107	35	GGTGACCATGGTGCCGTATCGAGGCGTCAACATCGCCATGATGATCTGTTAT
MAB_2927c		-	1	2981896	258	TCGACACCGAACGGATCGCGGTCGCCGTGCGGGCGGCGCATCATGGACTGAT
MAB_2928		+	2	2984102	26	CGGTGAGGTGGATGCCACCCTGACGGCGTACGGAGTGGGAAGCTACTTGGAT	2984597	52.5	CCGCTGGGAACCGTTGGCCAACAACCTTTTCCATGGCATACGGTCAGACGAT
MAB_2929c		-	1	2985119	61.5	TGGTCGTGCTCAAATCGACGGGCTCGGAGTTCCATGATTTCCTCGAGGACAA
MAB_2932c		-	5	2986741	51	ATCACACGATTCTGCAGACGCTCGACGAGGCCGAGCTGAACAATGTGGTGAG	2986804	256.5	AACTCATCGGATCCTTCCCCGATCTGGGCGCCGAGGACGAAGCTGGAGAGAT	2986978	90.5	CGCAGGTCAACGAGATGACACTGGAGCAGTTTCGACGTACTTTCGGTGGCCT	2987438	41	GGTGTCAAGAGCCGTTGGGTGGTAGCGGCCGCGGGGGTGATCATGATGGTGT	2988389	25	AAGAAGGTTCATCCCGTTGACGAGGTGCCTTCGACAGGCAGACTTGTCACGT
MAB_2935c		-	2	2991003	72.5	CCGGCAACGCGCGGATTGCGGTGCAGTTCGTGCTCAACTACGAAGAGGGTGC	2990557	23	ACGCGGCAGCTGGTGGTTGAGCACGGGGGTTTCTCCTACGATTCGGATTCGT
MAB_2937c		-	1	2992864	24	GACCGGGGAGCCGGTCCCTACCTGGCCGCGCGTACTGATGTGATCGAGGTGC
MAB_2939		+	1	2995305	62.5	ACGTTGCGCGCACTGTCGATAGCGGCGAATCCTCCTGCGATACTGGGCATCC
MAB_2943c		-	1	3000111	80.5	CCTGGACGCCGCCGCTCGCCGAGCGCGTGCATGGCCGTACCGTGTTGGTCAC
MAB_2944c		-	2	3000678	102.5	TGGGCTTGGTGCTCTATCTGCTGACGCTGGCGCTGACCTACGCTGGAAACAT	3000876	47	TGTTTGCGTACTCGAACAGTGTCATGCCGGGTTTGCGTAAAATAGATGACCG
MAB_2945c		-	2	3001448	25	TTGACGATGAGAGTCTCGGCACGGGCAGCGTTGGGCGCAAACTCAATGATGT	3001565	386	CGGCGGAGCAGCTCGCGACTGTTATCAAAAATGTCGGTACCCTGATGGACGC
MAB_2946c		-	1	3003192	22	CGTTCCCGGTGGTGGTCCGCCGATAGTGCTGCTGCACGGATACTCCGACAGC
MAB_2951c		-	1	3007624	638.5	GCTTCGAGAAGATGAATCCCGGCTCGCTGGGCGCAATGTACGATGATCGTGC
MAB_2953		+	1	3009477	33	TCTCGCTTGCCGATTCAGAGCCCGGCTCGCAGAACTGGAAAGCTATGAAGGC
MAB_2958		+	1	3012410	94	TCCGAATCTCTCAATCCCTCGGCAGCCGAGCAGCTCTGGATACTAGACGTGT
MAB_2963		+	1	3021633	76	TCGCCACGCCGTCGCTGCGGCACATCACCGTCTTTGACTATCATCCCGGTGT
MAB_2971c		-	1	3031137	57	GACACCGTTGTTTCCTTGCGCGCAGGAAGAACAACCTCGAAACTATGGGGAT
MAB_2973c		-	1	3033466	25	GCGAGATTCGTGATGCCGTGGTGGGGCAGGGCCTGCGTACGCTTGCCCGCAC
MAB_2976		+	1	3035352	108	ACTTTCCCAAAAACGACAAAATCTACTTGCGCGCCAACATGATTAGCAGTCT
MAB_2977		+	1	3036265	33.5	TGCTCGCCAACGCCAACATCACCACCTCGCCCGCCTTTACGCTCGAGTGCGC
MAB_2978		+	2	3038844	344.5	GTGCTGGTGCTTCGGTACCGGGATGCCCGGGCCGCTGGCACACTGGATCAAG	3037893	58	GTCGACCCGCATTACATCTATCCACCGGGCGGCACGTTACTGTTGGCGCCCT
MAB_2982c		-	2	3040880	25	ATCACAAAACAGGGCCTGGATTCTGCTACCAAGATGGGTAGTCTGGAGCTGA	3040954	608	AAACTGTGGGCGATGTCCTGGTAGAAAACGTTGTCAGTAATATCGGGGGTGT
MAB_2983c		-	2	3042970	69	TGCGGGCTGCAGGCACGACGCCGAACTAGGAGGGCTGTAACGTCAGCGAGAT	3043048	104.5	ATACACACCCCGCTGGGCTACCGAGGACCGCTATGGGTCAGTGTGATGTTGG
MAB_2984c		-	1	3044607	24	GGCGCCTACATCTGCGTGTATCCCTTTGTGCGGTCTTACGATTGGTACTTGC
MAB_2985c		-	1	3045035	2082	TGTGGCCTCCGCCTCGCAAGCCGCGCAGGCCAGCGTGGCACGATGGAGGCAT
MAB_2986c		-	1	3047518	335	GACATGCTCCCGCAGGCGCGCCGTGCGAAGCCGTCATGGCAGCATGGGCTGT
MAB_2993c		-	3	3054805	84.5	CCGAATACGTGGTGGGCCACTGGTGGGAGCAGGTGCTGCACAATCAGAGTGC	3054907	149	AGGTGATCGCGTCCCCGTACCGCGAAATCACCCGGCCTATCCTGGATTACGT	3055433	75	GCGTTCAAGGCCGAAGTGACAGCCCTCATTCAGCTGTATATCGTCGGCGTCT
MAB_2995		+	1	3057972	76	CTGCCCGACGACACCCCCTGGGGCGGTAAACCGGTACGTAAGCTGGAACTGC
MAB_2999c		-	2	3060164	83	CTGCTGGCCTTCACCCAGCGCAGGCTCTTCGCGGTGGTTACCCTCACGGTGC	3060641	69.5	GTTCCGGCGGTTACCGATCCGGCGGATCGGGTTACGTTGGATGATGAGGTAC
MAB_3003c		-	1	3063367	427.5	TTTCGATCGTCAACAGCCCCGGAACAATTGATGCCGGATATCGTGGCGAGGT
MAB_3007c		-	1	3066100	41.5	CCTCCGAGGCCGCCGAATTTGTGCGGCATCGACGTGGCACCGTCGATTGGAC
MAB_3016c		-	1	3073898	57.5	GCAACCCGATGTCAACAACTTTGAGGGCTGGACCGCCTTAGGATCGTGGGCC
MAB_3023c		-	1	3077693	817.5	GTATTGTCTGTTGCCCTGAATCTGCTTGACTGTCCGGTACGTTGGGAACCAG
MAB_3030c		-	2	3082608	33.5	GGGGACATCATTCGGCGACTGGCAAAACATCTTGAGTACCATGGCGTTTCGT	3082811	299.5	TGCTGGGATTCATTCCCGAGGATTCCCTCGTGGTGGTTACGCTCGCCGACGG
MAB_3034		+	2	3086786	28.5	TACTCATCCACGGTATCGGCGACAACTCGGCGACATGGGACAGTGTGCATGC	3086927	60	CCTATGCCAATGGCATGCGGGACCTGCTGGCCGTGCTGGACATTGAGAGGGT
MAB_3037c		-	1	3089443	67	GGGTGCGCCGCGCGAGTACGCCCCGCCGGCACGCGCGTACAGTGCGGAGTAC
MAB_3039c		-	1	3090928	57.5	CGTGACGCGACGGCCGCCGATGCGGCCGCGTGTGCGGCAATCTATGCGCCGT
MAB_3040c		-	1	3091680	32.5	ATCTGCAGGGCATCAAGACCCGCGCCGTCAAGGACGGCGATCATTACATTCT
MAB_3041		+	1	3093573	26	TCCGCTGCGTCTATTGGGCGGGCGGCAACCCCTTCCATCATCATCAGAATCT
MAB_3043c		-	1	3096622	52	TGACGGTTCGATCGCCGAGATGTGCGGCAACGGTGTGCGAGTATTCGCGCAC
MAB_3044c		-	1	3096908	1233	GAAGGGCTGGCGGGCGAAATCGTGTCGCGCTGGCGCCTATCCTCGAATACGT
MAB_3045c		-	1	3098134	39	GCTACGGATGCGCTGGCCTTCGGCCGGGCGTTGCGTGGTGAGATCGAGAGGC
MAB_3048c		-	1	3101998	46	CCGGATACGTCAAGGCGCCCGAGGGCACCGACGCCGATATCGTCATCTTCAA
MAB_3049c		-	1	3102434	60	CGGGTCAAGTAACTGTTGATACGGGGGCGCATTTCCGAGAGGGTGAGAACCT
MAB_3068c		-	2	3115596	79.5	GCGATTTGCGGTGCGCTCGATGTGCCGTTGTCGCAGGTATTGTCCGAGGTCA	3115697	34.5	GTAAGACGCTGCGCGAGGTATCGGACTCGGCGCGTGTCAGCCTGGGATACCT
MAB_3074c		-	1	3120308	339.5	CTTGCCTTTGCGACGTCGTCGCTGACCGACAGCCGTGTCATCCTGGATCAGC
MAB_3075c		-	1	3122827	37.5	CCGACCCCAATCCCTATCCGGACGTCAACAACGCCACTAAATTCAGGCAGGC
MAB_3076		+	2	3123803	55	GGTGCGCCTGATGCACGCACAAGTGCGCGCCGGACTGCGAAGATCCTGGGGT	3124410	97.5	GCGATGCTCGTGAACAAGACGCTGGCCAAGCTGGGTGGTATGCACGACATGT
MAB_3077c		-	2	3124601	70	AGAGCTCGGCAGTACCCGCTGCGCCACAACGCCGGAGAACAATGTGTACTGC	3124888	37.5	CCGCAAAAGAACCCGTACCCGGATACCAGCAAATACGCCAAACTGGACTTCG
MAB_3079c		-	1	3126241	54.5	TCAGGGGCCGCCCGGCGGATTGCCGATCCGGACGGAGGTATTTTTCACTGAG
MAB_3082		+	1	3128265	156.5	TGCGCAGTCAGGTATGGATGTTCGGCCTGACGCCAGGTACGGTGGGGCCCCT
MAB_3084c		-	1	3130407	53	GCATGGTGGTGCTCAGATCATCGCGGGCACCGACCTGGTCTACTACTCGGGA
MAB_3087c		-	1	3133399	29	GTGGAGCCACAGCGCGCGCACGCCGCGGCTACTCATCGAATACTGGGCGCAC
MAB_3089c		-	2	3133729	67.5	TCACCGACCACGGCCTGGGCGGTGTGCCCGGCGTCATCGACAATTCGGGGGA	3134110	64	ATTTCCAGTGCCCGTTCTGCCAACGGTTCGAGGCCCAATACGGTGAGGACAT
MAB_3092c		-	1	3136819	27.5	TCGATATCGCCGCCTTGAGCGCCGCCGGCGCGGTCATGCAAGGTAATCATCC
MAB_3094c		-	1	3137684	379	TTGGGCCGATCGACGCCTCAACACGCGAGCAGGCCTATAACCTTGGCGGCAC
MAB_3095c		-	1	3138478	435.5	TGTGTGTGGCGATGGTGGTGTACTTCCTGATCCTGGGAAAGATGGGTATCGC
MAB_3099c		-	1	3142909	43.5	ATCACCGGAATCGCGGTTCGACATGCCTCCCGCGCCGAATGATGTTCGGCGC
MAB_3105c		-	1	3149532	71.5	CTCAACGCCTTCACCGCACGCGAGCAGACCTGTTATTACGCTCATGTGCTGG
MAB_3106c		-	2	3150541	301.5	GACGGCACCGCCGAGCGTCGCTTCGTCGCGCTCACCGATATCCTGGGTGCCG	3150937	586	CGTGGCGAGACCCAGATCATGGGTGTGACCACCCTGGATATGATCAAGATGG
MAB_3109c		-	1	3154067	254.5	AACTCATCGGGCGCGCCGTGAAGGCGGCACGTGAGCTTAATCTGAAGAGCGT
MAB_3114		+	3	3156992	85.5	CTCAGCGAGCACCTCACGACGCTCTCGACAAGTGCTGGCAGAATCAAGCTGG	3157336	53.5	CGGATTGTCGATCGCAACGATTACCGGGGAAACAGTGGTCTACTCGAACTAC	3157599	24	GTGGGCCGCACTGGGACGTCCAGGATCCGAAAACTGGTAAACACGAAAATGT
MAB_3116c		-	1	3159139	1228	ACGTGGTGTCGCGTTGTCGCAGAATATTTTCCACCCGTAAGGTGGGGCATGC
MAB_3120		+	1	3161954	65.5	AGCCGACCGACTGGAACAACCAGTGGTGGGTGTCGTGCATGATCACGTTCAA
MAB_3122		+	1	3163349	155	CACTCCCGAGCTGCGGGCCAAGCTGACGAATCTTTTCGTACGCTCGGAAGGC
MAB_3129c		-	1	3168932	34.5	ACCACCATGTGTCCAACGAGCTCTTTGGCACGGCGAACTACGTTGATATCGC
MAB_3130c		-	1	3169628	145.5	TCTTCACGATGCGACCGTGTACTACACCGTGATGGGGCAGACTCTTTCCGAC
MAB_3133c		-	1	3173632	78.5	CCTGGTACGAACGGGCACATGTCGAGCATCCGGCTGATGGAATTGGGCGCAT
MAB_3135c		-	1	3175564	189.5	TTGATCACCCTGTCGCGCACCCACCCGAACCTTGTACGTAAGTTGTTTTCAC
MAB_3140c		-	1	3179201	70	CTCAAGAACATTCTGCTCAAGGTGCGTCAGCCGGGCGGAGACTGGGAGCTGC
MAB_3148c		-	4	3190912	42	CGGCGCTGAAGCTTCTGTATGACCAGCTGGAGTCCGGTACGTTCGACGGCGT	3193859	30.5	GCGGTCGTGCGGGGCACGGCATCAAATCAGGACGGGCGTACGGTCAATCAGT	3194250	27.5	GCTGGTAGCGGCGGACGCGGCGGATCTCGGTGGCCCCTATGGTTTTGCGGGT	3192248	38.5	CACCCGTTGCTGGTGTACCCGGCAGAACAGACCGCGCGTAGCCTCGATATCC
MAB_3150		+	1	3198470	92.5	GTTCGTGGTCCCGCTGTCGGTGATCATCCTGTTGGCCGTAGGGTCTGATTAC
MAB_3154c		-	1	3200343	38	CGGCGACGGCGACCGGTGGTACCAATCCGATCACCGATAGTCTCTTTCTCAT
MAB_3157c		-	1	3204847	32.5	GGCGCGTGCCGACGGTGGCGTTCTGTACGTGGACGAGGTCAACTTACTGCAT
MAB_3158c		-	1	3205257	500	GGTTGAATGCGCAGGCCCACCTGAAAGACATGTATGGCAAGCTGGGATTCGT
MAB_3159c		-	1	3206468	34.5	GCAGCGGCACCAGCGCAGTCTTTGGCACCGAGGTTCGTAACATCAGCCGTGA
MAB_3160		+	1	3207868	51	GCGAGCCTGCATAAGGACTTTCACGGCGAGTTCGACTACAACCTGGAATGGA
MAB_3167c		-	3	3213642	52	TTCGGCATGGCGCTGGCAGCGGCCACCGTGGCAAATGGTAAAACACCTGTAC	3214151	142	CCGCGCAGAATGCCGTCAATACCCGTGGCCAGAAGGCCATGATGGTAGTCAT	3214982	175	TCGAGGCACTGGCCAAGGGCGATACTGCCGCGGCCGCTAAGCTAACCGACGA
MAB_3170c		-	1	3217360	427.5	ATGCTGCTCACCATCACCGCCGACATCGTCAACCCGATTAGACTTTTCCAAT
MAB_3171c		-	2	3218675	596.5	TGGCAAGCCAATGGGAGGGAACTTCCGCAGAACCCGCTACCGTTGACGATGT	3218605	772.5	GGCTGGCCAGCAGGCTGCGCAATTCATCTTCGCGGAGGAAAATCGGACCTGA
MAB_3177		+	1	3224027	35.5	CGCTGGTTGTTGCGACAGTGGTCTCGGCCCGGGTGGATATGCTCGCGCCCGT
MAB_3179c		-	1	3225142	44.5	CGTGCACGCTGCGTGCGCCCATGTTCAGTGCCTTGCATACGCTGGGAAATCA
MAB_3180		+	1	3226391	188	GCATGCGCCAACCGGCTGCTCGCCACCGGTGGGATCGATACCGTATTGGTGC
MAB_3181		+	2	3227103	45	CTCCGGTCGACTTGCCCGAGCCTGTTGCGGGAGCGCCGTATGATGCTGTCGC	3227593	92.5	CTGCTTACAGGAAGCCACCCCTTCCGAGGGCAATGGGCGAGAATTCAGCTGC
MAB_3183c		-	1	3228895	35.5	CAGCGCCGCGATGCTCAGATCCTGACCCCCGACGGCCTATGCTCCGCAACGT
MAB_3184		+	1	3229270	42	CACCGCTCTTTTACCCCGTTTTCGCCGTCGGTTACTTCATCCTGATGTATGT
MAB_3186c		-	1	3231011	276	GGCCTGGCGGGCTCGCTCGTGGTGGGAACCACGGCGTCTACTCTGGCGGTGA
MAB_3188c		-	1	3232330	135	CTTACCGAAGGGAATATCGCAAGGGCGGTCGCAGGTGAGAAGATCGGAACGC
MAB_3189c		-	1	3233811	79	TGACACTCGCGACCTGGTCGAACGTGCGTCGGCCGACAGAGACTGGACCTAT
MAB_3192c		-	1	3236954	46	TACGAGTGGGGAAGCTACCGGCCACGTTTCGGTCTGTATACCGTTGATGCAT
MAB_3193c		-	1	3238543	90	GACGTCATTCTCACCGAGATTCAGCGCGGCGCGGACGCTACTTTTGAAGAGC
MAB_3199c		-	2	3242167	124.5	TGCCTGAGCTGAAGGCGGAGATGGGTGACGCCTCCAGTAGTGTGCTCGCTAC	3242648	57.5	CAGGCCATCTTCCAGGCATTGGCGCCTCGTCCGTCTGATTGGCTGGTGATCT
MAB_3201		+	1	3245942	75.5	ACCAGCGCCGTGGCCGCATTCGCCTTCGTGTTCTGCGTGATACTGATCCTGC
MAB_3205c		-	1	3247779	528.5	TTCCGCGTGTGGAAGCAGGAGCTGGCGGCCGCCGAAGCTACCGTGAAGGAGT
MAB_3213c		-	1	3254235	477.5	GCCGTTATGGAACCGCTGCGCAATGCGATGGAACGCGGTTTGATCAGCGTGC
MAB_3222c		-	2	3259276	210	GAACATGGATTCCGATCACCCTGGATACGGATTCGCGGTACACAAGGGGTAC	3259557	65.5	GAGACGCTGTTTCCTCTCATCTGCCGGTACGCCGAGGCCTACCATGTGGTGT
MAB_3223c		-	1	3260518	205	CGTGAGGTGGGCGTTCTGCTGCTGATTGCTCTGGTGCTTTACTGCATCACAC
MAB_3230c		-	1	3264974	65.5	CGGAAGGTGGCGCAGAGCGTTCCTCTGCGCAGGTCCGTAGCCTGTGTTTCAA
MAB_3235c		-	1	3269896	784.5	GTGCCGGGTCCGCACCGGCGAAACCGTGCTCCAGGTGCTTAACTCAAAGAGC
MAB_3237c		-	1	3271773	33	TCCCTGGCAGCCGCCGAGAAGATCACCTCGGGGGAACTTACGCTCGAGGACT
MAB_3238c		-	1	3274979	35.5	CGCCGGAAACTCTCAGCGAGGTGGCCGACGGCCTGTGGTACCCATTGTGGGA
MAB_3240c		-	2	3276896	28.5	ACGGCGGCATGGTCCGCGCGAAGAACGTGCTCAACATGATCATGATGAGTAT	3275816	306.5	CCGGGGCGGTTCTGCTCTACTCGGCGATAGGCACCGCTATCGTTGCTTTCAT
MAB_3246c		-	1	3282091	94.5	CTCACCAGAAACCGACGATGGAAGTTGCCGACGCGCTCTACGGTGTCAGCAT
MAB_3249		+	1	3286422	66.5	TGGGCGCAAACCGCCGCGGCCGAGCCGATCGTGGCGCTAGAGTCACTCTTGC
MAB_3250c		-	1	3286910	30	GAATGGTCGATGCTGGCTGTGCTGGTGCGCAATCGTGGAAAGCTGGTGGGGC
MAB_3251c		-	1	3287705	452	GGAACGTGTGTTGGCCAACCTTGTCGACAATGCGCTGCGATACTCACAGGGC
MAB_3252c		-	1	3290000	44.5	GAGCTCGTGGATGCGCACACGTCCTCCCGGCAATGGGGCATTCTGGGAGAGC
MAB_3256c		-	1	3296138	51	CGCGCGGCGATCGGTGTACAGCTCGGCGATGAGCTGCTTACGCTTGCGCTCA
MAB_3260c		-	1	3298183	2128.5	CGATCGTCACCCTCACTCTGGTAGTGGGCATCTGGCTTATCGTGATCGGCGT
MAB_3263c		-	1	3301271	55	TTGTCAGCATCCGATTCCTGCCGATTCCCTGATCTGGAAATATTGGGGGCGC
MAB_3266c		-	1	3303346	21	CGGCCGAGGAGGTTTCCGCGCTGTTATCGCGGTTGACGGATCATTGGGTCAC
MAB_3267c		-	2	3305421	160.5	CGGAGTTGCTCTCGATCGAAGCCTGGGGGGGAGCGACATACGATGTGGCTCT	3305676	44.5	CGCACGGCGCCAAGCCTTCGACGGTGTACCCGCACGATAAGCTGCCGCCCAT
MAB_3270c		-	1	3308847	247	TCTCACCAAGGCGGCCATGGACGGATTCGAAAGTCACTATCTTGACGGGTCC
MAB_3273c		-	1	3311788	52.5	AGTTCTTCGTCACGCTGGCGCCATTGCTGGACCCGAAAGACAATGTCGAAGA
MAB_3276		+	1	3314195	132	CGCGGCCTGGAACGAAGACTCTCCTGAAGCCCTTGAGGAATGCTGGACCCAT
MAB_3277c		-	1	3314767	62.5	GTCAGTACTCCATGCAGTTCGCGGAAGTGGTTCGCGGGTATCATCTTTCGGT
MAB_3282c		-	1	3321070	544	GATCGCCGGCGCGGCCGCAGGGGGAACGCCCACCGACTACGCTCTGTTGTAC
MAB_3290		+	1	3330035	51.5	GACGAATTCTGGATCGGCAGCGCCGACATGATGCATCGTAATCTGGACCGAC
MAB_3293c		-	1	3332392	29.5	CGCTGTGTGGGCCTTGATGGACTATGGATTTCGAGTAGTACTGTCGTCCCGT
MAB_3300c		-	1	3338426	36	GGTTTCGCGGTGAGCTCGACATCACCCGGGACCGGTTGGAGGATTTCCTGGT
MAB_3304c		-	1	3343568	31	TCGGCAAGGAGGCCCTCGCCAAGACCAAGCCGGGTGTCATCATCGTCAATGC
MAB_3306c		-	1	3345605	70.5	AAACATGGCTTCTTTCGCCGCCTACGTCAACCAGATGATTCCATTTGTTTCT
MAB_3312		+	1	3350625	39	TGGCGGTAATCGAATGGCAGACCGAACAGGTCATGCGCTTTTATGGCAGTGA
MAB_3314		+	2	3352173	57	AACCCAATCGCCGCCCATGGCCCCCGCATTGGCGCGTAGTGTCCTCGAATCT	3352751	241	ATCTGCATCCCGGCAACTACCGGTTCGGACTGGACGGTAGCCTCGGAATTGT
MAB_3317c		-	4	3359653	61	GCGGCGTGGCGTAAAGCCCTGGAGGGTTTCGAGGCCCCTACGCTTGTTGCTC	3357585	31.5	GTCTCGTCGGCTACGTCACCGGAACCGCAGACCCCACTATGCTCAGAACCCT	3361816	114.5	GGCGCCGACGACTCGTTCTTCGACCTCGGCGGCGACAGTATTCTGGCGATGC	3361978	71	GTGGTGGCGCTGCAGACGTTGCCGGTGACCGTGAATGGCAAGCTGGACAAGC
MAB_3321c		-	1	3366726	43	ACCGCTGAGTTCGGTGGATATTTGAGCGGTCCCCGTGTTATCGATGCCGGGA
MAB_3326c		-	2	3372061	56.5	CTACGACCTGCCGATCGTCGGTGACGTGCGTGGTGAGGGATACTTCTACGGA	3372583	83.5	ACCGGAACCATATGCGCACGACTCCAAGGCATTCGGGCAATACTGTGCCGAT
MAB_3327c		-	1	3373213	35	CGGAAACCCTGGTCTATCTGAAATTAGTTAAACAGCAATATAATTGGGGTAC
MAB_3333		+	1	3380265	20.5	AGGACCGGCTGATGTACGCCTACATCAGCACCCCGACCGACAATCGGGTGGT
MAB_3344		+	1	3391793	54	CGTGCCGTCACCACCAATCCCGCGGGGGCAGGGCTGGTTTTATGGGGTACCT
MAB_3352c		-	1	3399819	101.5	CTGGGCGTGATTCCCGCGCAGGCGCCCTCGACTCCGATATCGTCCGATGTGC
MAB_3358c		-	1	3406877	193.5	ATCACCACCTGAACGGCGAGTTGTCGACCGTGCCGGCGTACGTTGGCGAGGA
MAB_3360c		-	2	3408780	34	AGGTGGCGCATGCCGCAGCGGCGGCACCTCGCAATGGCATCATCAACATCGG	3409248	70.5	TCGGTTCCCGGGTCGTGTCGTTGCTCATCGCGGACGGACATGATGTGGTGGC
MAB_3361		+	2	3409833	28.5	GGAACCCGTAGCGGCCCCCCGCCCGATCGCTTTCTGATCGGATTGGCGGTGC	3411665	42.5	GGCGGCACGAAGAGCTTGTGAGCATGAGGATCTCGGGTTATACAGCTGGTGC
MAB_3365		+	1	3416424	48	AGCCGTTCGACTTGCCCGCCAGTTCATGGGGCTCCGGCAAGGATTGGCATGT
MAB_3367		+	2	3419998	28	TCATTATCGAAACCACTCCATTCACGATCGAGAGTGGGATGCTTGCGGCTGT	3421400	27.5	CGGCATTTCTGTGGACACCTTTGTCGACTGGCTCATGGAAGATGGGCATTCC
MAB_3371c		-	1	3423657	76	GCACCGCGTGGCTGTGGGGCCTGCATCTGATCCCGTTGTACCGTCATACGAT
MAB_3374c		-	1	3425637	24.5	CGCACGACCATCGCCTTCATCTACACCACGTTCTTTGAGACGCTGATCTCAC
MAB_3377		+	1	3427313	136	GACCAACCAATTCACCTTTGAGTACATCAGCAAGAACCCACAATGGGTCGGC
MAB_3379		+	1	3428813	110.5	AATTTCATCGCGGTCAGCGCCGACACCCCATCCGGCTGCACACTGATGGAGT
MAB_3380c		-	2	3429989	149.5	CGGTGTGCAGGGCTACCGGGTGCTCGATTCGCTGCCCTACAGTGAGAAGCGG	3430301	34	GCGGGAACAGACGGGTTTCGACGGTGAGATCGAGGTGGTGTCATTGGACGGT
MAB_3384c		-	1	3434450	693.5	ATAGGGCTCCCGCTGACCGCTCGCGCGGCGGGATACGGCACGATGACCCAGT
MAB_3386c		-	1	3435745	318.5	CGTTGCGCAATAAGCCCGGTGTCGGAACCATCGCCAATATCATCGTCATCGC
MAB_3389c		-	1	3439539	182.5	TCTCCTTCATGACGTTCCTGATCGCGGTTCCCACTGGTATCAAGTTCTTCAA
MAB_3396		+	1	3445136	101.5	GTGGCTGTCGCCGCACGCCGAGACGCCCCACCGGGTGGTAACTTGGCCATAT
MAB_3400		+	2	3448463	104	GTCCCTGGTCATGAGATCGCCGGTGTCATCACCGAGGTAGGCTCCGAGGTAA	3448659	100	AGACCCAGGGCGGGTACAGCCAGGCCATCGTCGTCGACGAGAATTACGTCCT
MAB_3401		+	1	3450323	708.5	TGTTCATGTCCGGCTGGATGGGTGTGGACCTGGCCCGCTACGGTCTGGATGA
MAB_3410		+	1	3457554	341.5	GAAGCCGGAATGGCTGATCGCAGAACGCGAAAGCTATCAGAATGTGTTGCGT
MAB_3412		+	1	3459002	36.5	ATCTACTTCGTGGCGAAGGGGATGTGGCGCAAGGCGATAACGTTAACGCTGT
MAB_3425c		-	2	3471200	21.5	GGCTGGTGCGACTGGGCGACAGGACGCTCGCGGTGCATACCGTGGGAGACCA	3471370	36.5	GCCTGTCGGTCAGCTCTCGCTCGAGGACCTCATTCGCGAGGATCACAGCCAT
MAB_3429		+	1	3474810	60.5	ACCGTGTTCGTCGACCCGTACAGCGGCGAGATTCGCGGCACACTGACCACCT
MAB_3432c		-	2	3477697	62.5	CACGTTCACCCGCGACCGACGGCGGCAATTTCCTCGGTACGCTGATCGACAC	3477946	65.5	TAGCCCTGCGTGATTCGACGATCTCCGATGCGGTCGAGTACCGTGGGGGAGC
MAB_3435		+	2	3481344	79	GCAAGGCATTCATGATCATCTCCGGCGGCGTGAACATCTACCCTCAGGAGAT	3481586	177	TTTGACTTCACCGATACCCTTCCGCGCACCCCCACCGGTAAGCTGGCCAAAG
MAB_3436		+	1	3481808	43	CCGGATTGCAGTGGAGTGATGTAAAACCCCTGCTACGTAAGCTGGGCAGGGT
MAB_3439		+	1	3483727	83.5	GTTGGCCCAAAAGGTGTTGCAGGGGCGTACGCGCGGCTACCGTAACCATCCG
MAB_3440c		-	1	3484894	29	ATTGTCACCGGAGCGGGCGGTGGGCTCGGCCGCGAGTACGCTCTGCTGTTGG
MAB_3445c		-	1	3488212	44.5	TCGTCAAGATGAGACGTGTGGGTGTGGGCTCGTTCCTGTTCAATACACATAC
MAB_3449c		-	1	3491996	48	GAGACGCTGGGGAGACTTGCGTCACCGCAGGTAAGGAGTATGCAGGAAGTAG
MAB_3450c		-	1	3493319	598.5	TGCCTGGTTCGCGGCCCGGCCGTCGGGCACCGAGGATGTATACAAGATCTAT
MAB_3452c		-	1	3496507	75	TGCCCGGCAAGCCGCAGAAGCTCAGCGAGGACTGCCTTACTCTCAATGTCGT
MAB_3454		+	1	3499109	142	GTTGTCGGCTGGGTAACCGGAGTGGATACCGGGGCCAATACGCTGCAGAAGT
MAB_3455c		-	1	3500349	71	CATCCCGGCAACCGCGAAAGTACTCGATAGAGCAGGGTTATCGTTGGCGGAC
MAB_3460c		-	1	3505025	20.5	GCAACGGCGGCCCCATCAGTGCGGTGTCGATCCCGCGAGACGATTATGTCAA
MAB_3463		+	3	3507094	3786.5	GACGCGAGGGAGACCCTAAAAACCATTGACAGCCCGATAGACTTTCTACTGT	3507146	41.5	TGGACGGCTGGCCCGACCTGGACCTGACGATCCTGAATATTGTGGAAGACAA	3507300	129	GGCTTCTCCGATCGGGGAATGTATGGAGCTCAGCACCAGTTGCAAAAAATGA
MAB_3464		+	1	3507550	24	CCAGCGAGCTCGGTGCCGAGTTCCAATCGCAAGGCTATAAGGTTCAGTACGA
MAB_3465		+	1	3508191	134	ACATCGATGAAAAACACGCCTTGGTTCTGGATCTGCGTAAGCTGGAATTTCT
MAB_3470c		-	2	3511410	1818	CGCAGACGGTGCGAACTATGAGCTGAACCCATTGCCGCGTAATGTGGTACAC	3511812	286.5	CCGGTTTATCCAGGCGCTCGCGGCATCGGACATCCGCTACATTCTGACCCGT
MAB_3473c		-	1	3514950	62.5	GTCATCGCGACCAATCGCAAGGCACGACACAACTATTCGATCATCGATGTGT
MAB_3477c		-	1	3517727	36	CTCATCACCGAAAAGCAGTACGGCTTTGGTGATCTGGTGGAGTTGTATGTGC
MAB_3483		+	1	3525533	27	TTGTTGACCCTGGACATGCCGCGGCGCCGGATCGCGGCGATGATGAGCGGAC
MAB_3484c		-	1	3526289	250	ATCATGCAGATGCGGCGTGGCCGACAAGCTCAACCGGGTATGAATGCGGTGC
MAB_3492c		-	1	3535064	338	GCACCGTGCGTGCCCTCGCGCTCTGCCGGCGGCTGGGCGATGATTTGTTCAT
MAB_3497		+	1	3537681	56	CGGTGATCGACAAGGCCCGTCACCCGATTGTGGCCAGTTACGATGCCAAGAA
MAB_3498c		-	3	3539604	159	CGACACCAACGACTACGCGATCGTCGGAAAGAACGGCAATGATCGTGAGTAC	3538612	56.5	GGGGCAACTTGTTGACGCTGCCGGTGGCCAACGGCGGGCTACTGTTCGTCGA	3538906	36	ATGATCCGAACGCACCTACCGGGTCGCAGCCGCCGTACTACATTGTGGCGAA
MAB_3501		+	1	3543805	38.5	GGCGACCCATCAGAGATGGAACAGATTCTGTCCCAAGGTATTTTCGAACCGA
MAB_3503		+	1	3545263	731.5	ACGAAGCACCACTTTTTGTTAACTTCATCACGAGCGGGCATGATGTGCGCAT
MAB_3507		+	1	3549912	73.5	TCCCGTCGCTTCGGCCAGCATCGGCCAGGTGCACAAGGGAGTATGGAAGGAC
MAB_3511c		-	2	3552768	26	GATGCCGCTCTGGTCGCCATTCCCGGGATCGGTGCGCGCAAGCTGGAGCAGT	3553921	86	ATTTCCCGATGCGACGGTGGTCCGTCTGGAACGCGACTATCGTTCGACGCCG
MAB_3514c		-	1	3556140	31	CGCGACGGCATCCTGCACCGGGTCGACGCCCCCGAGGTAGATTCCATCGAGG
MAB_3515c		-	2	3557459	303.5	GTCGTGGACTGGAAGACGGGTCACGAGCCGGCGGGTGATGAGATGAAGGCCG	3559117	44	GTCTGCTCGGACTTCCGGAGGTCGCCGACACCGTGGCTATGCTGCGTCTTGT
MAB_3516c		-	3	3561521	63.5	TCTCACCGAACTCATGGCCGCACACCCGGAATGGGTGATATCTGAATATCGC	3561994	177	CCATTGGGTGCGCAGGCTGACCGCGATCTGGACGCCGTATCGTCGTTATTCG	3562446	34.5	CCCTGCAATCGGCTGGTGTTCCCGTGCATGCGGAGTCATACGATGGCCCCGT
MAB_3517		+	2	3564378	24	CCGCGGCGGTCACCGCATGGAGTGAACTTGCTCGCGATATTGTCCTACCTGT	3564562	64.5	GGTGTCACAATCCCGGCCCGCCGAAACCGCCGCCGCGATACGGTCGCACCTG
MAB_3519c		-	1	3565327	151	GACCCGCGGTGTTACTTCCGGCCTTCTTGGCGTCGGGATACCATGTGCACCA
MAB_3520c		-	2	3565809	42.5	CTGACCAGGCGGGCGCCACGGTTCCACGCCGGCGGGCATATCGTCAGCGTGC	3566137	310.5	GACCATCGCTGGCGCGCAAGTGATCCGGGTGCCGGTGTACCGTTGGGAGCCT
MAB_3521c		-	1	3566896	273	TTGTTCCTCATGCCCAGCGGGGAGTTGTACGCGGTCGGTAACATCGATCCAT
MAB_3522c		-	3	3569011	168.5	AGCGTGTCCACACAGGCCATCGAGAAGGCGGCCGATGGCACACTGTCGGTGC	3568960	34	CAGCTGTCGGACGGGTCGACGATCGATGCCTCGGTGCTAGTGTTCTCGGCCG	3569497	63	GTGGCGTTGTCCTCGTACATCGACAGCTGGGACCGGGATACGCTGGCGCTCA
MAB_3525c		-	1	3572354	72.5	CCTGGCCAAGCTGCCACAGGACCGGCAGGCGGTGCTGTATTGCAAGACGGGT
MAB_3532		+	2	3580243	87	CAACATGACGACCGGCGAGTTCCGTAAAAGTATTGTGGTACAACGGAATACG	3580298	97	GACGAGAAGAGCCCTGTGATCAGTGCCGTCGTCGGTAATACGCTAGTGGAGC
MAB_3534		+	1	3581819	145	GGTCGCCGCACTTGGCCTAACCGGGTACCAGCACCCGGTACCGTCAAGCTGA
MAB_3540c		-	1	3586899	360.5	TGGCTCAGTGCCGACCCAATACCGCGCCGACCATCATCGATAATGACGCTGT
MAB_3542c		-	1	3587648	80.5	GGTGGAGAAAAGGCACCTGACGGGCTACGTGAGCGTCTTAAGTTGAAGATCA
MAB_3543c		-	3	3587929	1425.5	TTGCTGTCTGAAGTGGCCAAGGACCGCGGATTCCTGCGCAACAATGAGTTGG	3588109	47	GACGGGTTACCTGACGACGAAATCAAGGAAGCGTTGAATAAGCTGCCGGAAG	3588273	69.5	AGGCGTGGCTGTACCGGATTCTGACCAATACGTACATCAATATTTATCGCAA
MAB_3546		+	1	3590951	45	ATGTAGTGCGCCAATTCGCACAAACCGTCTCATTGACCGACACTCATCTGGA
MAB_3555		+	2	3600922	32.5	CTGACCAAGGGGATACCCGATCCCCGCCGGCGCTCGACAATGATCGGAGCGT	3601423	3058.5	CAGGTACGCCATGGTCTCCGCGCCGATCACGCCGGATATATCATGTCCATCT
MAB_3559c		-	1	3604697	58.5	TCGCAGTTCATTTCGGACTTTCGTGACCAGACCGGCGTTACCCTGAGCAAGG
MAB_3564c		-	1	3609200	37.5	CAGCGTGTTCAAACTGTCGGCGGGCATGCCCAAGACGCATGATGACGAGCAC
MAB_3569c		-	1	3613195	23.5	CATGGATCCCCGCATCATCTCCTCGATACGCGGCTGCTTACGCTCGCGGCGT
MAB_3573c		-	1	3617000	319.5	ACGCGCGCTCACGGTTCACCGATCCACTATTGCTGTCGTATTCTCGTGAGAT
MAB_3574c		-	1	3617889	30.5	CGGAAAGATGACCCAGCGAGTGGTCAAGCAGATGGAGATAGCATCGAATAGC
MAB_3578c		-	1	3625214	84	CACTACGTGCCGGTGGCCGACGGCGGCCGTCTGGCCGATTATCTTGAGGTAT
MAB_3584		+	1	3633236	22	AGAGGTAAAGGGTCTTGTCGTAACGTTCCAGACGGGTCAGTTTGTCGTTCAC
MAB_3591c		-	1	3641260	549	CGACCTGCTGGTGGCGCTGGCACGCAAACCGCGCCAGGTGTTTACTCGAGAT
MAB_3592c		-	2	3642115	24.5	CTCGGACCGCAAAAAGGACATCATCATTACCGGTGGGGAGAATGTCACCTCC	3643081	109	CTTCGGCGTATCCGGGTGGGGACGCATCTTGGTGCCCATAAACTTTCGGTTG
MAB_3595c		-	1	3645606	102.5	CCATCGGCGATGCCGACATCGTGGTGACCGCAACCGGTAACTTCGACATCAT
MAB_3596c		-	2	3646771	72.5	GCCGCCGGAATCCGATCATGATGTGGCTCTCGATATGGCACGGTTGTTGTCC	3647372	44.5	CCGGCAGGGACGCATTGACGTCGGCCAGCGTCCCTGCCAGGCTGCCCGGTGT
MAB_3599c		-	2	3650267	33	GCGGCCACCGTCGCCAAGGGCTGGTCCAGTTATCTGAGTACGGTATTTGGGT	3650530	51.5	TCACCGTTTTCGGGGTCTCGGTGGTTATCGGGGCGGGTATCTTCACCGTCAC
MAB_3601c		-	1	3652440	72	CGTTTCGAGGCGCTGGCGGGTTTCCGTGATCCGGGCGATACGGTGGACCTGT
MAB_3602c		-	2	3653255	510.5	CGGTCGGCCACGCTGACGCTTGCCGGCCACGCGGCGGCTACGCTGTTACGAC	3653729	47.5	GCCACGGCGGGAGCGATTCTGGCCGGGGCGCTGTCCGATACGGTGAGCCTCC
MAB_3605		+	1	3656418	34.5	GTCCAGTGGCCGCCGGAGGTGATCGCGGACGGACCGATACCGTTGGCCAGGC
MAB_3607		+	2	3657303	200.5	GCGCCCTCGTGGCGTGTCGCGTCATTGCCGGCGCACTAGTCTCGGTCAACGT	3658196	56.5	GACGAGGGTGACGCCGCTCACATTGCGGGAGTTCAGGTACGGTCGGTTCCGC
MAB_3608		+	1	3658453	40.5	CTGCGTGACGGTGATGTGATCGTCATCACCAGCAAGATAATCTCCAAGGCCG
MAB_3610c		-	1	3660493	312	GCTGACCATTCCCGACTCGTACAGCCTGGTTGCCATGACATACTTTCCCGAT
MAB_3614		+	1	3664096	39	GTGACTCGTACGTCACCATCCCCGACGGCAGCAAGGGGAAGATCAACGGCGT
MAB_3615		+	1	3665375	75.5	GCGGGCCCCGGGTCCACGGTGGCGGTGCGTCTGCCAGCACACTGGCAGACCG
MAB_3617		+	1	3666823	28	CGCGCTTACAAGAATGCGGCTGGACGGTCATTCCTATTACCGTCGACGACAT
MAB_3619c		-	1	3668173	137.5	GAAGCCACCGTTCTGGAGAAAGACGAGGCTCTGCGGCGCAGACTGTTGGAGG
MAB_3622c		-	1	3671297	44	TGCAATGGGCGAATCTGCTGGGCGTCAACGTTATTGGTACCGTTTCGAACGA
MAB_3624c		-	1	3673112	48.5	AGGACCGTCAGCTTGAGCAGATAGAAGATGCCCGAGTCGATGATGAAGGTGG
MAB_3627c		-	1	3675135	76.5	GAGCAGTTCTACGTGGATCTGGCCGATGTCACTTCTGATATGACTGAGCGAT
MAB_3628c		-	1	3677129	224	GCGTCACGTTTCTTACCCGATGTCCGGTACTTCGGCGCTACGTTTTTCACGT
MAB_3629c		-	2	3677899	32	GAGGAGCTGCCCCAGGAGTATCGGGATCTGAAGGGTGCATCATCGGCGCTAT	3678144	51	GTGTCATGGAGTTCGCGATGGATCGCCTCCTGGTCGACGATGATTGCGTTGT
MAB_3630c		-	1	3678789	179.5	CCTCGCCGATATTCCGGTGGAGCGCGTGCGCGAGATTGATGATGTGGTGCGT
MAB_3634c		-	1	3683965	93	CATCGACAATCCGAAATCGTTGGTGCAGCGGATCTTCGATACGATCGGGACC
MAB_3636c		-	1	3685369	382.5	TACCGGATCACGGAGGGCGCCGAGGAGATTCAGATGCGTAGGGTAGCCGGGT
MAB_3641		+	1	3690799	32	GGTGAAAATCGACTGGCACGTCGACCTGAACGACAGTACGGTCCGGGATTAT
MAB_3648		+	1	3697896	39	AGGCAGATCCCGAACAGGCCGCGTCCATGTGGGCCAGCTATTTTCCTGACAC
MAB_3649		+	1	3698555	27	AAAAGGATCTGGCCGAGTTGGTCACCATCGAGGCCGGGAAGATCGTCTCCGA
MAB_3651		+	4	3704530	69.5	AGCTGCTGTTGGGCAGATACGGCGTGGTGACCAAGGGTAGCGTCGTCGCCGA	3704940	58	GTGATCGACCCCACGGTGCTACACGCCGCGGCATTGGGCACCATGGAGTTGG	3701471	27	CAACTCACGCCGCCTCGCTGAGCGGCTTACCGCCCGGTTCAATGAGATTCAC	3702537	72.5	CGCTGCGCCGCGATGGGATTCGACGACTTTGCGACGGGTAACCTACGTACGC
MAB_3653		+	1	3705900	89	CCCGCGCAAGCAGCGCCTCAAGGTCTTCGGCCGTGGCAGTGTGCACGAGGGT
MAB_3655c		-	1	3708361	29.5	CCAGCAGGTGGTGGGAGCGGCCGTACGTGGCGGCGGGTATTTTCCTGTACGA
MAB_3660		+	1	3713768	87.5	GGACGATCATTCTCACCAACGCGGCGGGAGGTCTGCGCGAGGATTACGCGGT
MAB_3667		+	1	3720467	26	AATCACTGCACTGCGCCACCCAAGTGGTCCGCCTCAACGAGAATGCGACCGT
MAB_3668		+	2	3720922	86	GGCGACCTGGATACTTCCCTGACGACGCTGACCGCGGAATACTTCGAGGTCA	3721193	125.5	CGGTGGCTCGCATCAACAGAATCATCTGCACCCGGGTGGAGAATCGTCCTGC
MAB_3670c		-	1	3724012	34.5	ATTTGGTGTCAATCACCCAGGCTCCCAAAGCGCTACTGCATGATCATCTGGA
MAB_3671c		-	1	3724078	1072.5	ATCGGTGCGGCACCGACCGCTACCCCCCTCATCATCGATAGACTTCCGGTGT
MAB_3672c		-	1	3725614	596.5	CGTCGACGACGGCCGGGTGATCTCCGGCTGCAATGTGGAGAATGTCTCATAT
MAB_3675		+	1	3727895	130	CGAAGGCCGCGGCGCCGGACCGAACAAGGACTACGTCTACATTGACGTGCGT
MAB_3679c		-	2	3731286	221.5	GCAATGTGCTACCAGTGGCCCGGCTACGGTTCAGGTAGGACACTTGACCTCT	3732634	184.5	CGCGCTGCCGGTGGTGGACCGGCTGGTCGCCGAGAGTCCAGAATGGGACTAT
MAB_3683c		-	1	3736452	64.5	GCTGGCGGAGAAGACTCTCACCGAGGTCTATGACCGGATAGGGTTTGTCCGG
MAB_3686c		-	3	3739594	246.5	AGCTGTTCGCACCGCTGGCCAAGCAGCTGGTCGAGAACGAGGATCAGATTGT	3740515	117	TCAACCCCGAGTCGACCTTCTCCCGGATCTACCAGGAGATGATCAACTTCGT	3741092	52.5	GGAGAGAAGTCGCTGACGCTGGATCGCGACCGCACGGTGAAGATGGTGCTGA
MAB_3687		+	1	3742615	36	CAACATCGTCTCCAGCCCGCGCCTGTACGGAGGCACCTACAATCTGCTGCAC
MAB_3689		+	1	3745163	21.5	CGCGGGTACTACGTCCAGGCGGACGGCTGGGCCTGGTGTGGAATGTACGCGA
MAB_3694		+	1	3749166	78	CTCGAGGATGCCCGTCGGTTCCGCGCCGAACTGGACATACCGTTGATTCTGC
MAB_3703c		-	2	3756123	80	TCACCCATCGTCAGCGCCCGGCCACGGCGGCCGGGGTTACCTTTATCAATCT	3757743	53.5	GCCGTGAGTATGCGGCTCAGGTGGCCAACGTGATCACATACCGTGGTCGCAT
MAB_3706		+	1	3761150	50	TCATCGTCCGGATAGTGATTGGGATCTGGCGATCTATTACCGTGGTGACTTC
MAB_3709c		-	1	3762928	97	TTGGGCTTGATCGCCTATGCGTTCGGTGAATTCGACCGTACGATCACCTGGT
MAB_3710		+	1	3764168	61	ACGCGACGGACAAGCCTTCCACTTGACCAATCCGGAAGTAACCTACCTGCGC
MAB_3714c		-	1	3769225	61.5	GATCGCCGAGGATTTGGTGATCTCGGTGAAGACGGTAGAGACTCACGCCTCT
MAB_3715c		-	1	3770572	53.5	CAAGTTTGGCGGTATTAGGAGCGCCCGGCAGGCCGTCTATGCTGACGCTGGT
MAB_3729c		-	2	3784361	427.5	TCTTGATGGTTCGGGCAAGCCTGCGACGGTGCCGGTCGACAATATGCTTCAT	3784920	68.5	ACCACGGGGAAGAGTTCTTTCAGCGCAAGCAGCGGTGGAATAATGCTGCTGC
MAB_3731c		-	1	3786656	25.5	GGCGAGGCCATGACCAAGGTGGGTGGCGACGGTGTCGTTAGCGTCGAGGAGT
MAB_3742c		-	1	3796653	1048	TGTGGCGCGCCAACCTCACGTCCCTGCTGTCGCGGCGTAGCGTCTACTGCAT
MAB_3744		+	1	3799239	308.5	ACGCTCGAGATTGTGACTCGGGTGCGCCTCGGCGACGGCAAGATCAGTGTGC
MAB_3748		+	1	3802158	44.5	GCTGGAGAAAATCGGTCTGGATATCGCGTTCGTCGCCGAGGCTTACTCGTAT
MAB_3750c		-	1	3805493	37	GGTGCGCGACGCTGTGGACGCCCTCGATCGGTACCTGCATCATGTCGAGAAT
MAB_3755c		-	1	3808088	136	GTCAGGCTTGTGAACTAGCAATTCACACAGCGCATGCGGTAAAGTCGGGTAG
MAB_3756c		-	2	3813061	93	ACCGCAAGGATTACCTGCGGTATCTGGAAGTGGTCCGCAAGAATGTCACCGA	3813144	63	CCCGATCATGATGATGGTCTCGATGGTCAGCATGGTGTCCAATAGCGGGGGT
MAB_3758		+	1	3816137	2149.5	ATTGGGATTCCGTGCTGGAGACGGTCAGTCCGGCGTGGTATAACGACCTGGT
MAB_3762		+	1	3821719	318	GGGATTGAAATCACATGGCGATGACAGCGAATTATCCGTAACCTCAGTATGT
MAB_3764		+	1	3822889	180.5	TTCAACTACCTTGCCTCGCAGCACTTCACGCACCTGGAATACTTTCAGGAAC
MAB_3767c		-	1	3824939	68.5	ACCGCGTACGCGAGTGTGGCCGGGCACGCCGTATGGGTGAGGATGAGGACCC
MAB_3777		+	1	3833899	46.5	ACCCGCGTCCCCGGCCCCCGCGCCCGCGGTCCATCCGGAAGGATGGGTGCAG
MAB_3778		+	1	3834017	73.5	TGTGGAAGGGCGGCCCGGTAACGCCGGAGCAGGCCAGGACAATCGAAGATCT
MAB_3785c		-	1	3840275	107.5	TGGCCGGACCAACCCCGACGGCAGCACCGGACCGCTGTTACGTTCCGATGGC
MAB_3786c		-	1	3841500	395	GCAGTGCTGACGGGCCCCGAATCGCGGACGCGCGGTGGTACTTTCGGGCGGT
MAB_3787		+	1	3843430	48	TGGACCCACCGAACCCTTTGCTGCGCAGCATATTTCCTAATATCGTGTATGT
MAB_3788c		-	1	3843626	591.5	GAGCACGTCTGGACCCGGCGCTGATGCTGTTGGCGGTATTTTCTGGGATTGC
MAB_3789c		-	1	3846067	38	GCTATCGAGGCGTTCAGCGCCGTCAAACCCAGCCTGGCATGGTCAGAGACGT
MAB_3826c		-	1	3871621	25.5	TCTACGGAACCGAGCCGCCTGCATCCGGATTCGCATATGAGGATGTACAGGC
MAB_3828c		-	1	3874057	20	CAATACCGTCGTGGGATTCATTGGGCCGGAATATCTTTACGATGGAAAGCAG
MAB_3829c		-	1	3875192	249.5	GTTCGCCACGTTTGGTGTGTTTGTGCTGTTTATGGCGTACTTTGGGTTGTAT
MAB_3837		+	1	3883518	129.5	GTCGACGATATCGCCGCGGCGGCCGGAATCGCCCGGCGTACGGTATTTCGGT
MAB_3838c		-	1	3884175	74	GGGGCAAGAAACGTCTGCCAATACGGTTGCAGTGCCCTATTTTTGGAGTGAC
MAB_3840		+	1	3886637	36	TCCGAACTCCTCAAGGGTGGCGGATCGGTCAAATGCTGCACACTGGAGCTGC
MAB_3841		+	3	3886906	36.5	GAAATCCTCGCGACCTCGCACGCCCAGCTCGACACGGTGACACTGGTGAGCC	3887691	114	CCGCCTAGATGCTCTGATCGGCCACGGCGTCACCGAGGTACGCTCGCTAGGG	3887770	3393	AATCTGGCAACGGGAAGACAAATCGGTCTGCGCATGGCAGAGTTTGGCGTCT
MAB_3842		+	3	3888081	317.5	TGACCATGATCGGTGTCGGTGCCACGGTGGGCACCGGTATCTTCTTCATCCT	3888675	171.5	CGGCGGGGACGATCTTCTTCACCTATGTGGGGCTCGATACGGTGTCCACTGC	3888191	27	CTCGCCGCCGGACTAGCCGCACTCTGTTACGCCGAGCTAGCCTCCGCAGTAC
MAB_3843		+	1	3889847	94.5	CCATCAGCCCGCGTGGCTACCGCGGGTCGAGGGCCGGTACCGTCAGCCGGGT
MAB_3845c		-	1	3891468	64	GAGTACGACCTCACCGGGCAGGCGGGCCCGCTCTTCGAGATCATGAAGGTGC
MAB_3849c		-	1	3897451	263	TCTTTGGCAAGCTCACCTACGTGCGTGTGTACTCGGGCAAGATCGAGTCCGG
MAB_3857c		-	1	3903110	43	TTCTGCCGGCGTTGGGGCGTTCCGCTCATCGACGGTGGCACGATCAGGCTGC
MAB_3864c		-	3	3908626	110	CTGTCCACCGAACCTGCGGCACTACCGTTGCATGTGGTAGTTGTTGGCCTGC	3908745	20	TGTGGGTGCCGGGGCAGCAGGTCTTGTCGTGGACGGAGTTAGGTGGTGTCAG	3909056	212	GTGGCGTGTAGATGGCCGCGATCACTCGGGTGTCCGTATACCGTTGCGGTAC
MAB_3866c		-	1	3909808	134	ACCAATATCCTGGCGCTTGGCTTTCTGGCGCTGGTGGTATTGCTCTTGTTCT
MAB_3868c		-	1	3911920	274	GACAAGCTGAATGGTCTGAAGGAGAACGTCATCATCGGTAAGTTGATCCCGG
MAB_3878		+	1	3929256	39	GTGATCCGGTTCGACAATCGCGATTGCGGACTGTCCACCAAGCTGGACGGGC
MAB_3879		+	1	3930730	51	AGACCTGGGTAGAGCACTTGCACACCTCGTCTCTCGGCAAGAATATCCGGGT
MAB_3880		+	1	3932165	45.5	TCACTGCTCCCGCATTGGTTTTGCATGGCAAGGCCGATAAGCTGATGCGTCC
MAB_3882c		-	1	3933581	48	TTCAGCGCCGCCCGCTGGCGGCTTCGGAGTGCGTGACACAGAATCTGGCCGT
MAB_3885		+	1	3937390	22	GGGGTCATCCCCATCGGCACCGGAAACGACTGTGCCCGCATGCTGGATATCC
MAB_3886c		-	1	3938406	246	CGCGAATTCGTCATGTTCCGGTAGCGGTCGATCTGCGTGATGATTGGCCTGC
MAB_3887		+	1	3939311	35.5	GCGCCGAAGTTGCGAACGGCTACTACGTGTTGGAAGCGGACAATCTTGATGA
MAB_3889		+	1	3942343	283.5	CAGCGCACCTCGCTGTTGATGTAGCCCAGGCTGCCGTTAGAGTCGTCGTCAC
MAB_3891c		-	1	3945749	76.5	CTGCCCGACGGCAATGGGGTGGAGCTGTGCCGTGAACTACGATCCAAACTTC
MAB_3894c		-	1	3947985	40	CCAGATCGAGGTGCCCACCGAAGAGGTCACCGAGATCAAGAATGGTCAGCGC
MAB_3900c		-	1	3951250	25	ACACGGTGCAGGCTCACCTGGCCGCGCTGGATCTGGTGTATTCCGGAGTGAT
MAB_3902c		-	1	3953719	59	CACACGGGCATCGTGATTTTGGTCGGAGGGATGGCCTATAAGATCAAGAAGC
MAB_3904		+	1	3955184	912.5	CGATGAGGCATTGCACCGCGAGCTGCCGCTGCGTCTGGTACATGTGACACCT
MAB_3905		+	1	3956241	41.5	ACACGAATCCAGACCGAGTGCCCCCGGAACTCCGGTCTATCTTTGTGGTCAC
MAB_3907c		-	2	3958532	89.5	CTCAAGGTCCTGTCGATGTGCGAACCCCTGGATATCGATACCCTGTGCGAGA	3959320	222	CCCCTCGACTATCGCCCGCGAAGGTGCATCCGGATCTACACTCCTATCCCAT
MAB_3918c		-	2	3970368	28	ACTCGTGCCGCGAGGGCGCGTGCAGCGCGTGTGCCTGTACGGTGCGCCGTGG	3970780	1296	GATGCGCAGAGCGTGATCTTCGGGGCCGAGATCGATGACATCATGGTGGAGT
MAB_3927c		-	1	3978332	48.5	CGACGCATCCGCCGATGGCGGACCGCATTGCGCGCCTAGAGAATATGGCCCG
MAB_3929		+	1	3980897	85.5	GCGGGCCGCGCGTACATCGAGTCGGCCCGCGGTGACGAAGAATGGATGACCT
MAB_3932c		-	1	3983624	134.5	GGCGTAACGCATCGCTGTCGATCATCCCGGCAGGCTCTATCATCGTGGTGGT
MAB_3933c		-	1	3984115	29.5	CCCCGCACGATGTCGATATTGCGGCGCTGTGCCGGGCTTATCATGTGGATTC
MAB_3936c		-	1	3987657	39.5	TCGTTTTTGCGCAACGCATTTACGACGCAATGAGCGATATCGTAGAAAGCCG
MAB_3938		+	1	3989085	60	CCGACGCACTCGGAATCCCGGAGCGGCCTGCCCCCGATTACGATGCGGTGGC
MAB_3940c		-	1	3990465	179	TGATCATCGCGCTGTCGTCTCGCCTGTTCGCCGAGGGTACCGTCGGCGCTGC
MAB_3946c		-	1	3994785	163.5	CGAGGTGCTCCGCGAGGCGGGCGTCACCGACTTCTCTCAGTATCGTGAGTGC
MAB_3955		+	1	4001646	143.5	TCCGGCCCGATGGCAGCCCGCACGTGACTCCGCTCGTGGGAACATGGCATGA
MAB_3957		+	1	4003628	24	CGTCAAGGCCGACTACATCAAGGCGTTCTGGAATGTGGTGAACTGGCCCGAT
MAB_3959c		-	1	4004949	44	GCGATCGGCTGCGTGCCGGATCCGAACAACCACCGATGGATGATGAGGATGC
MAB_3965		+	1	4010578	54	CACGTCGGTACCGCGCCGCCACCCGCGACACCATCGATACACTGATCGACCT
MAB_3973c		-	1	4020493	34.5	GTGCTGCGCGGTGTGGCCACCACCCGGGTGCCCTGGGGCAACATGTACGAAT
MAB_3974c		-	2	4020974	136.5	GGGTCTGGGCGCGGCTGTCTCCTGGGGCGGCCGCGGGTACGGTCAATGTCGA	4021861	91.5	GGTGGGGCTGTTGGTTGCGTTCGCGGTCGGCAAGCTGTTCGGATACGAGGGC
MAB_3984c		-	1	4032173	241	CCGGACGATCAGCTCAAGTCACGGCTCATCGGCTCGCTTATCCTGGCCATCC
MAB_3985c		-	1	4032659	188	CAGTCAGCTGCGTGCCTACGGTCCGAGGGCGTTACGTAGCCTTGCTGAACAT
MAB_3995		+	1	4041097	23	GCTGGTTCATTTCGGCCGCGGCCTGGCGCAGCGCGATTACTTTCAGTATTCG
MAB_3997c		-	2	4042761	30.5	CGCACCAAGCCCTCACGCCGGCATCGGCGTATCAGCGTTATTTTGGGTGTCC	4042987	89	GCCGACGCCTTCGCCATTCTCGAAAAGTTCATGGGCGCATACTGTCCGGTGA
MAB_3998		+	1	4043735	159.5	ATGCCGCCTTCCGAGATGTCACCGCCCCCAACGCCGATACCCTGTACACCAA
MAB_4001c		-	1	4045492	88.5	CTCGACGCCACCATGGACGAGTTCACCGCGGTGATCGGTAAGCTCGCGGCAC
MAB_4003c		-	1	4047644	48.5	GGGACGCGGGATCACTCCAGTTATCGAGCCGGAGTGGGTACGCTCATTGGGA
MAB_4007c		-	2	4051770	85	TCGCGGAGATCGATCTGGACTATTCACCACTGCAGCTTGAAGATACGTTCGC	4052138	70	TAACCATGTTGTGGAGGGCATGCTCGCGCTCACCGGATATTTTGCTTGGCAC
MAB_4012c		-	1	4055790	36.5	CGAGCACGATGTCGAGGGCGCAGAGAACGACTACGACGAGAATGACTATCAA
MAB_4013c		-	2	4056941	1289.5	GGTGCTGCACCTTCCGGCGCAGGACCACGAGTTAAGAGGACACTTACAGCAA	4057098	2112	GTTGGCCGAAGATCCGCCGGGACGGCGCCGCGTCGCTATGCTGCGTGACTGG
MAB_4017c		-	1	4061105	29	ATTCCGGGTTTGGACACCTTCGCCGGTCCGGTCCAGGTACCGTCCCGGTGGC
MAB_4019c		-	1	4064292	980.5	CTATGGGACGGTGTTGCGCCGCTGCTCCGGGACCGCTTTAGACTGGTCGCGA
MAB_4024c		-	2	4069777	38	AATGGGATCAGGTGGGTGGCACTTGGCATGCGAACACCTATCCTGGAGTGGC	4068615	93	CACTGTGTGTGAGATACGCCAGGAAGCCCACGATGAGTACTTTAGAAAGTGT
MAB_4025c		-	1	4070273	154.5	CGTCTACCGTGCCGTTGGGGGCACCGAGACGATGCGGATAGGCTTGATGCTT
MAB_4035		+	1	4080942	89	ACCATAACCAATGGCCTCGGCGAGATTCGGGCGGGCGATATCTTGAAGCAGT
MAB_4037		+	1	4082973	73.5	TGTTCTGTGACTCGCCTGCGGCCAAAGCTATTTGGCCGGATGCTGAGCGAGT
MAB_4039c		-	1	4083921	206	ACGAGAGTGTCTCTATCACCGGGTTCCCGAACCGCTGGATCATTGTGGGTCC
MAB_4042c		-	1	4087315	31	ATTTTCCGATACCGCGCGCCGCCCGCTGGGCGCTGAAGTACATTCCTGGTCT
MAB_4046c		-	2	4091383	100.5	CGACGAGTACGCACAAGCCATCACGCAGTTTTTGCTCTATGGTCTGAACCCA	4091698	25.5	GCTCGATGCGCGTCGAGACATAGAACATGCTCTTGCACAAGGATTTAGGAAT
MAB_4048c		-	2	4093477	66.5	CCGCTTACGCGAAGAGCACAAAGCGACTACACGAGAGGAACATGTACGTCGA	4093805	43.5	CGGGATCGACCTTCACGCTGTCGCTGCCCGTATACGAGGACGATGTAGACGA
MAB_4050c		-	1	4096572	177	CCGCGGTCTCCAGTTCGTACTTGCAGACCTTCACTAGAGACAATGTCGACCT
MAB_4051c		-	1	4098174	66.5	CACGCCAATGCCGAACTTGCCTTGATGCGCCGGTGGGGCATGCTGGAAAAGG
MAB_4055c		-	1	4103203	49	GCCGACATCGCCCGGCCCGACCTCGCGCCGCCGCAGGTAACCTTTGATCCGG
MAB_4057c		-	1	4104652	51	ACGCGGGAACGGCTCGCGCAGGTCTATCGGGCCGCCGATATTGTTGCAGTGC
MAB_4059c		-	2	4106893	28.5	GGCTGGACCGAGGCACCTGTGGGCCGGGTGTTCGCCGATACGCTCGGTTTGC	4106794	80.5	CTGTTGGGGCTGCGTCGGTTCGCCGCCCGTTCTCTGACAAGCTTGTACGTAT
MAB_4061c		-	1	4109184	109.5	ATTTCCAACAACGGCGAGTTTATTCACGCCAACCCTAATACCATTGGGCAGC
MAB_4063c		-	1	4111050	55.5	TCCTGGCATCGCGTCTGTCGACCCTGGTGGAGAACGGCATCCTGGAGGTCGT
MAB_4064		+	1	4111552	47	TACGCGATCGGGCTGCTGCTGATCGTGCCCCTCGGCGATATCGTGGATCAAC
MAB_4067		+	1	4113655	31	TGGCGCGCTCATTCGACCTGTCAGTGGAGTATTCGGCTACCGTCGAGCAAGT
MAB_4070c		-	1	4116695	663.5	CCACCGGTAACGCGCAGGAACTCTATTTCCCAGTGTGTTACGAATTGGCTGT
MAB_4076		+	1	4122019	157.5	GTGGCGGCCACGGTACGCGACGCCGCCGCGCAGGGCGCTACCCTGATCGTCT
MAB_4085c		-	1	4128194	102	GCACACGGATCGCCGACACTGTGGTGCGCATCGGTGAGACGCTACGTGACGA
MAB_4087		+	1	4130820	35.5	GGAGAAGACGAGCACAGCGCATGCCCCCTGGTATGTCATACCGTGTGATCGC
MAB_4088c		-	1	4131269	62.5	ACACTCAGCAGTTCTTCCGTGAAAATGGAATTGCAATTACCATTAGCGACCT
MAB_4089c		-	2	4131978	225	TGGCCGACGCGACCTTGCGTGTCGTGGGGGTGACCGGGGATGCTGGAGAGAT	4132057	77.5	GTGGAGCGCCTGCCCTTCCGGCTCGTGGAGTCGGTGATTATGCTGCGGGCGG
MAB_4093		+	1	4137593	41.5	TTTGAGCCGGGAACACCGTGGCTGCTGCGCTTCTTTGATCAGATCAACTGGT
MAB_4096c		-	1	4140895	50	ATCTGTTCGACCACATGAATAACTCCGTCTACTGGAGCATCGTGGAAGATCA
MAB_4098c		-	2	4145853	109.5	AGGCGGTGGCGCTGACATTCGAAGGCCGCTCGACGACGTACGGTGAGCTCGA	4148821	1148.5	CGTGCTCGGGCGGCAGGTGTGCACTGCCGGCCACGCGATATCTTCGTCGAGC
MAB_4099c		-	4	4153116	550	GTGGTGACCGTGTTGCAGGCGCTGCTGGATAGGCATGCCACACTGCGGTTAC	4154187	131.5	CTTTCGTCGTGGTTCGACAGTCATCCAGGGCTGCCGCGCATGATCAATATGT	4155401	821.5	TGGCGCTCAACGAAATTCATCATGCGATTGGATTGGATAGGCTCTTCGACAC	4156415	177	GACTGAACCAGCCGCAAATTGATGCCTTGGTGCAGCAGTACGATATTTCTGA
MAB_4101		+	1	4162104	47.5	AGCATCCGCATGAGGACTTTCAGCCCGCCCTCAACGGGTACCTTGAGAACAG
MAB_4103c		-	1	4163186	1676	AGCGGGTTCAGAAATTCATCTATCGGCATGCCACGCGTAAGCTTGAAACCGA
MAB_4105c		-	1	4165004	161	GCTCGGTGGACAGCGTCAAGGCGAATTTCGCGCAGTGGAAGAATCAGCGTGT
MAB_4106c		-	2	4165855	35.5	TCCACAAACCGCGGCTAAATCTACGTAACGATCTGTCATACGGTACGTACAT	4166227	146	GGGTTTGGAACGGCTCGATCTGGACGCTCGTATTCGAGATGATCTGTTACAT
MAB_4107c		-	1	4167622	108.5	CAGAGTTACCAGGAGCCGGCCGCAAATGTCGCTGAGTACCATGACATTCCAT
MAB_4110c		-	3	4170276	55.5	ATCAAGAACAAGCGCATGAATATTCATACTGATCTGTCCTACGGTGTCTACA	4170908	27.5	TGATCACTGCGAGTTGGCTTCGCAATCCCGATGTGCGTGAGTATTTCGTAGC	4170485	57	GCCTCTGGACCATCCCACAGCTGGCGGTGCGTAGCGCGATAATGTTCTCCGC
MAB_4111c		-	1	4171725	53	CGACACCAATCTGAGTGTCTTGCGGCTGCAGAATGTGTATGGTCCCGGGCAA
MAB_4112c		-	2	4172572	65.5	CGCGCGCGATCGCCCCTCATATGTCGAAGCCGCACGATAGCGTCAGCAAGGC	4173039	45	GCTGACGACCTCGGCTGATGACGAGGTGATGTCGTGGATAGCCTCGGGGCCC
MAB_4113		+	1	4174412	85	ACCCCCTGTCCACCTTGATCATGGCGGGCGTGCGCGACATCCTGGTAATCAC
MAB_4115c		-	1	4176324	73.5	CTGCGTCGACTGCCAAGGACTGGAAAGACGGCTCGACATACGATCTGTTGAT
MAB_4117c		-	1	4181844	144	ACTCCACGGCGTATTCGGTAACGAGAAGCGCCCTTCGTATGCTGATACGAAT
MAB_4118		+	1	4183893	140	GCACTCGGCCGGGCACTCGACCTGGACGAGCATCGCAGTACGGTGTCGCCAT
MAB_4120c		-	3	4184658	50.5	TCGGTGGCGTCCTCGATAGGGGCGACCAGCGCGCAGGTAGCGTTGGCGTGGT	4185074	31	TACGGCGGCTCGGTGTTGACCACATCGATCTCTACTACCAGCATCGTGTCGA	4185275	33.5	TGGACCTAGGCGTCAGCTTGATTGATACCGCAGAGATCTATGGTCCCTTCGT
MAB_4124		+	1	4189042	41.5	GCTACCCGCGCTCGGAGCCGTCGCAGCGGACGAATTGTTAGAATTAGGGCGG
MAB_4127c		-	1	4193009	30.5	AATACCTTGGCGGTCAAGAAGGCCGACGGTTCTCATGAGACGCTGACCTTCG
MAB_4130		+	2	4196272	47.5	GCCCAAGGGGGAAGCAACGGCGGCCTGCTGATGGGTGTCATGCTCACGGCGT	4196567	31.5	TGACCGCGGCTCTGCAAGAAGCGGGGCAACCTGTCTGGTACTACGAGAACAT
MAB_4133c		-	1	4197862	35	ACCGCGGCTGTCGGCAATGCACACCACTGGCTGAGTCTTACGATGGCCGCAG
MAB_4134		+	1	4199491	104.5	GAATGGCAAGCTCATGGGCGGCCGAGATGGCTCCGGCCTATGCTCCGGAAAT
MAB_4145		+	2	4209427	35.5	ACGAGGGCTTCTCCAACGCCACCCTGTGGCCGCTGTACCACGATGTGATCGT	4210251	255	CGCGAGGACCTGATCGCCTTCTTTGTCGCCGCCGATGTCATGCTGGTGACAC
MAB_4148c		-	2	4211862	76.5	CGGTATCAGCGCAATCCGGGCCGATGGCGGCGCGTGCCTATGATCCGAAGAA	4212334	38	CTGACGGTGGCCGGTGGAGCACCGATGGACGAGGGTGCCAAGCTGGACTTCC
MAB_4149c		-	1	4214045	62.5	TCGAGCTTGCCGCGCCGGTGGGTGAGCCCGCGGTGGGTAAGCTGACCGGCGG
MAB_4152c		-	1	4217626	105	TTGATTCGAAGTACCAGCTCTACAGCTCCAGCCGTGCCATCATCAGGTACGA
MAB_4154c		-	1	4219938	75.5	GCGGACCGTACCTTTCGACGCACACAGTGACCTCCTATACCGTTCGGTATAT
MAB_4156c		-	1	4221217	101	ATTGTTTACGGACCCACCGTGACGTTGTTGGCAGCGCCTACTGTGGAGGCGA
MAB_4163c		-	1	4228834	108.5	GCGATTCCGGGTGATTGGGCGACCGTCGAAGCCGACGGTACCGTCACAATGC
MAB_4165		+	1	4231129	75	CCGGGGAGCCCCTACCGCTACGCATCTTCGAACCGCGTTATGTTGCGATGAT
MAB_4170		+	1	4236291	78	CCTACGACTGCGGCACCCATCAGGCCAACGTGGGGCGCATCATCACCACTAT
MAB_4173		+	1	4238978	20.5	CCGTTCCATGATTGGCGCTGGGGCGGCGACGGCAAGTGCAAGCTGGTTCCGT
MAB_4176c		-	1	4241045	43	CGACCTTGTCCACGGGGCAGGTCCTCGATGTGGGTGCGATAATCAATTGCAC
MAB_4178c		-	1	4243710	125	AGTCGCTGGAGAAGACCGACTATCAGCACATTCGCGATAGCGTCGAACTCAC
MAB_4182		+	1	4247904	32	CGAGCACGTGGTGTTGTGCATCAACAAGATGGATCTGGTGGACTGGTCGCCT
MAB_4187		+	1	4252401	50.5	CCCGACGATCTGCCCGAGCTGATCGCCAACATGTACGAGACCATGGACGCCG
MAB_4188		+	1	4252957	37.5	AGTCGGCGGCCGCCCGGTTCCGTGCCGCCGTTCACCGATACCGTGGGCGAGT
MAB_4190		+	2	4255016	482.5	GATTCGACAGTGCGGGCCTGACAGGCGTCGTCATGTTGTACAAAGAGGGCCT	4255532	46.5	CACTGAGTCCTCCTTTCGATCCCGACGGATCTCTCCTTAAACTCGCGACCGA
MAB_4194c		-	2	4257785	42.5	GCTGGTCGACCCGCTTCGCACGTGTCTTGTGGTGGCGATGTACTGGCATTGT	4258385	87.5	GCTTGTGGGAAGCCCTAGATGGATATCCGAGCGCAAGATTATTGTCTGGTAT
MAB_4197		+	1	4263609	480.5	CCGCTGGGCCACGGCCACGGCCCGGTGTCGGCCCTGTTTAGGCTCGATGCGT
MAB_4198		+	1	4263782	126	CTGTGTACGGCCTGGGCGGAGCGGGGCTGGCTGGCGATACGTTTTGATATGC
MAB_4199		+	1	4265435	87	CTGACGGCTTGGTTCAAGGAATTTGTCCTCACCGGCGTACCGTGGGGCCTGC
MAB_4200		+	1	4265860	492.5	CATGACGGATCCGCGGATGTCTTACTTGCCGAATCTGTTTCAATGGCAATGC
MAB_4201c		-	1	4266713	33	CCTTGGTGCGGGCGCTGCGCGGGCTGACGCGTCGGCGCATGCTGGCAATCGC
MAB_4202c		-	1	4268297	498	GTGGTCAAGGCGGTGAGCACCCGGATCGCCGAACTGGAATACGATGCGGTGC
MAB_4204		+	3	4270675	1889	GCGCTGGCCAGGCGGGGCATCACCGATATGGACCTGGTATTCATGGACACCT	4270784	209	CGGACACCTGGGTCCGTGCCGCCGACGGCGCCAACCCATACGCTGGACCCGT	4271160	237	ATTCGCCGAGATGATGGTCCCGTACCGGGATCACTGCGAAGATCACTATCGC
MAB_4205		+	1	4272427	76.5	AGCGCCAGGACATCTTGTCCCAGAACGCCGCTCACTGGTTGAATCACGCCGA
MAB_4210		+	1	4278931	68.5	TCGGCGGCCGTGAGATCCCGGGACACGGACTGGACGGCAGAATGGTAGACGT
MAB_4212c		-	2	4280726	63.5	CAGGCCGGTGCCGGCGAAGGCCTGTTCACTCCCAATTACTATGAGCAACTGT	4281115	235.5	ACGCGAACGGCGGAAATCGTGCTGAGGGCACATCGGGCTACGATGCCAGCGC
MAB_4213c		-	1	4282539	80.5	GCTGGTGCCGGCCCGCGCGGAGGAGTCGCCCGGTTGTACGGTCGAGGATTAC
MAB_4214c		-	1	4283085	462	TTGTCTGGGACGCCACTGGATCGCTCATCTACTTTGCTACCGTGGTTGTCAT
MAB_4222		+	2	4289511	53	ATCCCGGCATGCTGGCCGGCGGATTGGCTCTGCTACTTATGGTGGTTTGGGT	4289720	30.5	AAGAAGTCGTATTACGACCGCATCGACGAGATGGACCGCAAGATAGGCGAAT
MAB_4223		+	1	4290550	31	GCGGATCGCGTCGCCGCGCTGAAGAACTCGACAGTCGATATCGTGGTGAAGA
MAB_4224		+	1	4291393	115.5	TGACCAACCCGGTCGTCGAGGAATCCAAGAGGTTCTGCTGGAATTGCGGCAA
MAB_4225c		-	1	4293691	34	CGAGATCGACACGGTGTTCAACAGACGGTCGGGCATGCTTGGGTTGTGTGGT
MAB_4226c		-	1	4295099	29.5	CGGGCACGTGAAATCATGCGTAACGTCTCGTATTTCGGCACCATGCTGGTGT
MAB_4227c		-	3	4296609	33.5	TCACGGACCTGCTGGAGCGTCCGATAGACGAGTCCGGCACTGTTAGTTTCAA	4297515	62.5	CGGGCGGATTCCGGCTGGACAACGGGACTATTGCCGCTACCTTCGACGCCGA	4298174	39	CCTGGGCGGTGGTGATCTTGCCCACGCCCAGCGCAACTATCGTGATTCCGGT
MAB_4236c		-	3	4306156	55.5	TATGCCGACGCCATCAACCACGCCATTGCCGACGGCACGTATCGTAAGGTGT	4306571	37	CACCGAGGAACGTAAGGAGAAGTTCGACTTTGCGACGTATCGTCTGGACAAT	4306711	25.5	ATCGGGATCGAGACGGATATCGCCTATCTGGTGGCCGATATTCTGGGGTTAC
MAB_4237c		-	1	4307246	49	TGGCCATTGCCCGCGCTTTGGCGTTGCGTCCCAAGGTTATTCTGTTTGACGA
MAB_4240c		-	1	4309827	97	GCGGCGTTTCTGCAGGACGACGGACGTACCGCGATGTATATGATTCAGTCGC
MAB_4246		+	1	4316788	327	CTCGCATGCCCACGTGGATGCTCCAACCGCTCTGCGCACAGAATACGAACGT
MAB_4249c		-	1	4320464	101.5	GGGCCGGGCCGGGATCAAACGATCGTGAGGCGGGACATACTCTCGCGGTCAT
MAB_4259c		-	1	4329740	191.5	GCCAGGGCGGGAGACAAGCCCAGTCCCGCCGCGGAGCTACGCTTCGGCTTGT
MAB_4261c		-	1	4330657	189	ACGTGGTCAACGCGTGCCTGCACGACATTGCCGCCGGTAAGGTTCTGATCGT
MAB_4263		+	2	4332896	138.5	TGCTCTGTCCTGCATGACATTTGCCCAACTCGACATGATGAGATCGATGGGT	4332990	53	GTGACGGTGACCCCCGGCGCCCTGTTGATCGGGGCGCGTAGATTCGGCTGGT
MAB_4265c		-	1	4336631	129.5	AGCGCGACGGAGATCTGGGCAAGGCCGCCGAGCTGCGCTACGGTCGCATCCC
MAB_4271c		-	1	4342437	139	ACCGTGCCGGTGAGCTTTACTGAACTGGCTTTGGGTGCCACGATTTCCGTAC
MAB_4272c		-	1	4343422	577	GGAACCCGGAACCGGGGATGCCGAAACAAAATCAGAGACAGAATCAGAGTAA
MAB_4277		+	1	4349496	27.5	CCTCACCGGCTTGTGGACCACTCCAACCGGCGACACCTACTCTTATGCGGGC
MAB_4280c		-	1	4351714	63.5	CGGTGTACCGGTCGTTGCGTGGGCGATTGGACCACTGTTTCAATGCCATTGG
MAB_4283c		-	1	4354730	40	AGTTGGGGCACAAGGCAATCACCGGGCTGCGTGGATCGTATGGTGGCGTCAT
MAB_4286		+	2	4360267	154.5	CGCTCGGAAGCGAAGTGACAGCACAAGAGAGGACGCCGATGATCGTAGGTAG	4360086	56	CCGACGGGACGGCTGCGCTCGGCGGACTCACCGGCAGCGATACTCAGTACGA
MAB_4292		+	1	4366662	29	CTCTCGCCGCGGGGGCGGGTTCCAGTACCTACGCGCGCATACTGGCGACCGC
MAB_4293		+	2	4368530	258.5	AGTTCCCCGGCGAGCTCGCGGGGCTGTTCAAGAATCTGGAGAATAAGGGCAA	4369915	134.5	GCGGCACCCGCCGCGCCCGCACCTGAGGCTGCGGCGGTACCGTCCGAATCCG
MAB_4295c		-	1	4371684	67	GATCCGGATGCGCTGGCCAAGGTGGTGCGCACCAAAGTTATTGTGGACGGGC
MAB_4297c		-	1	4374871	651.5	GACATCGCCGGCCGAGCACCCGTATGGAAGTGCCGGGGTAGGGTCGAAGTAC
MAB_4302		+	1	4379617	1271.5	GATCAGATGATTGTCGACGGTGACGACTACGCCGGGCATAAGATTCATCTGC
MAB_4303		+	1	4379946	22.5	CCCACTGGGGTGGAATTCATGGAATGTGTTCGGCTGCAATATTGATGAGCAG
MAB_4305		+	1	4381288	165.5	TGCCAGGTGGGTCGTTTCCCATGGGCTGCAATGTCTTCTACCCTGAGGAGAT
MAB_4310c		-	1	4388173	53	ATGATCGCGGTCATCGCGTCGATGATCCTGATCTTTGCGATCATGGTGCTGA
MAB_4318		+	1	4397212	33.5	TCGTTCGCGAAGCCGTTGCTATGCCCATCGACTGGGGCACCATGACACTCGC
MAB_4319		+	1	4398136	40	CTACGTCTCCATGCCGGTCAGCAATGGACTTGTCGACTACGAAGAGTATTAC
MAB_4333		+	1	4412841	1328.5	TACTTCCAGAACCCGGGAGCCCGCCAGGAGCAGGCCGATACCATTGCGGAGT
MAB_4334		+	1	4413799	163.5	ACGCGCTACCTCCACCACGCCATCGACAACTGTCGGCGTATACATGAGGGGA
MAB_4336		+	2	4415298	27	TCCGATCGGAGGTGGGTGGTACTGAGCGCCGACGATGTCACTCTTGACTCGC	4416865	34	TCGGCGATTCCGAACAGGAACAAGGCCGCTGGGCGGACTATCTTCTAGCTAG
MAB_4340c		-	4	4419913	62	GAGCATGGACTGCTCTACGTCTCCGGCCGTGATGACGAGATGATTGTCTCGG	4420288	87.5	GACGAGTTGTCCGTGAAGCCCGACTTATCGTCCCTGCGTATCGTTTTCGTGT	4420444	418	GGTTATCTGCACCAGAGCCTGGCGCTGACGCTGGGATGTACCCTGATCCTGC	4421208	26.5	TTCAGACCCTTGCGAAGCGCGGTGGCGCTGAGCTGCATTATCTTCGCAAGGT
MAB_4341		+	1	4421505	159.5	GCAGGTCGCGGGGCGCGATGTCACCATCACGCACCCGGATAAAGTGATTTTT
MAB_4344c		-	3	4423842	113	GGAGGCGGCGGTGGGCGGGAACGCCGATCGGCTCATAGCAGAATGGGAACGC	4426160	63	CTTCCCCGGCCTCGGCCACCCCGTGAGATCTTTGTCTACTCTCCCGAGGTAG	4424353	32.5	ACGACATCGTGGCTGAGCAGGCCCGGCCTGCAGTGGAATACTCGATGATTGC
MAB_4347		+	2	4430815	23	GCGCTCGAACGGGCAGCGCAGGCATTGGCACTGCACCGCATGATTGAACAGC	4430950	69.5	TCCGCCCGAGCCAGGGCGCTCGGAGTCAAGCCCGCTCTAAGCTATATTCCGT
MAB_4349c		-	2	4432739	175.5	CTGGGCTTGGATCCCGATCATCGCAGCTGTACTTCGAACTACCATGAGGCAT	4432885	38	GGGAAGTGCTGGAAAGAATCTACTTCCGGACCGGAGATACCCTCATTAGCAA
MAB_4350c		-	2	4433374	44	CTGGTGGCGGCTGTCGGGCTAGACCCTATGGTGCAGGTATTCTCGTCGATGG	4434090	53	CGCTGAACGATCTCGTCACCTCGTACGGTGGTCCCGAATTACCATGGTGGCT
MAB_4356c		-	2	4439286	81	AATCTTTCGGCAGCGGTGGAGATTGCCGATCTGCCGGATATGGTGCGCGGGT	4439940	37.5	GCCGGCGTGCAGTCAAACATTGCGGCCTTTCGTTATGGAAGGCTGGCGGTAG
MAB_4357c		-	1	4443068	167.5	CGCACTTCGACTATCTGGAGCTGGAGCTTGGGTACGTTTATGGTGGACATAA
MAB_4360c		-	1	4445110	26.5	AGCTTGTCGCCGACGCGGCACATGTGCTCTTCGAGGGGATACTGATCAGCAG
MAB_4361		+	1	4446085	89.5	ACACCATCAAACTGCCTGCGATCGCTCCCGACGAGGTGGACTATGAGGGTGA
MAB_4362		+	1	4448230	108	AGTTCCGCTGATACACGATTCCGTTCGCCGGGCCGTGCTACACCAATTAGGT
MAB_4367c		-	1	4452413	33.5	TCGCAGATCGTGACACCCATTTCGATGTCGCACAGTTCTACTATTCAGAGGC
MAB_4368c		-	2	4452619	31.5	ATGGTGCGCTGGTAGGGGCAGCATCGGTCAACCAGCCTAATATTGTCCGGGC	4453574	63	TACGATCGCCCGCCTCTTTCTAAGGACTACCTTTCTGGCAAAGTGAAATTAG
MAB_4370c		-	1	4454197	191	CGTCACAAACAGCGTTGCACTCAACTATCAAATGGGATTGGATTCCGAGCGT
MAB_4373		+	1	4457547	75	CTGCCGTTACTGGTATTCCGTGTGCCCCGGTACGTGACATCATCGGTGCTGA
MAB_4375		+	1	4460020	174	TCTATTCGCTTTGCAGGACGCCGCCGACGACCTGGTGCGACCATTGCATGAC
MAB_4376c		-	1	4461901	23	TGATGCGGGAGTGCTGGCCAATTCGGCGATGCCTGCGGCACAATGGTTTCCC
MAB_4379c		-	1	4464790	680.5	ATCGACAAACGCGAATCCAAGAGCCGGCCCGGCGAGGGTATTGTGACCTTCG
MAB_4382c		-	1	4467580	106	GCGCCGCTCTGTACAAGGATATGCAAGAAGGTGCCGACTACGATCTGCTTAT
MAB_4384		+	1	4470953	73.5	GATCACGTCGAGGCCGGCCGGGCACGACTCCTGCCGCTACTGTCAAAAGTCG
MAB_4389		+	1	4474510	32	TGAGCGCCATGCGAGCGGCGGGCCAGGCCACGCACGACAGAATAATGGCCGC
MAB_4394		+	1	4478635	699	CGCGGCGCAATTCAGGTGCCGCCCGGCGGTCAGCCCGTTATTCTGGGCCCCG
MAB_4399c		-	1	4480741	54.5	TCTTCTCGCTGGTGACCACGATTGGCCTGATCATCGGCATGATCATGTTTAT
MAB_4401		+	3	4482471	23.5	TGACGTCACCATCCGCACGGGAGGGCCGCGCGGGCGATACGCTCGCCGTCGT	4483162	25.5	GACCGCGGTACTGAAAACCGAGAATGTGGTGTTCCCCGTATGTTTGACCAGC	4483403	93.5	GGGATCACCTCGTCGGAGGTTGACATCGTCGATCTGGAAACCTGGACCGTGC
MAB_4402		+	1	4483805	39	GACGTCGGAAAGGACGTCACGGTCGAGGTTGAGCGTGGCACGTTGGTGGTAT
MAB_4403c		-	1	4484253	47	CATGCCCAACTTCCGTCGCAACGGCGTGCTGATGGCCAAGCATGGCATCTAT
MAB_4405		+	1	4486016	52.5	CCTATGCCAAGGACAAGCTCACTGACGGCGCGGCCGATACCGTGGTCCAAAG
MAB_4412c		-	2	4490593	42.5	AAGGTGGTATTGACCGCGAACCAGGTGACGGTGTGGGAAGGTTTGCGATTAA	4490522	31	TTCGGGTTTGGGGCGGCTTTTCAGGAGACAACATGACGACACTGGTACCTGA
MAB_4414		+	1	4493122	28.5	ATTTCGAGCGCTACCTGCGGGGTGAGGAACTTCTGAATATCGTCGACAAGAA
MAB_4417c		-	2	4495613	46.5	TCCTCACCGGCATTGCCGAGCGCGCGCGCGAGCATGGCATCCTCTTGGTCCT	4495938	37.5	GCCGTGCGGCTGGCGCGTCAGGCCACCGGACGTCCCAATATCATTGTGTTCC
MAB_4427c		-	1	4504206	75.5	GATGGGCGAGGATTTGCTCCCGGTGCTGCTGTCTCTGCTCAAATGGGGAGAC
MAB_4432		+	1	4507635	64.5	CCGATACCGCACATTTGCCTATCCCCGCCGTCTCGGCAGATGATGTCGCCGT
MAB_4434c		-	1	4509215	114	TGGCGGTCAAGACGGTGGCCCCCAAACGGCTTGCGAGCAACCATGGACGTGT
MAB_4435		+	2	4509596	60.5	CGTGAGGCATCGCTCGCCGCATCCCTGGACCACCCCAATATCGTCACGGTGC	4510937	23.5	AATGGCCAGAAAGAACTCACTACAACGGAATCCTGCTACATGTTTCCGTCAG
MAB_4442c		-	2	4517743	62	ATCTCGGTGTGTGCGGCCGGGGGCCAGGGTGTGACCGCCATTCTGGAAGCCT	4518052	343	GTGCCGCGCCTGCTGGCCCGCAACGGTCTGACCCTGCAAGACTTCGACTTCT
MAB_4449c		-	1	4525517	106	AGATGTGTTGAGCACCACGGTCGTATCGTTTCTCAACTACGTTGACACCCAC
MAB_4450		+	1	4526248	41	GTCTTCCTGGCCGGCTGGATCATCACCCTCAAAGAGGACATTCTGGAACTAT
MAB_4451c		-	1	4527504	1200.5	AACTTGCCGAGATGGGATATCCGACAGCGTGGTTCGAGTACATTCTGAACAG
MAB_4453c		-	1	4528899	30	CCATCGGGGCCGATGTGCAAGCTGTGACTCGCCGGATGCAGGATGCCGGAGT
MAB_4459c		-	1	4536654	23	ACGGCCGTACCGTGGCGACGTTGATCCGCTACTTCGGCAGTATCGACCTCGC
MAB_4461		+	2	4537577	28	ATGCACCGAACACCGCACAACCACCGACCTACTCCTGCCAAGCTCAGGCCGC	4537826	26.5	AGCAGCTGAAGGACCTGACCAAGATCGTCGGGCCGGTGAAAATAACCCGTGA
MAB_4462c		-	1	4538366	685.5	GCGGTAGAGCTTGCGCACGCGGACGACTTCGCGCCGTTTATGATGGTCATCA
MAB_4464		+	2	4538981	39.5	ACCGAGCAGACGAAGAACATCGAGCGCACGGCGGATGGCATCCTTTCCCAAT	4539090	95.5	TCAAACAACAAATCGAATCGCTCGGGGCGCTACGCGATAGAATCAAGATTAC
MAB_4465		+	2	4540460	65.5	GCACCGTGATCAATGATCCGAAAATTCAGGAGATGGTCAATAATGGGCAGAT	4539989	33	AAGGGATCGATCGGCTAATTGAGTTCAACAAAAAAGAATACGCTAAAGCTAA
MAB_4466		+	1	4541000	29	ACAGGGGCCCTCGTCATCCCTATCATTCAATATCTAGGTAAAGTCAAGACAC
MAB_4467		+	2	4541657	236.5	ACAACAACGCCCCCTACTCCATCCCTCACTTGAGGACGAGGATGCTCACTAT	4541535	35	CAGCAGGCAGCTGAGGCAATCCATCCGCAGTCCCGTGAGATGTTCACTGCGC
MAB_4469c		-	2	4542774	90.5	GAGCGACGGCCTACGAGGAGGCCATTCGGGTGCCGCTGTACATTCGTGATCC	4543403	48	GTTCCCCACCTGGGGCACGATGCTGCGACAGCAGGGATACCGTACGTGGTGG
MAB_4475		+	1	4553089	105.5	TGACCACCTGGCTCATCACCGAGGTGCCGGGGCTAGGTATCCTGCGCGACGG
MAB_4476c		-	1	4554680	89	AGGCCTGGTACTGGACGCACGAGGCTGCCGCGGTGGGTATGGTCTGGGATAC
MAB_4477c		-	1	4556109	88	GGCCAAGAAGGCGCCCGACGAAGATCTCAAGCAAATCTACACTTACTTTCAT
MAB_4478c		-	1	4556574	67.5	TGCCCGACCTTTGTCAAGACCAGCATCGTAGACAGTGGCATCATCGAGGAGT
MAB_4484		+	1	4563505	46.5	GGCCTACGGCGGCAAGCGCCCCGAGGGCTTGGATGGCGGATACTTTGTGCAG
MAB_4486		+	1	4565593	25.5	GAATCTGGGAAAACGCCTCGCCGTCAACACTTCTGGTGGACAGTTCCACCGT
MAB_4494c		-	1	4572393	26	GTACTGCCGGTTATCGCGGTTCTGCTGGCCGGTTGGTATGTACTGAGCGTGC
MAB_4497		+	1	4574135	67	CCGTACCCAACGCCAATACCGTCTGCTCGTCGCCGGGTAATGTTCAAATCAC
MAB_4500		+	1	4578320	23.5	CGCTGTGGGCAGGGGTGGCCTTTCTCCCCTTCTCCGCTACTGTCGTGTTCGC
MAB_4504c		-	2	4582750	40.5	GCCGCGCCGGGCCTTGACGAGCTGGCGAGTGCCGTACGTAAAATCCGCGGGA	4581790	538.5	AAAGTCACCGAACGGCTGGACGCGATCGCCGCAAGCGACGAGAATATGACGT
MAB_4507		+	1	4585790	2613	GTCGGTGTGCTGGGATTTCGCGAACATGCGAGTTGGGCGCTAACCTCGGATA
MAB_4508		+	1	4588060	276.5	TGATGAAGTACCTGGCATTCGGCCTTATCGCCGCCCTTATCCTCGATGCCAC
MAB_4509c		-	1	4590819	33	GACCCAGGCCGAATACCTGAAGGCCCAGCGGTATTGGGACGATTACCGACGT
MAB_4511c		-	1	4592924	85.5	GTAGTGGCTGCGGTGCGCGCCGGCCATCGCCAGAAGTCTATGTTGTCGACAT
MAB_4513c		-	1	4594299	58.5	CTGGTGTTCGAGAGCCAGATGGACAAGGAAATCTGCAATATGATGGGGCTGC
MAB_4519c		-	1	4601574	43	GCCACTGCCGCGGTGTTGTCGGCGTCCCCGCACAGCCATATCTTGGTGCTCT
MAB_4523		+	1	4605532	44	TTGAAAACGGGCCTCCACTGTTCTGGCTTCTGTTCGGGATCATGATCGTCAC
MAB_4527		+	1	4609170	767	ATCTCGTCAACACGCTTGGATTGGCGCGCCAGTACACGCAAGCTGGCGGTAT
MAB_4529		+	1	4613115	528.5	GATGGCCGCAAAGGTCCTCGCCGGGATCGATCAGCATTACTGTGTACAGTCC
MAB_4535c		-	1	4617257	115.5	GCATCCGAGAATGGCCCCGTCTTCTCTCGGTACGGCGTACTGTCAGCAGTTC
MAB_4538c		-	1	4621166	67.5	TCTGGTACACCAGGTTTCACTGTGGAGCCCGGTTATGACAAGGTTGGCTGGC
MAB_4540c		-	1	4624646	194	GAGGTGGTGACCGCGGAGGAGCTCGGTGGTGGTGACCTACACTCGCGTACCT
MAB_4543c		-	1	4626556	48	ATGCCTGAGGGACACGACCCGGCGGGGCACATGCCTGGCATGGTGGACGCAC
MAB_4544c		-	2	4627172	244.5	GTGCTATCCCGCATCCATTCCGATCGATGGAGTGGCGTTGAATATCACGTGC	4628174	32.5	GGTGATGGGAAATCTCACCTGGATCGTCGACGACGAGGTTGACTGGGAGTAC
MAB_4551c		-	1	4634937	154.5	GAGGGAAGCCGCTGGCTGTCCGAATCGGCGCCCGATGCGACGCTGAAGATCT
MAB_4554c		-	2	4638773	135	GCACTATCGCGAGACCGTCGAGAAGATCTGGGATGACGATAAGGTGTGGGGA	4638870	47	CGGTTGAGCAGTGGCGGGACATCTGCCTCAATGAGTGCTTCGCTTCCTATCT
MAB_4555c		-	2	4640332	42	CAACGCCGCGGCCAGCCGCAAATTCTTCGATCACCTGGGATTCTCCTTCAAT	4640262	50.5	AACACCCTCTGTATGGCTGTCAACGAGCAGAGTTGGGTGATGATGCTGGAGC
MAB_4558c		-	2	4642215	42	ACGTCTTCAACGGCACCACCGGCGGCCACGAGTTCGTATCGTTTCAATACAT	4642155	33	TCACGACCGGCAGCGGCGACCAGCGGAGCACCGAGACATACCGTTACATGGT
MAB_4559		+	1	4642773	29.5	CTTCGGGCCAACGGTGTGCGGCCGGGTGATCGCGTGGGCATGCTGTCACTGA
MAB_4560		+	1	4645223	39.5	CCGAGGCACTGCTGCCCGTCATGGACCTGACCTGGGGCATCATGGCCCAGAA
MAB_4561		+	1	4645791	71	GGCTGGATTCCAGACACTCGTTTTCCTTCGGTGAGCACTACGATCCACACAA
MAB_4563c		-	1	4648102	125.5	CTGGCCACCACCGATGCCGTGATCGCCGACAACTCCGATAACATGGCCCAGC
MAB_4564c		-	1	4649424	51.5	CTTTCGGATTTGTTGGTCGCGGCGGCGCCAGCGACGGATACGCTGGCCGCCA
MAB_4565c		-	1	4650875	83	CCCGTCTATCGCGGCGGGCCCACGCTCAAAAATGGTGACATCATTGGGCTGG
MAB_4569c		-	2	4655391	88	TAGATCGCAAAAAGGACATGATCATCTCCGGCGGTGAGAACATCTACTGCGC	4656237	52.5	CCGCGCTGGAAACGGTCATCGTCGCCGGCTCGGCATCCGAGAATGGTGTCCT
MAB_4573c		-	2	4658941	289.5	GCATGGCCGCAACGATGGGTGCATGACGTATCGGCTGATAGATTCTGCGCGT	4659347	472.5	CCCTGGCCCGCAGCGGTCGGTCGCCGTTCGCTCGCATCGTTACGATGGCGGT
MAB_4574c		-	1	4660160	29	GCGGCCGAGGAAACGCTGGCCTGCCTGCAGGACGATCCAAGATGGTCGGCGC
MAB_4580c		-	1	4665809	53.5	ATGCGCAGATGACGCTGGACTTCTCCACCGAGTGGGCCGAATATCACCGCGC
MAB_4582c		-	1	4667015	56	GATGACAATCCCAAGGGATGACTTCGTCAACAACCGAATATCGTTCGGGGGC
MAB_4585c		-	1	4670067	78	TCGAACAGAAGTACCGATCCGAAAAGGACACCTTCGGCAAGATCGATATCAC
MAB_4589c		-	1	4674474	37	GAGGCGTCCCCCGTTTGGGCGACTCCAGGCCGGCGCGCACGATGTGATGCGT
MAB_4590		+	1	4676116	2347.5	CCTGAACCGGGCGGAAACACCGACGAAAAGGCGCCCGCTACCGTGGGTGTGT
MAB_4591		+	1	4676806	90	ATGCGGCCGAGCCCGAGCTCGCCCAGACCATGGCCGCTATGCTCTCCGACGA
MAB_4594c		-	2	4678333	713.5	CCCGACGCCTCGGGGCAAGTGGAGTGTTCCCACGCCGTATGGTGGACCGCAG	4678766	48.5	CCTTGCTCGAGCGGGCCCCACAAACCCTGCACGGTGTGGACAATCTCTTCAC
MAB_4603c		-	2	4688066	224	AGGCGCTGCAGGACTTCGCCGACGGCAAGGTGTACGGCAAGATGGTGTTGGT	4688283	59	CGGCTGCTGGTCGTTGGATTCGCCGCCGGGGGGATACCTACGATCAAGGTGA
MAB_4606c		-	1	4691703	183.5	CAAACTGGCAGGGATGGACGGCGAGTCTCTCGATGTCGGATCGTTGATGTAT
MAB_4609c		-	1	4695782	65	CGCGCCGGGATGGCAGCGACTGGGTACTCAATGGGACCAAGATGTGGATTAC
MAB_4610c		-	1	4696476	79	GCTGTTCAAGTCTTCGATTCGAAGTGCTGCTCAGGTGCAAGGATGGAACCGG
MAB_4611c		-	1	4697550	32.5	TGAGCGTGAGTAGCAGGCGGACTTTCATCGCGACCATGAACAATCCATTGGC
MAB_4613		+	1	4698549	43.5	AGATGCTTGCCCAGCTGCGCCAGCATAAGTCGCAGCGTATTGTCGACATCGC
MAB_4619		+	1	4705288	83	TCCCTGCATGGCGGCGCCAATGAGGCCGTCATGCATGACATGATAGAGATAG
MAB_4620c		-	1	4706395	125.5	GCATCGGCTGCTGCGGTCGATTGGGACGAGGGCCGTGAGATCATCAGGTTCC
MAB_4628c		-	2	4714583	23.5	GCAGCCCAAGGAGAACTACCGAGTGCTCATCGACAGATATCGTGAGCTGTAC	4715076	78.5	AGAATTTGGGTTTTGATTCCTTCGCCGTTGGGGAACGACATGCTGGTGACGT
MAB_4629		+	1	4715687	1271	GATCATCGCGACCTTGTGCGGACGCTTGGGCTTCGATCTACGCTTGGATCGC
MAB_4633		+	1	4719539	639.5	CTCGGCTCATTCAGCGCGCGGGGTGATCACAACTATGCCAATCTGATTGCGA
MAB_4638		+	1	4723869	36	TCACTCGCTGAGCGCCGTCACCGATGCCGGAGTTCTCGATACCGTGGCTGAT
MAB_4639		+	2	4724802	630	TTGTGTTACATCACTCTTGGTGGTCTATCGGCGGCCATCTATAATGAGGTGT	4725549	50.5	CTGTTCGCATTCTTCAATGCGCCACTGTTCGCAACTTTTATCCTGGGCATGT
MAB_4641		+	1	4727997	63.5	AGGAGATCGCCTACCTGTCCGGTGTCAGTGTCACCTGGTACACGTGGCTTGA
MAB_4642c		-	1	4729174	56	GAAATGCAAATGTGGGTACCTTTCCGACCTTGGCCAGCTACGGTGTCACCGA
MAB_4644c		-	1	4731804	40	AGCGCTGGTGGCACGGGCAAAAGCGGAATCCGCGGGGGACGATATCGAATAT
MAB_4648		+	1	4734698	44.5	ATGGTGCTCGGCGAAGAGACTTATCGTCACATCGATGAGACCATCGTGTTGC
MAB_4649c		-	1	4735024	68.5	CGATGGGAGTTCGCTGCCGAGGGAAACAAGGTGCAGGTACGTTGGACCGTGG
MAB_4650c		-	2	4735998	47.5	CTCGGGATTGGGGTGCGGATCGCTACGCCCTGGCCGATACCATCGGCACCGC	4736446	1861.5	GACGGCCTGCAACTGGAGACACCTATCGCGTTGGCGGATAAACTCAAACTGC
MAB_4651c		-	1	4736859	52	CACGTTGCCCGAGGACGTAATCAAGACGATCTGGATGCGATAATCGCCCAGT
MAB_4652		+	1	4738278	104	AACATGCCAGAGCAGTCTTGGCTGCCCTGCCGGAAAACTATCGTCGAATTCT
MAB_4655		+	1	4740055	78.5	GCACTCCACACGTGTTCACCGTGCCGGGAGAACATGATTCAATCGATGATGC
MAB_4657c		-	1	4741297	36.5	CAAGATCGTGACGCTCGTGACATCGCTGCTGGGTGCCTACACTCCGTTCTAC
MAB_4658		+	2	4742860	546.5	TCCGGGAATCAGGTGTTGTCAGCACACCACCACGGACGGAAGATGGAACTAT	4742710	50	ATCATTGCGCGTTCGTCACAGACGATCCGGGAAACGTTTACCATCGCAAGGT
MAB_4660		+	2	4743752	27	TTCGAGAACGACCCCCGAATAGTCGACAGCCGTCCCATAACCTTCCAAACCT	4743923	105.5	GGCGGTACCCCGCCTGATGCTGTCGGCAAGATGTGCACGATGATCGCAGTAC
MAB_4661		+	1	4744114	56	GGACATGGGTCTGGCGCCCGCGGACGTCATGGATCCGATGTACTGGCTGGGT
MAB_4662c		-	1	4744816	95.5	GCATCAGCTGCGAGCCTGCCTGGCGCCGCGCTGTGTGCTCTACTTCGTCAAG
MAB_4666c		-	1	4747833	20.5	GAGTTCCAGGGCAACATGTGGATTGGAGATCCCGATGCGACGATGAAACTGA
MAB_4667		+	1	4748602	49.5	CATTCACACCGCCACGTTCTTTCCCGAACCCGGCGCCGCAGACTACGTACGT
MAB_4668c		-	2	4749722	150	AACCGTATCCACCGGGAGAAACAGCGTTCGGTCGGGTGTACGGTCGGCGTAG	4750346	41	GTGTCATGGTGGCGGTCGTGCATCCAAACGTGTTGGCATATGATCAGCTTGG
MAB_4675c		-	1	4754992	58.5	GATTCATGAAGTACCTGGAGTTGGAAGAGATTCCGCTTACGCTCGACCCCGA
MAB_4677c		-	1	4758164	1225	ACATCTATCGCATACCGCCCAACCAAGCGGCGTGTGGGGATAATGGACGGGT
MAB_4678		+	1	4758475	33	ACGATCATCTTCAGTTCGTCACGCATTTGAAAACACTTAAAGTGAAGGCTGT
MAB_4679		+	1	4758968	675	CCCGTCGCCGATTTTGGTCCTGCGGAACAATTTTCAGATATCATCGGTCTGC
MAB_4686		+	1	4764249	31	GGGCGGGCCCGCCACCGGTCTACGTCGGATTCGGCAGCACAATGACCTCTGC
MAB_4687		+	1	4765432	26	CAAGCGAGGCCGATATCGCGATGCTGACCCGGCTCGTCGAAAATATCGATCT
MAB_4690c		-	7	4768409	393.5	ATGTACGCAGGGGCGGAGGCGGGTTGACACCGTCGGATATTCTTCCCGCCAG	4768929	74	CGGAGCGGAACATCCGAGGGCAATATCGACCTGTCGCGTACGGTCGGGTGGT	4771012	54	CGTGCTCGGCGGTGACCTGGAGTTGTCGGCGGGGCAGGTATGGTCACAGAGC	4771922	829	TTACCCATCATCCGTTGGTGCAGGTGATGTTCGCTTGGCAGAATATCCCTGG	4772975	73.5	TGATCGCCGGTGAGCGTCCCGCGGTGATGCCCCTCTCGTATGCTCAAAGCCG	4774178	113.5	CGCAGTGTCATTCGTTGGCCTTCGACTTTTCGGTGTGGGAGATTTTCGGTGC	4774584	29	GCGTTGTTGTTGTCGCGGTCGGTTGAGGCTGTGGTGGCGATCATGGGGGTGC
MAB_4691c		-	17	4784852	318.5	TCACCGGAATTGGTCGACAGGTGGGCGCCGGGACGAACTATGGTCAATGTCT	4785911	26.5	GACGAGATCATCAGCCACGAATCCACCGACTACCCGCTTACCATGCAAGCGA	4789331	109	CCCGCCGAGGTGGTTGATCAATGGGCCCCGGGCCGGGTGATGATCAATGCCT	4790353	29.5	CGAAGTCCGGTGAGCCGGCAGGCATCGGCGGCACCGTAGAATTCCGCACCGA	4790708	53	GATCCAGCTCTGGATCAACTTGTCGGATTTTTCGTTAATACTCTGGTGCTGC	4795083	54	CAAGGAACAAGCACGGGCACTGCCCGACGGGCTGACGTACGGTCTGTTGCGT	4795136	99	TGGTCCAGTGTGGTGGCCGGCGATGCGGCGCTGGGTGCCATGATCAAGGCCG	4795232	381.5	CTGAGTGGAGCAGGCGCCCGCAGTATCGATCTCTCGCGTACGGTGGGTTGGT	4797653	24	GCGTTGTTGTTGTCGCGGTCGGTTGAGGCTGTGGTGGCGATCATGGGGGTGC	4798660	84.5	TCGTCGAATCGGAGTCGGACTATGAGGGCTCCGAGGACTACCTTGACGATGC	4775763	125	TCAGTCGGCCTTCCGTGCGGCCCTGATCCGTATCGACGAGAATGAACACCGA	4777305	33.5	TGAGGTACTTACTGATGCGGAGTTGCTGGCGGCCAGGGCACGATTGAATCCT	4777375	42	GGCTGCGTGTCGAGAATTGGATGCTTCAGGTCCCAGAGCAGACTTTGACGGC	4778728	160	CGCAATGTCATTCCTACGCCTTCGACTTCTCGGTATGGGAGATTTGGGCCGC	4783362	54	ACTCGGCGACCTCGGCGACGGTGACAGCCCCATCTCTGCACAATTGGCCTAT	4783504
MAB_4694c		-	2	4801652	27	ACAGGCACCACCGCCGCGGGTCTGCGTGCCGGGGCGCCTACGTTGATCTTGT	4802517	465	CTTGATTGGATTCGTCGAGGCTGCCGGGCCGACCGCGGTACCGTACGGACCT
MAB_4696c		-	1	4804239	159.5	TATCGGGCCGACGTTCCGGTGACCGATCCCAAGATCCTTACGATGTTCCGGC
MAB_4700c		-	1	4808275	66	CAGTGGTGCTGCCGCTTGTTGCCATCTCGCCGTTGCAGCACGATGGATTCAT
MAB_4701		+	2	4809706	53.5	TCCAGGATGGCACGACAGCGATCAGCCTGGTGCTGTCGCACAATCTAATCGA	4810195	254	ATCGCACCGAGAACGACACCCGCGCAATGGCCCTGTCTTATGCTCGCGTCAG
MAB_4703c		-	1	4813206	121	CTGATCATGGTGGGAATTCAGGTACAAGCGGCCCGCGGTATCGTCGCGTTCT
MAB_4704c		-	6	4814541	169.5	CTGCGGCGTCGGTGAAAGACATCGTCGACGGTTCTAAATACGATCTGTTGAT	4815205	93	CAAGCGTTGACGGAGCAGATGGTTGGGACCACTCACGATATGGTTGGGACCA	4815890	26	TGGTTCGGGCCTGACCATCGCCGGAGCCGTTCTGTGCCTACACTTTACGCGG	4816026	53	TTGTGGCCCTGGCTATCGCGGCAGGAACCGACTACGGCATATTCTTTACTGG	4816147	27.5	GTCGTCTCGGTCATCCTGATGTTGGTGGTCGTCGGCATAGAGTTGACCGTGG	4816731	286	TAGCTGTGCCCATCATCCTCGGCTGGTTGGCGATCGCCGTAGTCTTGAGTAT
MAB_4706c		-	2	4818191	130	GGCTATCACCGCGCCGTTGTGGCCGAACCTGGTGCGCGTAGTTTTCAACCGC	4818957	128	AGGGTTTTCCCGGAGGCGCAGGCGTCTACGCGACCGCTAGTCTCGCGGCTAT
MAB_4708c		-	1	4820792	423.5	GATCAGGAATCGAGAAGCAACGCCTGCAGTGCGCGGCTAGCGTCACCGGTAT
MAB_4711		+	2	4822211	59.5	CCCGGCTTGTCTACGCCGACGACACCTGGATGTACGGCAAGGTGAATGGTCC	4822369	168.5	GTGGTCGGGCGGGCCGCCGAGCTCTACGGTCCACGGGTAGAATCCCTATTGG
MAB_4712		+	1	4823724	410	GTTCCGAAATATACAAGACGGCGGACACTCGTTCGGATCAGAGTGTGAGCAT
MAB_4714c		-	2	4826586	76	GCCGCGTGTGGTGGAGATGGTGTTCCAGCGTTTTCAGGCAGAATTGGACCGG	4825129	23.5	CCGTGTACGAATCGGGTGATCCCAAGCTGTCCGCGCATTATCGTCAGCTGGC
MAB_4716c		-	1	4829942	29	ACGGTGGCGCCGTGGCAATTGTTCTTCCAGCAGTCCAATATCGTGGACAAGC
MAB_4717c		-	1	4831684	22.5	GGCGACCTTTCCCATCGTCGCGGGGGTACCCGACAGCTATCGTTTATTGAAC
MAB_4723c		-	1	4835695	65	CGATCGGCTGCAAGGTGTGCGTGATGAGCTGGCACAGATATTCTCCAGTGAG
MAB_4724		+	2	4836617	688	TGATCGCGGTGCTGCCTGAATATGCCGTCGATCTCTACTACGCTTACATCTC	4837564	568.5	GCGACCATTCGGTCGCCTTTTCACAGGTCGGCGACACTACAGTTGACAGTGC
MAB_4725		+	1	4838407	31.5	CCGGCATACGACCTGGCCGCCGCTCTCGGCCTGCCACCTACGCTGATTAGAC
MAB_4726		+	1	4839984	258.5	CTCGCACTGAGCGCGGTGTTTGCATCCAGATTCGTTGTACAACAGTGGTTGT
MAB_4727c		-	2	4840218	360	CCGGGCGGTTCAAGAAGTGGTGGCGGGTGCGCGGCACTACGATTGCACTCGT	4840290	155	CGACCTGATAGCCACGAATCGGCGCGATGTCGTGGCCGTACAGTGCAAGCGT
MAB_4733		+	1	4845313	489	CGCGCTCTCACTGATCGCAACGGCTGGGTCCAAAGTGTCATACTCGCCTGGT
MAB_4738c		-	1	4849496	1398.5	ATCGACGATAGACCCGGTGGTAATGGCGTCAAGTGTGGTACAGCGTCTACAG
MAB_4740		+	2	4851798	45.5	CCCGACATTCTGGGAACTCCCAGAAAATGTCGGGCAGTACCGTGACGACCGC	4852081	33.5	CCGTCGGCCACCACCGTGCACGCCAAGGCCAATGGCTCAGAATGGAAGACAC
MAB_4741c		-	2	4852658	69.5	ATCGAGGTATCGAACGCGCGCATCTCCGATCGGAACCTACGATTCACCGTGT	4853010	1233	GGCGATGAGCGTGAGTGTTTTTCTGCTCGCGCTGGGGATATTGTTGGGGTCT
MAB_4742c		-	1	4853956	1555.5	ATGTAACGGTCCGCGAAATCGAGCAAGACACCTCCAATTACTTTTACATCGC
MAB_4743c		-	2	4855563	29	GCAGCTGGTGCAGTTGCTCAAGGACAACGGCATCACCTTTCATGGTGAACGC	4855774	105.5	GTGATGCCCGCCGCGCCTTGGCGGATTTCTCAGCAGGCAAACTGGTCTTTCT
MAB_4746		+	2	4858259	287	TGGTGATGGTGGGCTTCGAAATGGGCACCGCCAGAGGTATCGTCGCAATTCT	4860409	190.5	GCACGGCCAAACGGTCGGCGACCCTATACCCAGGAGGGTATACTGAACATAG
MAB_4748c		-	2	4860776	58.5	CGGGGCGCGAATTCGCGCGCAGTTATGACAACACCGATACCGTGCTGTTCAC	4861010	48	CGAGTGTGCCGATTTGGTACGACTACACACCCGGGGGCAATATCCGGATCAA
MAB_4753c		-	1	4865168	59	CGCGCACTTCGACCCTTCTTTCGTGCGCGACGATCTGGTAGATCTGATTCAC
MAB_4756c		-	1	4867513	525.5	GACTTCGCCCGCAGGGCCGCCGTGGGCACGCCCGGGTCTATGGTGAGCGGGT
MAB_4762		+	2	4873447	111	GCGCCCAACTTCGGCACCGGCATGGCACCCTTCTTCGTTACACTCGCCTTGT	4874004	491	GGCGCGACGCAATCAGCTGTGGAATCTCACCCGGCTGCTACCGTCTATCAAG
MAB_4763c		-	1	4874531	135.5	TGGTACGGCGCAATTTGCCTTGGCATTGCAGCTGCGAGCACAATCGCTGCCT
MAB_4768c		-	2	4879457	1852	ACCATCGGTCAGGTGGGAACCACCGTATGCATTGGCCTATTGTTGGACACGC	4882055	40.5	ATCGTCGTGTTCTGGGCGATAGTCGCGGTGACGACGAATACGTTTGTGCCAC
MAB_4770c		-	1	4883011	67	GGCGCACAGCGTCGGCGGATACCCGTTCGTGCTGAGTAAGGTCCGAAAACGC
MAB_4772		+	1	4884500	57.5	TTGATGTCGGAGCAGAGTTTCGACGCCATCACCATGGCTAAGCTGGCCACGG
MAB_4773		+	1	4885428	63.5	AGCCAAGGCCGACTGGACTGGAGCGCTCGTGGCGCACCACTATGTTCGATAC
MAB_4775c		-	1	4886777	42	GAGAACGCCGTTCGTTTCACCACCCGCGGCCTCTTTGTACATTCGGCCCCGT
MAB_4779		+	1	4889576	1111	TCTCGACGGAGTGCTCGGGAGTCGGTGGTCAACGGTCTATCTTCGAGTTTAC
MAB_4780		+	1	4890028	34.5	TAACCGCCGCATGTTCGAGTCGGTGGTGGTCGGATACGACACTTATTTACAG
MAB_4791c		-	1	4899870	37.5	CCGGACCAAACAACCCGGATTCTGATATCAGCGGGCCCTATGATTCGGACAA
MAB_4792		+	1	4900565	56	CCACCAAGGCCGAAACCGGCAAGGTGGTGCCGACCTGGAACTATGAAGTCCT
MAB_4793c		-	3	4901040	35	AAAGACCTCGGCGTGGTCGCGATGGCGTACCTGCTGCCACAATTGCTGGTGC	4901547	87	CTGATATGCAATGGCCTTGCCGCGGTCATTCTGCGCGATACGGTTCGCATGC	4901751	46.5	TGGTGTATCACCCAGATTGGTTTTGCGGCAACACTTGTAGTGTTCAACGCAC
MAB_4794		+	1	4902738	119.5	CGGCGCTATTCCGCACTCGCGCACGGCAGCACCGTCGAATACTGTCAAATGA
MAB_4797		+	1	4905967	38.5	CCCGACGGCACTCCCACCGAGTTCGCGCGTAAACGCGAGATACTGCACGCAT
MAB_4805		+	2	4911822	1811	TGGTACTCCCGAGAGGTTGTCTCGGAGCACCTCAACCTCTACCGTGAGATAC	4912348	29.5	AGAGAACAGGCGAATTGTTTTCCGGTGACGTCATCTACGACGATGAGGGCGA
MAB_4809c		-	1	4916270	591	GACGTGGTGAATATATCTCTGAGCGTGACCCGCAGATGTATGGTCAGGAAAT
MAB_4810c		-	1	4916903	33.5	GATCCAATCTTCTAGTGCCGAAAGCGGAGGCGTTCGCGGGCTACAATCTGGA
MAB_4813c		-	1	4921088	42	GGCGGATGCAGCCGTGTGGCCCTGGCAACATAGAGCGCAAGCTGGTCTATGT
MAB_4814		+	2	4923302	26	GCCTTGAGCAGGCGTTAGTCGATGTCGGTGTGCTGGATAGCCTCAGCCATGG	4924604	37	ATTTCGACCACCCGGCGATCTTGTGTAACTACGCCAATATGCTGATCGATGC
MAB_4817		+	3	4929395	59	GCATGTCGATTTCGGGGCTTCTTGTCGGATCGCCGATTTACGATCCCGCCAT	4929661	37.5	GATCTGACCCAACTCATCAACTCGGTGGTGGTCCCCGCTACAACGGTGGCGT	4930187	28.5	TGGCCGAAGAGACCATGCGCAAGGGGCTTGATGCACCTACGCTGTGGGATCC
MAB_4820		+	1	4932997	37	GGCCTCACGTTGGACATGCTCAGCCAGGCGCAGTGTGCGACGGTGGAGCGGA
MAB_4821c		-	2	4933313	657	CTCACTCCGTTACCTAGAAGTGACAGCAAGAGACGACATATGCTGCGTAACC	4933373	61	GTAGGCACGAGCACTAGCAACGTCCAGGGCCCTCTGCGTAGCCTGATCGCGC
MAB_4823c		-	1	4935446	131	TTCTATGGTGGGTTCGGCATTCAAAGGGCCGATCTGGTTAATTGACGGCTAC
MAB_4825c		-	1	4937518	345	GATCAGCCATCAATCGGCCGCAGAAATCCTTGACCTGGGTACGATCGTGAGT
MAB_4826		+	5	4938520	278.5	TTTCGCCCAACGCTGTCAGCGAACTCTGAGGGTTATGCGAAGCTGTTAGGCC	4938742	47	TTCGGTTGGCCGCTGATTTCCGAGGATCTAGCGCTAGCTACGATCACCTTCA	4939582	26	GAAATCCGCAATGTGCTGGACATCTTTCTTGAGCGTGAAGAATCCTGGGTGT	4940230	104	CCGGTCATCCACAAACTTGATGAAGCCGGCCAACTACTAACCTCATTGGAGT	4940336	41.5	CCAGCGCGGTGCTTAGTCCCAATGCCAGCTTGCCCCCGCATACTCGTGTCAT
MAB_4827c		-	4	4940719	93	ACGCTGAGATTTGAAGGGTTGAACGTGAGTATCAGCGGTAGGTTTGATCCGG	4941096	43	TGCTGACTGATCTGCGCGTTGATGGACGCGTAATCGACGACGATGGAAGCCT	4941599	62.5	CCGGGTCGAAAAGGGAATCAGGACGGGGGCAGTGGACTCATCATGGGTACGT	4942044	154.5	TCGGCAAAGAACAGCTTCCCTTCGCCAGGCGAAGTGACAAGATCGGCATCGT
MAB_4828c		-	1	4942496	26.5	ACTTCCGTGACGCCTTGGACGAACAGCACGTTCATACCACGATGAGGTACGT
MAB_4829c		-	2	4942933	106	ACCCAGACCTTCAGCAGGTGGCAGAGCACAAGAAGGGTAAGCTCGACTCCGA	4943184	72	TCGATACTTCAAACTTGAAAAGTGGATGGCTTGGCAGAGATACTTATTGCGC
MAB_4830c		-	1	4944320	48	GGCACCGCGACTGGCTAGAGAAGCTAAAAGAACTGCGTGAGAATGCATCTGA
MAB_4836c		-	1	4947601	30	ACAATCTGGAAATGCACCGGACCGATACAACCCTGGTCAACAATGTGGCCAA
MAB_4837c		-	1	4949538	115	TTGACGTCACCAGTCATCGTGACTTGATTCCGGGGAATATGCTCGTGTCTGG
MAB_4839c		-	1	4951609	93.5	CCCTGGGCGGAGTAGGACAGGTGATCGGGCGCTTCGGGTATCCTGCATTGGC
MAB_4840c		-	1	4952883	35.5	CCGCAGATCAGGTTGTGCTCGTCGCCGAGGACGGCCGTACGCTGGCCCCCGC
MAB_4848c		-	1	4959533	24	GCGAGCACCGCGCAGGCGCGGCGCCCTCGCGCGGTGCGATCATGCTGGTCGA
MAB_4852c		-	1	4963122	72	GTGCAGCGCTGCGGCTCACCGGCATGGAACTTGCCGGTAGTGTTCGGCCCGC
MAB_4853c		-	2	4965080	33.5	GCCTGGCCGACCGGATCGCCAAACCGCTAGTGCCCGCGATCATGATCACCGC	4965375	26.5	GAAACAACCATTACCGCAACAGAATTGCAGGTCGGTGACACCATGTTGGTGC
MAB_4857		+	1	4967793	39.5	ATCAGGGCGGGGGCGGTTCGATGGCCGCGCTCATGTGGTGCGATGAGGCGGC
MAB_4859		+	1	4969291	164	TGGCCGGCACCGTTCCGGCCGCCGCCGTTGGCGCCGCTAATGTGGCGGTCCT
MAB_4867c		-	3	4974851	230.5	ACATCCGTAACTACTCAACGCGCACCACCACAGCCGTTAACGTGGAAGCCAC	4976325	24	CCCGGTAACTTCACCACACGAAACCGCAGTTCATGGAACACCATGTTTCTGT	4976678	141.5	CCGAGATATTCATAAGCCGGATTGCCTGGTTCTCAGAGAAGATTGAACGCGC
MAB_4868c		-	1	4976826	1124	ATTTCTTGGGCACGGGATGTTTTGCGGGATCTGTCCGATACGATGAATGCCA
MAB_4872		+	3	4979501	144.5	CTCGGCGCAACGCGACTTCTACACGTATATCCAGCAGTACATTGGCGTGCGC	4979674	33.5	GGTCCGGCCAGATCCACTACAGCAGCGGAAGTATCAAGTATCTTCTCGGAGC	4979775	56.5	CACCCTGGCCTACTTGTCACGCCGGTGGCCCTTGCCGTAAAACTCAAACGAC
MAB_4874c		-	1	4982390	42.5	ACCGCTACTACACCACAGCCACTCCCGGCTACGACGGCTACGATTTCACCCC
MAB_4877c		-	1	4985171	53	CGGCGGTGATCGGTATCGACGACAGCACGAACACAGTTATCGTGGCTTCTAC
MAB_4878c		-	1	4986614	249	CCGGCGACTTCCGGGGACTCATCGACGTCGTCTCGGCCTACAGTGCAACGAT
MAB_4882c		-	1	4991208	66	GATGGCCCTGTGCCGTCCTCTGTGGCGCTGCTACGGCAAGATCCTGGAGTGC
MAB_4884c		-	2	4992548	216	GCTCGATGAGGATCCCGTGACTGATCCTCGTACCCTGCAAGACTCGGTATTC	4992646	32	ATGATCGCGATCAAGAAATTTCTGCAGGGCCGCGAGATTATCGTGCAGGCAC
MAB_4887		+	1	4993997	21.5	CGGCCTCGCTGTTCCCGAACTCATCGAGATTTTCTGCTTAACATTTCTATGG
MAB_4891c		-	1	4998770	114	AGATCTGCGGAAAAGACCTGCGTCGGTCACCTGCCGTTATTCTCGACGGTGA
MAB_4892c		-	2	4999653	52.5	AACCGGGCGCCGCACAACCATTTTGACAATGGACCCCTACACTGACACCGGA	4999880	66	GCCGCCCAGTATTTGCGTCGTGCACTCGACTGTTTTCTAAGCTGTCAAGTGC
MAB_4893c		-	4	5001044	94.5	GGATCTGGCCTATGAGTTCCTCCGACCAGAGCTGCGTACGATCCAGCCTTAC	5001807	57.5	GCGAGTTCATGCTGATGGACACCACGCCACTGGATGTGTTTGCATACGATCC	5001868	92.5	AACAGAGATATCGCGGGCCGCCCGCAGGAGCCCTATGGCAAGCTCAAACCAA	5001957	68	CGGTCCAGATACCGTCGAAAACAACCGCCTATAAGGTGCTTAAAATACTTGA
MAB_4895c		-	1	5003780	168.5	GACCTTCGTGAATCGGGCTCACTGGAACAGGACGCCGATATGGTCATCCTGT
MAB_4902c		-	1	5011610	103.5	TGAAGTCTGCGACGCGAACCCTTACCTGCTCCGGGCGGCTAAATTTCATGGA
MAB_4905		+	1	5013723	52.5	CGACGGGATATGAGCTGGACCTCTACCCGGAGTACGCGATCATCGAACGCGC
MAB_4911c		-	1	5019592	25	GGTTGATCGATAAGCACCAGGATTACTTGAAGGTACGCAAGGATATTTCGGC
MAB_4912c		-	1	5021060	24.5	CGGTGCTGCGGCAGGCGTGCGCGGTGGCGCGCTCTACTACCATATCGGGTCC
MAB_4915c		-	1	5022883	42	CTAGTGCCGATACCGCCGACGAGGTGGCATGGACCCGTAGTGTTATCGGCTC
MAB_4916c		-	1	5024714	64	CCAGACCTCGGAGAAGGACTTACCGAGGCGGATCTGATTTCCTGGAAGGTGC
MAB_4917c		-	1	5025241	60	GTGCGACGACCCGGTGGTCTTCTTCGAACCCAAGCGGCGATACTGGGAGAAG
MAB_4920c		-	3	5027885	139.5	GATTTCGATGTCAAGACCGGCAAGTGGGTTGCGACCGATACGGTAGCAGTGT	5028376	44	CCTTCCTGGACCGGCGCTGGACCGACCTCATGAGGTGGCATCGTTGGCTTGC	5028091	37	ACGACGCGCGGCTACCGGACGCGATGAGCTTCGCGATGGAGGATGTTTTCGT
MAB_4922		+	1	5030491	88.5	AGGCCCTTCTTCCGGCCCTGCGTGCGGCACAGGGCGACGTAGTATTCATCAA
MAB_4923c		-	3	5031399	2014	ATCTCGCCGGATGACATCTGCGACAACTATGGTGCCGATACGCTGCGTGTGT	5032820	33	GCAACTTCCCGGTGTTCCGTAAGCGCCTGCGGCAGTGGATGATGCGGATTAC	5033508	155.5	ATCGAGCGCCGCTGGCAACAGACCTGGGCCGACCGGGGTACGTTCCATGTTC
MAB_4929		+	1	5038986	40.5	TGCGCGCCGCTTTCGGAGCCGGGGACTTGGGTTCTGCCACAGTTATTTTCCT
MAB_4930		+	1	5040126	108.5	CAGCTACACGCGGCACTGCGCGCCGTGCCGGACGGTGTCAAGATTCCCTGGT
MAB_4934c		-	1	5044388	69	ACCTGGACTTCACCACCGACGCGCGTCCCGAACAGGTGCAGAATCTGGTGAC
MAB_4937		+	2	5048391	286.5	GTGTGGAACAACCTGGTGGCGATCGCCACCCTCGTGCTGTACTGGCTGATGC	5049557	223.5	TTCGGTCATGGGCAACTCCCCCGGGCCATCCCTGCCGTACCCTGATTCGGGT
MAB_4944c		-	1	5056652	52	AGCATGGAGTTGATGATTCTGATGGCGGGTGGATATGAGACAGTCGTGGCAT
MAB_4946		+	1	5058903	54	ACTCGATGTTCTACCGGTACTTCACCAACAAGCGCGATATCCTCGAACACGT
MAB_4951c	gidB	-	1	5063713	412	CGGGAATTCCCCTAGGTATCGCGCGGCCAGATGTCGGTATCGTTCTCGTCGA
MAB_4953c	oxaA	-	2	5065163	83.5	ATTCAGACGACGGGTCTGGACGCCTTCACCGAGTTCAATAGACTTGCCGTGG	5065655	37	ATCTATTACCCGGTCTCCGGGATCATGTGGGTTTGGTACAAGCTATTCGCCT
[truncated: 5 more columns]

## Sheet: Antisense
Locus ID	Gene ID	Strand	No. Antisense TSSs	Antisense TSS 1			Antisense TSS 2			Antisense TSS 3			Antisense TSS 4			Antisense TSS 5			Antisense TSS 6			Antisense TSS 7			Antisense TSS 8			Antisense TSS 9			Antisense TSS 10			Antisense TSS 11			Antisense TSS 12			Antisense TSS 13
				Antisense TSS position	Antisense TSS read depth	Antisense promoter	Antisense TSS position	Antisense TSS read depth	Antisense promoter	Antisense TSS position	Antisense TSS read depth	Antisense promoter	Antisense TSS position	Antisense TSS read depth	Antisense promoter	Antisense TSS position	Antisense TSS read depth	Antisense promoter	Antisense TSS position	Antisense TSS read depth	Antisense promoter	Antisense TSS position	Antisense TSS read depth	Antisense promoter	Antisense TSS position	Antisense TSS read depth	Antisense promoter	Antisense TSS position	Antisense TSS read depth	Antisense promoter	Antisense TSS position	Antisense TSS read depth	Antisense promoter	Antisense TSS position	Antisense TSS read depth	Antisense promoter	Antisense TSS position	Antisense TSS read depth	Antisense promoter	Antisense TSS position	Antisense TSS read depth	Antisense promoter
MAB_0005		+	1	5927	46.5	CCTTCCGCCATGACGGCGCCGTCGGCCCGGAAATCTTTAAACTCGTCACCAC
MAB_0006		+	2	6296	874.5	TACATACCGGGGCGCTTCCGGACAGCTTCGAGCCCCTCTAGAATGGTGATCG	6748	54	TGGTGGTCTCGAAGATCTCCGGGTCCGCCCAGAAACGTACGGTGGTACCCGT
MAB_0007		+	2	8670	91.5	CAACGGGGCCGCAGCGGATCTGATCTTGGCCCCGGTCTTATTCTCTTGTTCC	8825	235	TCATCTGCATCGGCAATCCAACCGATGGTGCCCTTGATAAGTTCCCGTACAT
MAB_0008		+	1	9800	23	ATATCACTTCCTCGGACCGAACGGATTGTTGAACTGATAGAAATCGTCTTCT
MAB_0010c		-	3	11349	92.5	GCCTCAGCCCGAACAGCCTCCAGGAGTTTCTGTTTGGCATCCTTGTCGGTGT	11572	74	CGGTCCAGATTCGCTCCATGGTGCTTGCGGCGCGAGTGTACTGTTCGGCGGA	11658	138.5	TGGGCCAAATTAAAGGCGTTGTCGGGCTTCAGCTGACTAAGCTTGCCCACGA
MAB_0011c		-	2	11967	49	CCACGGGCTTGGCGTCGGGATAGTTATTGGTATCCAAGTACTCTGAAATGGA	12214	2001	GGGGAGCGTGTTAGTGACAGTAGGTGAGGAACTTGTGGCAGTATCGTGTCCG
MAB_0012c		-	1	12331	71.5	GGTGAGTGCCACCGCCGACATGAGCGCGATGTGATGGAAGATCTTCACTTGT
MAB_0013c		-	1	13248	33.5	CCCACCCCGGGCTGGATTTCGTGGAGTTCCCGGTGGTCCAAGATGTATGCAT
MAB_0016		+	1	15444	313	TGCCCACGCAGGATCATCCGGAGGCCTACTTACAAGAGCTATCCTCTCGCCA
MAB_0020		+	1	21092	70.5	GCCGATGTCGGCGCCGTAGGAGGGGCCGAAGCGTCGTCCACAATCGGGATGA
MAB_0022c		-	2	22779	41	GCGAAGGCGATCGCGCCGAAGAGCATGCGCGTCCGCAGTACTTTCTGTTGGT	23218	85.5	CGATGAGCCGCCGACGATTGAGCATGTCGCCGAGCGGGAGAATGAGGAACAG
MAB_0023		+	4	23722	68	CCCGCCTCTCCCGTCGCGGTACTGCGCGTCGCCGTGACAAGGTTGTCGACAG	23800	63	TATGCGGCTGTTGATGCTTCGCGCAGGCGCGGAATCGTATCGTAGGCCCCGG	24086	33.5	GAGCGCCTTGGTGAGGACGGCGTAGTGCTCGGGTGCGTACTTTGGGTCGTAG	24232	219.5	TCTAGCGGAACCTCGCGGACAGTGCGGGGCAGAAAGGGTTTCATGGACTCGG
MAB_0025		+	1	25410	48	TCGACGACCTGCTGTGAGGCGGGGTCCACCACTTCGCCGAAGATGGTGTGGC
MAB_0033c		-	1	30316	41	CATTGGACACCCGGATCTCGATGACCCCGTCTTCCGGGAACATGGTGTTCGC
MAB_0034c		-	2	33125	67.5	ACCTTCACGGCCACCTTGCGGCCCAGCCGGCTGTCGGTACCCTCCCAGACCT	32720	110	ATCACCATGCCGGTTTGCGTGACCGGGGCGGCATCGACAGCCTTGGCGATGC
MAB_0036c		-	3	35362	240.5	TGAGCACCCAACTGATTCGGGCGGTGGCGACGTAGAGGACGATGAGAAACGA	35597	48.5	CAGGAGGATCTTGGCGGCCTCCGCGGGCTGAATCGACAAGAATGGCAACTCA	35796	155	GCGATCAGGCCGACCGTGGTCCACAGCATCTGCTGCGTAGCGTTGTTGTCAC
MAB_0037c		-	1	36653	41.5	TGCAGCCGGTAACCCAGCAGCGAGCCCTGCACGCCCTGCATGATCGAGACAT
MAB_0039c		-	1	39406	53.5	ACAACCTCACCATACGTTTGCCACCCCTGATCGCGAATATATTCGCGCAGGA
MAB_0043		+	1	41581	48	GGTGAAATGCGTTTCCGCCCCAGGCAGTTGACCACCGATATGCTTCCAGCGC
MAB_0052		+	1	48310	517.5	AACCTGGCTTTCTCCTGCGCAGAGGCGGTACGCGTGTGATACTGCCGAGTGG
MAB_0053c		-	1	48916	46	TCTGTTGGGGCTCTCGGCGAGTACAGCGCCGTCCTTGACGATGATGGTGGCA
MAB_0054c		-	1	49059	29.5	TTGGTGACCGATCAGAAGGGCACCGTTGGCAGGTACTTACCATCGAGGGTGA
MAB_0056c		-	2	50900	63	TTCCACTCCTTGAGGTAGCCGCTCCAGCCGTTTGCCGATAGCGTTGACGTAG	53166	63.5	TCGCGGATGCTGCGCTTGTCGGGCGGATCCAGGAATGGGAAGTTCTCGATAT
MAB_0061		+	1	58264	89.5	GATTGCCATCGGCGATGTAGTACACAAGTATGCCGAAATATGCTACGGCCGT
MAB_0062		+	1	59995	24.5	ATGCCCCGCACCGCGGTGCGCTGGTACTGATCGACCGGCACACTTCCCTTGG
MAB_0072c		-	1	68446	171.5	AGCACGTCCATACCGGTGACGGTACGCGCTGATGGCTCCTATCGTTGGGTGC
MAB_0081		+	1	77779	66.5	CGGGCTGCCTCCTGGTTCCTCCGGGTGGTAGTCCGCGTAATCTCGGCACCAG
MAB_0083		+	1	80083	1214.5	GCCGCGATACCAACCCGGCGTCCTGCAGAGCCTGCAGTACGGTATTCATCGA
MAB_0084		+	1	81443	166	AAATTGCCCAACAGATCGCCAAGATCGTTACACCCCATTAGGTTTGGTCTAC
MAB_0086		+	1	82406	102.5	GTGGTGGTTCCGCCGTAGGGCGGCAGCTCGACCGCACGCAGAATGGAGGCCT
MAB_0088c		-	1	85283	23.5	ACCATGGTCCATGGCTTGCCCAGCTGCTCAGCGAACGCGATCATGGACAGGA
MAB_0091		+	1	89074	61	CGGCGCTCATATTTTCGTGCCGTTCCCACGCCTCGGGAATCATCATCAGCAC
MAB_0096		+	1	96857	24.5	GGATGCGCCACGCGATGAGCGCCAGCGCCGAGAGCGAAAGAATCAACAGCAT
MAB_0099		+	1	99731	384.5	CCGTCGGCGAACAGCTTGTTCCACCGACCGGTTCGCGCGAAACTCAATTGGT
MAB_0104		+	1	105934	84	TGGTCAGGGCCGCGGACTCGGGCGCCACGTTTGTCGCGATATCGTGAGCCAT
MAB_0105c		-	1	107083	33.5	AGCAGTACCCGACGCGTGTGTGGAAACAGATACAGCTCAAGATGATCGGTGT
MAB_0106c		-	2	108294	50.5	ATCCCCCGAACCGCCAACTGGTACCACGGATTTCCCGGCACAATATCGCCGA	108751	90.5	TTCGAATCAGTGCGGTGCTGCGTATGGACTTGCTGGCTACCCTAATGGGCAG
MAB_0112		+	1	112881	121.5	TCGGGGTGTGCACCCCAGCGGCACCGCCCGAGTGCGGCAGAGTTGTCCCCAC
MAB_0118c		-	1	118073	30.5	TAGAAGGCGTGCTCCCACATGTCGACCTGGAGCAGCGGGATGATGCCCAGAG
MAB_0119c		-	1	118747	304.5	TGTGCGAAATGGCCGGAGTGCCGGCCGGCAGTTAGACCAGGATGAGAAACGC
MAB_0120		+	1	119683	31.5	CAGTACCCATTCGGGTTCTTGGCCAGGTACTGCTGGTGATACTCCTCGGCGT
MAB_0122		+	2	120905	4699.5	TATCGAAGAAAATGCGTACATGAAGTGATTGCCAGGGTGATGATTGTGGCCA	121253	239.5	GCCAGCAGCCACGTCGCCGCCCACAGAACCGTCCACCACATAATGTTCCGGT
MAB_0126c		-	1	125039	102	TCATCATCGCATGGTTGCGCTCTTCAACCGCCTGCTTGTAGAAATGCGCGGC
MAB_0127c		-	1	125717	60.5	GGATCGTGATGGCTACGTTCTTGTCGATGAGGTAGCGGATGATCATCATCGC
MAB_0128c		-	1	126715	27.5	CCCCCGGTGGCCAGCTGGGTCTCCTGATCAGGAGTGAGACCCTGGCGGCTGT
MAB_0134c		-	2	131785	29	TTTGCGACATCTGCAAACACCGGATTATCCAGGGCGGTACCGTAATTGACGA	132280	674.5	CTGTCCGAATGCGGCTGAATCATCGAATTAAGTTGTTGTAAAGTATCTTTCA
MAB_0137		+	2	134835	40.5	ATGAAGGCCACTTTTGCTCCGACAGCGGTAATTTCGTCATAGTAGTCATTGA	135066	73.5	GCCACAAAGGCGCCGCCGAGTTGGTACGGGTCGCCCGTACGCTGATACGGGT
MAB_0138		+	1	135521	26.5	TAGTGGTTGCGCAGAAGTTGTTGGCACAAAGCATCTTTACTCTCGAAATTGC
MAB_0140c		-	1	137394	73.5	ACGTCTATCTCGTGCTCGGTTCCGTCGGCGGTGATGACAGAGTTCTCGGTGA
MAB_0142c		-	1	139920	90	GGGATCCGAAAAAACCTCATATCCGGTGGCGAGAATGAGAACATTGAATCGG
MAB_0149c		-	1	146207	47	CGGGCCACCCAGTTGACACCAGTGAATCCGGTCATGATCTATTCCCCCACAC
MAB_0153		+	2	149797	26	GCGCCGTACCCGGTGAGGAAGTAGAACCGCGCACCGGATACCTTTGCGCCGC	150587	53.5	GGAGCTCGTTCAGCTCGACCTCGAACATCTCGGTCATTTAGGCTCCAGCACT
MAB_0154		+	1	150817	151.5	GATCTGCAGGTTCAGCGGCGTCTGGCTCTCGGGCAATACCGTCTCATCCTGC
MAB_0155		+	1	151544	696.5	ACACCGGGTAGCTTGCCGCCGTTCTCCCGGAGTAGCCGTATCATCCGGTTAT
MAB_0156c		-	1	153128	39	GAGTCGCCGATGGGCCCATCGGCCGGGGCCCGCAGCGCGATGATCATGATGT
MAB_0157		+	1	153775	361	CAGCCGCTTCAGCTGCACGGTCATCGTGGGCTGGCTGCAATGATCGGCTTGC
MAB_0164		+	1	159156	58.5	GCGGCCATCGCGTCGATGATCTCCTGCGGGTTCTGCTGCAGCATGTAGGTGT
MAB_0166		+	1	160808	46.5	GTGCCGCCCAAACGCCTGGGCAACCAGTATGCACCTGGTTCACTGGGATAGT
MAB_0168c		-	1	162740	101.5	TGTAGGCGATGTCGCACCACTTGAGCGTTTTGGTGTGATACGCGTAGATCGC
MAB_0169c		-	1	164214	36.5	TGGTCAGGCCGGGGTTGGTCAGCGCCGGGTTCGTCAGTGACGATGACGGGGA
MAB_0170		+	1	165950	106.5	ACATGCTCAGCGCACTGGCGATCGCCATGTGCATGTCGAGATACTGATAGGT
MAB_0171		+	2	166846	614	GCCAAGGCCCGCAGGATCGAATCCGGCTCGATGCGGATATCGTCATCCATAT	167401	77	TGGATGGCGACCGTCGAGTACTCCAGGCACATCAGGTGTTTGATGGTGGCCT
MAB_0173		+	1	168754	30	CGCGGGCGTCGTTGATCAGGTAGATCGACGACGCCGCCATGCTGAACACTAC
MAB_0174		+	1	171444	37.5	GCACGAACACCCTACGGACCGGTTGCCGGCAGCCCGGTGTACGAAGGAGTGT
MAB_0176		+	2	173626	25.5	CTGACCCCAGTAGGTCCAGTTGTGGATACCGCCCGGAGGAAACTCGATGTGT	173190	72	ATCGACAGACCGACGACCGCATTACCGGTCTGCGAAATACCCTTGTTCGCAG
MAB_0178		+	1	176059	53	CGTACAGCGCGTGCACGGGTGCGCCCGCCCCGCCAGAGAGAATGTCCAGCGT
MAB_0179		+	1	177989	30.5	TCGATGTCTTGGGGGTAGTGGTTGCGGCCGTCGACGATGATCAGGTCCTTGA
MAB_0181		+	2	184320	77.5	TCGGTGAGTACACGGCACCACCGGCGCACTTGCCCAGAATGATCGAGATCTC	185351	31.5	TCCTTAGATTGGGGTCAGACCGTGCTTACGCTGCATGCGATCATGCTTCTGC
MAB_0185c		-	3	187403	76.5	ACCTGCGAGCCGTACTCGATCTGCGCGGGTTGGGCATCGACGATGGTGTCGA	188931	33	GCCCGCGGGCCACCCCGGGAACGCGCTTGCGGCGCAGGAGAATGAACATCGC	190314	29.5	CGGCCGGGGCGGAGTTGACCACGGCGCACGGCACGATCACCGTCATGTCCAT
MAB_0186c		-	1	191990	69	CGTAGAACCAGCCGTTGATGCCCGAGGTCGACCAGGCCAGGATGAACAGCAG
MAB_0189c		-	4	196660	73	CAGGCGGGGTACTGGTTGATCATGCCGGCGGTCAGCGAGAAGATCGACCAGA	198552	340	GTCAAGGCCCTTGGCTGCCGCGCAGGGCACCGTGATGGTGAGATCGGTGGGT	198485	53.5	GCATGCCGCGGTCTACCGCGTTGGGCGCCTGCTTGGGCACAGTGGACAGCAA	196525	40	GCGGCCAATGCCTGCCCGATCGGGGCGTCGATCGGCTGTAGCATCCCGGCGT
MAB_0190c		-	1	199832	31.5	CGGCGACGAGATACGGGCCCCAGAAGACCAGGGCGATGACAATAGAGATTGC
MAB_0197		+	1	207890	56.5	CAGGTAGATGCGCTGCTCGGTCTCGCCTTGCTTGCGGGCATCGTGGGTATGC
MAB_0201c		-	1	211466	41.5	AAATGCCAATGCGGCGTGTATACCGCGACCACGATCAGGAAAATGATGATGT
MAB_0202c		-	1	212012	361	ACGCAGTCCGGCAGGGTCACGCCGGGTGATCAAGAAGTACCATCCGAAACGC
MAB_0204c		-	1	214096	49.5	AGGCCGTCGGCACCCTTGTCGGAGTCGTCTGCGCCCAGGATGATCACCTGGT
MAB_0205c		-	1	215709	39.5	CGGGTCGACGATGCTTGCCCGGTATCGAGGATGTAGCGGATGGTGTTGCCGT
MAB_0206		+	1	216324	512	CCCCGCGTGTCGGAAAAGGATCCCCGGAAAGCTGTGGATACAGTCGTAGCAA
MAB_0208		+	1	218615	71.5	CGTGAGCGAAATACTGTGCGATGCAACCATCTTGCGATTCAATAGAAAGTTC
MAB_0209		+	4	222057	152	CCGTGTTCAGGGCCTGCAGCGGTGCCGGGAATGTGGAAGCCTCTAGCGGCGA	222397	46	ATGTCGTCGTAGGCCCGATCATTGGCGCGGCCCATGACATCGTTGAACTTGT	222707	23.5	AACTGGGCCCCTGGTTACTGCTTTGGTTTCGGTGGAGGCAAGGTCGCCTAGT	222851	67	GCTTGGCGTCTGTGATTTTTTCCAGCCCTGAGAAAGGGCATACTTTTCTAGT
MAB_0210		+	1	223459	75.5	CTCGGAGGGTCACTCGCCGTCTACTGAACAGTTCCCGCTAAGCTATGAGGAT
MAB_0211		+	1	223777	80.5	TGGCGCGCCGACTGAATCACTCCGTTCGCGTCGCGAGTAGCTTCAAAGTCGA
MAB_0212		+	1	224664	277	TACCCACCCACCCCTAGATGATGGGATTTACTCGTTGTATGTTGACGTCTGA
MAB_0216		+	1	227496	30.5	GTTGACGTCGCCAGCTCGACCAGTCCGCTGAGCACCAATAGTGTGGCCTCGC
MAB_0217c		-	3	228655	53	TAGGCCACCAGATTGATGGCCTCGGTGGCGCCGCGCACGAAGATGATGTTCT	228142	60	TCGAACTTGTTCGGCGGGCCCTGGAACACCGCACGCTGTAGGGTGACGTCCG	228425	38.5	CCGTTCCCAACGCGTTGGAAACCTGAGTGGCCGCAACTAGTTTGGTGCGTGG
MAB_0219		+	1	231567	22.5	TCGGCGACCGTCGCACCCACACCCAATACCTTGGCGTACTGTGCGGCACCAG
MAB_0221c		-	1	233641	127.5	CGCCCGCAACTTGATACTTTCCCGCTACTTTCAGGCGCTACTTTCCCAGTAC
MAB_0225		+	1	236133	122	TCGCAGCAGAGCGCTTGCCGCTCGTCGTACCCGGTGCTTACACTCATTAGAG
MAB_0233		+	1	239897	65	GCTTGAGCATCGGTGGCCCGCCTCTGTGCGCGGGTGACAGCATCTAGATCCT
MAB_0234		+	1	243724	24.5	GAGCTCGCACCATCGTTTCGTCATCGACGGACAGGGCTAGGGTGATGAGCCG
MAB_0241		+	1	247379	43	CGCTGGCGTTCAGGAACGCGGTGGCGTGGAAATGCAGCAGGATCGATGATCC
MAB_0243		+	1	248376	67.5	CCCCTACTAACCGCTTCACCTCGTCTTTAAGGTCTTGATATTTTCGCCATAT
MAB_0244		+	1	249156	205	TGGCAGCCCGCGTCTACCGGAGCATCGGACGAGCGCGTAAAGTACACCCCGC
MAB_0248c		-	1	251147	21.5	TGAAACCCCTGGGCCACAAGGGCTCCGGGGTCTTTGGAAAGCTTGGAACCGG
MAB_0250		+	2	252126	51.5	AGCCGGGTGGCCAGCGGTGCTCCCGCCGATCCCGCGCCCACAATGACAAAGT	252324	24	GACGACGACCCGCCGAGCGTCTTGCCTCGCGGCCAATAGATTTGACGGTTGT
MAB_0252		+	4	254215	69.5	CGTTCCGGATCTCACGACCGTGATCGAGTTCCTGATCTACCTTGATCTTCGC	254276	48	TCCTTGGCATGCTTGAGCGTTCGTGCTGCGTCCTCGGCATCATCGGAGATGC	254489	43.5	CCGTCGCGCATGCTTTCCAGGTCGTCTGCTGCTTCCCGTAGCTTCTTGCCGT	254919	81.5	GACGCCCGGCTTGATATCGCCGATCATCTCGATCATGCGACCGTTTCCTTCG
MAB_0254c		-	2	256510	28	CCGTCGCCGATCAGATGGGTGTGGTCGTTGAAGGCGAGTAGGCTGATTCCGC	256867	43	GCCAGCCGGCGCATCCGGGAGTTCCCGACGATCTCCTTATAGTCGTACTCGT
MAB_0258c		-	1	260691	31.5	CTGCGCCCGCGGCCACTGCGGCGCGGTGTCGTTGGTAATACGGTTCACGTGT
MAB_0261		+	2	263331	44.5	GGCTTGGTAGCGGTGGCCTCCGGGTCAAAGTAGCGCAGTAGATTTCCGGTGT	263598	241	CTGATGGCGACGAACCGCGATTCCGGGATATCCAGTCCATAATTGGCCTTGA
MAB_0265		+	1	266944	37	TCCGGCAGGGTCACGTAGACCACGGGCAGCACCGCGCTACCTTCCTGTTGGT
MAB_0271		+	1	270941	50.5	TTCACTATCGGCGTCGCGTCGACGTCACGTGGATCAACGACACTTGATGTGA
MAB_0272		+	1	271848	59.5	ACCTCCGAGCATTAGCCCGACCAACATCGGTAAGGCTAGACTTTCGACGCGT
MAB_0274c		-	1	273148	71.5	CCGTCCATCGAATGCCCGGTGGGCACCTCGCCGCCGTGCCATCGTTGACCGA
MAB_0276		+	1	275180	113	GTCCCCGAGGTTGCGCCGGCGGGACGCGATGAGGTCGATAAAGTAGTCCCAC
MAB_0277c		-	3	276330	118	AGGGACTGATCTTGACCCCGAATTCGGGCAGCGCGAAGAAGATGAGAAACAG	276587	111.5	GACCGCGTACTGCCGGAATCTCCCTTCCCGGCTTGTGGTTTGGTAGTCCCGC	277014	93.5	CGTCGGCCCGCGTCACGATCACACCCTCGCCCACTGCGTACGGTGTGGAAAT
MAB_0278c		-	1	277947	938	GCCGGGTGGCGCATGCGGGGCAGTCGGCGCCTGCGCGATATCTTTTCTGCTG
MAB_0280		+	1	279567	77	GGTACGACCCGAGGGAAAGGTCACTTCGCAGCTGTCCAGATAATCGGGATAG
MAB_0284c		-	1	283792	56	CGAGAATGCGCCTCCGGCGAAACCCTGGATTACCCGGAACAATCCTGAGAGC
MAB_0286		+	1	285647	58	CGGACGAAGCGCTGCTTGCCCTCTTCGTCGAGGTGCGACATGATCTCGGTGA
MAB_0287		+	2	286015	122	ATCGCGCCCACACGCGCGGCGGCGCATGCCGCCAGGGTAATGTCGAAACCGT	287195	357.5	CATCGGCGGCAATTTCGCCGCAGCGGCATCCCATGCGTTACGATTCAGCGGC
MAB_0289		+	3	289464	106	TGCAGCAGAGCACCCAGATCCTCGCGCATCCGGTTGATACGCTCCACGGTGA	289751	37	CCTCCCTCGCCATGACGACATCGGCGCGCAGGTGTGCCAGGATCCAGGCGGT	290224	101	GTACGGGCGCGCGGTAACCGCCAATCCCCTTGTCTGGTAAGTCTTGTTGTCT
MAB_0290		+	1	291355	70.5	GCGCTGCCGACCGGATCATTGTCGCCAACACCGGATTACGCTTATGTGGCAT
MAB_0291		+	2	292179	589.5	GGAAAGACGCGCCTCGCGCTGGTTTTGCCCTTCGATGAGACCATAAATGCGC	292911	71.5	GTGATAGTCGTCGCCCACGGTCAAGGCAGTGGTCAGGATATTCTGTGTGTCA
MAB_0292c		-	2	294147	34.5	GGCCGGGCCGCCGCCGGATCGGCCAGCTGGACCTTGGCAATACTGATCAGGT	294021	415.5	TCGGCCAGTGCCACCTGGTGTGCCTGCGACGACGTGGAAAACTCGGGATCGT
MAB_0294		+	1	296453	229	CCGAATCCGTATACAAGGCAACGGCATCGGAGACTGTAGAATCTGATACCGA
MAB_0295		+	1	297166	28	GTGGACTCCTGCGGATCCTCGGCGCAGTCGCCCGCCTGGATAATGGTGGCGC
MAB_0297		+	1	299416	69.5	AAAGTCCGCGATCGCGTCGGCGACCAAGAAGGTCTCGATATCGTGGGTGAAC
MAB_0299		+	1	301976	88.5	CACGATCTTCATATCCGGATACCGCGATGGAACACCCGCCACAATGAGGTGC
MAB_0300c		-	1	302392	426	GGATTGACCGGTGTTTAGCGGCCCGCGCTGACGCCGTCGATAATCAGGTCGA
MAB_0301		+	2	303536	220	ATTACGCGGCGAAAAAGGCCACGGGTAGCCGGAATTGATAGCATGGCCACGA	303695	733	GAAGCAGCGAGTTCGGACGCCGCCGCCCCCTGGGCACGTAGGATCTCTTCAA
MAB_0304		+	1	306326	26.5	TGATGTGGTGGGCCTCGCAGAGGTATCCGGGGACGTGGCAGCCTGGGTGGGT
MAB_0305		+	1	307679	33	TCCACGACGCGATCTTGCTCTCACTCAACCTATCGTCCAGGATCTCAAGTGC
MAB_0306c		-	1	308400	38.5	GCTCCATCCTCGTATTGCGCGGCGGCCTGCTCGAAGGGCACGGTGTCGTGAT
MAB_0308c		-	1	309550	46	CCTCGGCGGTCCACGGCTCGGCGGTCCGAGTCACCGATACCTTTACCGACGT
MAB_0309		+	2	310279	206.5	ATGCTCCTGGCCGACGACTTCGGCGAAGGTCGCCGGGCGATACTTGCGGTAC	310629	39.5	GCGTTGAAGCCCGCCGTGGTGACCATGTGCGCCTCATCGATGATGAAGATGC
MAB_0310c		-	2	312607	35	TCAGCTCCCCATCAGGGAATACATAGCGATCAATGAAATACCCTGCGACGGC	312711	65.5	GTCTTCAGCCGTGACTGCAGAAACCGGAAGTACGCGGGATAATTCGCGATGC
MAB_0311c		-	1	314889	34	TAGCCAAGCGGACAGTCGCCGTCGTGGGAATGGCCCGGTAACTTCGCAGTAG
MAB_0312c		-	3	315025	4393.5	AGATCTCGATTAGGCGACCAAAACGTGCCTAGCCGAGGGACAATCGTCCTAG	315174	36	TCGGCTCCCCATCCGACCGCCAGGTGCGCGATGGTGACATCCTCGCTTTCGC	316140	27	TACCCCGCGAAAGGCCCGCCGCCGTCCCGTAAATCGGTAACCTCACCGCTGC
MAB_0313c		-	1	316576	92	CGCACGGTGCTGTGGCTTCCATATCCGCTTGAGTAGTAGATGATTGAGGCAG
MAB_0322c		-	2	323201	84	GGAGGTGATAACGAGTCGACCCCCGGAATGGATACGGATATCGTTGGCCCAT	323353	86.5	CGAATCGTTGGGTGAACGAGTGGGTGATCTTCGCCTGTAGGCTGTCGGCCGT
MAB_0324c		-	1	325913	229.5	GGAGCCTGCGGCGAGTGCGATCCGGCCACGCGGCGATAGATGCTCGATGGGC
MAB_0333c	rpmG.1	-	1	332342	609.5	CTCCTCGCGAAAATCGACGTGCTTGCGCACGACGGGGTCATACTTGCGCAGC
MAB_0338c		-	1	336173	882.5	GTCTGAGGAGAAGCTAGTCATGGGAAGGCTCCGGGAGTTTGAATGGGGATCT
MAB_0343		+	1	340954	37	TCGGTCTTGCCGTCCTCGACCTTAGAGACGTTCTGCAGCACCATGTCGATGT
MAB_0346		+	1	344118	92	ATCACCCGATAGGGGGCATGGTCACGCGAGTCGGTGTTCCACTGGCTGACGT
MAB_0347		+	1	344954	32	TCTCAAAGATCTCATGCATCCGTTGTTCGCTCTGGCCAAAGATCGGATGCAT
MAB_0348		+	1	345590	97	ATCAGCTCTTCGATCATCAGCGCACGAGCCAACGGGGTATCGTCAGCTGAAG
MAB_0351		+	1	349364	47	GTCCTCCGCATGCTGGATGTACCCGGCGCGCACTGCCGTACCGTCGAACTCC
MAB_0352		+	2	350107	42.5	CCGGAGCTTCCCTGCGTGAATGTCCAAGTGTCCGTTGTACCTTGATCATCGG	350191	80	ATGACCTCTTGTCGCGCCCGCATCTCGATATAGCAGGTACGGTCGTTGGCAC
MAB_0355		+	1	353053	29.5	CGACCGCGAATATCCAGTGCGCGACCGGGAAATACACCAGCGTGGCCCACAA
MAB_0358		+	2	355875	42.5	GATAGCCACATTTCGCAACGGCGCCAGCGCGTGCTGGCAATATATGACTCCA	355967	116.5	CCGTATGGCTATGCCCGGGCCACGCGGGGCAGCAGCCCTAGGATGAGATCGA
MAB_0359		+	1	356784	84.5	GCGCCGGTGTAAGTGTCACCGGCGCCGACGGTGTCGACGACACTGACCTTGT
MAB_0360		+	1	357597	43	CTCTTGGAAACCGTTGAACACGTGCGGATATCGATGGCAACATTGCGTTCGC
MAB_0362c		-	1	358987	51.5	CCGGTTCGCGAAGCAGCCGCGGGTCGTGTGCCCCGGCATATTGTGGGGACAG
MAB_0363c		-	2	359713	56	CGGTAGCGAGTCGCCAGCTGTTGGACGACGGCGCTGTGCAGAATTTCTTCGC	360092	39	CCAGGCCCGCGGGGAGCTGCCAGATGATCTCGGTGAGGTACTTTCCGTACAA
MAB_0366		+	1	362841	1589.5	CCACGGGGTGGTGATCGGGTAGCACCAGTACGCCGGTGGATAATCCCAGGGT
MAB_0369		+	2	365616	31.5	AACCAGCGGCGCGGCCGTACCGGGGGAAACAATGTGGTCAGGTGGTAGTCGA	365964	83.5	CATCCGATTGCCCCCGAAAAGGCCTTCTCCACACCGTATTCTGTGACATTGT
MAB_0373		+	1	369010	26.5	TGCTCGGCGTGCTGGGCCACCGCACGAAGAGTCTCGATACTCTGGCGCGAGC
MAB_0374c		-	1	371387	52.5	GATCGAGGCGAGTACCTCGGTGTTCGTCATCGCGGGCTGATAATTGCCGTCT
MAB_0375		+	1	371984	26.5	GGACCTCCCCGGCCCTGGTTACCTGACGACCGTTGATGGCATCCTGGGTCGT
MAB_0381		+	2	377597	32	ATATTCCGCCGGTCCGTGATGGCGAAGATCAGAAACAGCAGAATGGCGGTGC	377926	863	TGCCACGAAATCAGCCATTGGCGAACTCCTCGGTATGCGAAGGTGATTGGGT
MAB_0382		+	1	379275	43.5	ACGGCCAAGCCCGCCGCGTACGCCGCGCCCAGCGCAGTAGTCTCGGCGACAA
MAB_0388c		-	2	384032	37.5	GACCGGATATTTCCCGGACCGGTGGCATTCGCGGGTGTCACCATGTCTTCGA	384091	131.5	ATCGCTGACAGCTGCCACCAGGAGGTGATGATGAGTGGTCAACTGGGATAGC
MAB_0390c		-	2	386137	50.5	GCGGTCTCCCCGGAACTCCCGGTGGTAGTTGCCTGTGTCACGATTCGCGGAC	386654	459.5	GGCGCTTCGACCGGCCAGATTCATGGCGAGCGCGGCGTTACCCTGTTTGTCC
MAB_0391c		-	1	387343	29	TTCTGCGGCGGATGCGAGGACCGGGGCGTCACGGATGTGATCATCCAGGTCT
MAB_0392c		-	2	388883	32	GGTTGGCTCGGATGGCCGCGATGGCGCCGTTGTAGAGCGAGGATAAATCCAG	388389	23.5	GGAGGGAACGAGACTGAACACGGGGATGAGATAGAGGTAGAACAAGAAGTAG
MAB_0394c		-	1	390272	152	GACCGCCCGAGGTGGAGTGGGCGACCGTCGTCGCCGAATATCGTGAGGTAGT
MAB_0395c		-	1	391427	52	GCTTCGGGGCGACCAGTTCGATGAGCCGAATGATGCGATAGCGTTGCCCGGC
MAB_0396c		-	1	392583	26	TGGTCGCTGGCATGCGTCCGGACACTCTCGGTGCTGGAATTGTTGGTGGTGA
MAB_0397c		-	1	393222	40	GTCCAGAAGCTTGCCGTGCCTCAACGTGCAAACGGTGCATTGTTGTTGATAG
MAB_0398c		-	1	394809	26	GTCCACCACAATCACATCGTGCGGCAACCGGTTTCCGCGATCATGTTTGAAC
MAB_0400c		-	2	400916	27.5	CCGAGACCAAAACGGGCCGATATCAACGGCGCATAGGTTTCGATGTCGGGGC	401048	43	TGACGTGCCGGGCCGTGGCAGGAATGCACCTGCACCGTATGATCGTGCGCCG
MAB_0401		+	3	402261	40	GGTCCGAAATTCGGGGGCTGCCTGCTCGAGTAGTGGGCGAAAGTGGAAGAGC	402316	27.5	GGATGAAAAAGAGATCGACGCCCTGAGCGCCGCAGTTGAGGATGGGGTTCAG	403124	31	TTGGTAGCCCATGTCCATGAGACGTGCACGAGCTCATGAACCATGTATAAGC
MAB_0410c		-	2	412593	87	CCGTGACAATGCGGCCCAGTCCGCGGCTGGAACCCAGTAGCATCTTCCAAAG	412783	342.5	CTCCTGCGTGCCCGACATGGAGGTGGCGACGGTCTGATAGAACTTATTATCC
MAB_0411c		-	1	413335	85.5	TCGGTGAGCAGACCGGCGAAGTCGGCATCGGAGAGCGTTACATTGTTCTCGT
MAB_0416c		-	1	417041	33.5	CATCGGGTGATCGGCGCCCGATCTTCACCTTGCCGGTGATGATGATGTACAG
MAB_0418		+	2	418060	56	CTCGGCGCGGTTGGCACCCGCGTAGTCCTCGGCGGTGCGATATTTGGCGAAC	417963	715.5	GACAGGATGGTCGCCACCGCCAGCTCCAGCGGGTTGGTAAAGTCGAGCTCAC
MAB_0424		+	1	423677	136	GAGAACTAGCCGACCGGGGTGAAACCCACTCCGGCGGTACGGTTCTTGGCGT
MAB_0425c		-	2	424916	31	GCTGTGCACCAGTACACATCGGTCTCGGGCTTGAGGTCGAAGATGTTGAAGT	424727	25.5	CCCCATTTCATGAATGTCCTGACCAGGGTGGGCGCGATGTAATAGATGGTGA
MAB_0426		+	1	427363	31.5	CCTTGGCGCAGCAGCTCATCGAATGCCGGATTGCTGTAGAACACATAGTTGG
MAB_0427		+	2	428492	152	GCGCGTAAAGAATGTCGACGACGAGATTGAAGAAGATATAGAAAAACACAAT	427713	87	GCCAATGCCCGGATGGGATCACCCGGCAGCGCGTACACCAGACTGTAGATGA
MAB_0429		+	1	430088	44.5	GCCCATGTCGTGGGTGATCAGGATGATGCCGGCGTCGATACGATGGCGCAGA
MAB_0431c		-	1	432639	26.5	TACCCCTCGCGCTTGGCGAGTTCCTGGATCGCGGCTACCTTCCCTTCTCCGT
MAB_0433		+	1	435624	96	TCGGTGACAGTCATACACACCCTGGCATCTGTTACAGATAAAATGGCCGCGG
MAB_0434c		-	4	436481	21	AAGTCCGCCATTCTGGATCGATACGTGGGTTTGTTGATGAAACTGAAGCTGT	437012	114.5	CAGTCCAGTTCTCTGATCGTTTGGGGCTCCGCTGGCGTGTAATGAAACGTGA	437372	66	TCGCCCGTATAGGAGATTGTTGTGCCCCCGTGTTCGGATATCGTCACCCGGT	436370	407	TGTGGCTCAGTTCCCTGATGAGCCAATATGTTTCGTATATCCTTTACTGCAG
MAB_0435c		-	1	437867	234	TACGGATCTGCCGAATGCGAGCACCCACCGTCTGCCGAATACGATTCCATGC
MAB_0436		+	2	438236	189.5	TGCACGGCACCGCGCCGTACCGCGGCGTTGTGCCGTGCAAAAATAGCCTTCG	438633	155	GGCCAGCAGCATTGGGATAGCTATTCAGTTGAGCACGATATCGTTGATCCAT
MAB_0437c		-	1	438805	59.5	TGGCGGGAAGGCCCTGGCCGAGCCTTCCCGCCACTGTAGGGTTTGTTAGCGC
MAB_0442		+	1	443342	78.5	ACGGAGCGTCCAGATTGTGCGCATGCGCGTGGTAGCGGTAGAACGAAAGCAC
MAB_0443		+	3	444347	72.5	GGTGAAGTCATAGCCCTGCCCGTTGCTGCGGGTGCGGTAGTAGTTGTTGAGT	445348	39	CATATTCGCGCCGCCTGCGGATCGCCCAGACCTGGCGCTACGGTGATGGTGC	446009	212	CGGCAGCAGGCACACCCCGTTCGGCAAAATTCGGTCGGTACGCTTGCCGAGT
MAB_0445		+	1	448228	38.5	CTAGCGCCAAATAATCCAGTCTCTGGGTTGTGGGGCAGTATCGTCTAGCTGG
MAB_0448c		-	1	451107	140	GGAGCACACGACACTTGAACATATACCCCCTAGGGGTATATGTTGGGTGGGT
MAB_0449		+	2	451345	30	CGTCAGGTAACTGATAGCCGAGAAGCATCGCGAACATAGGATCGAAAACCAC	451736	49	ACCACCACAATGTCACCAACACGCAAATCAGCCAGCGGTACGGTCACTACCT
MAB_0451c		-	1	455380	330.5	TGATACTGATCGGGGCACCACGAATCCGGTTCGGCGGCTAGTATTTCGGCGA
MAB_0463c		-	2	462456	30	GTAGGAGACGACGGTCATCATTCCGGCTTCGCCGTGATAAATGTTGTGGCAG	462619	43	ACGGCGAAGGTGTGCCCGTGCAGGTGCATCGGGTGAAACATCATGGAGTTGT
MAB_0465		+	1	464653	29.5	CACTAGCGGCCACGGCCAATCCCGTGACACGGCCGCGCAAAATGTTGTTCAT
MAB_0470c		-	2	467434	1075.5	GGTCGCGGGCTCGGTGTCGGCGTTAGGCTGCGGCCGCGATACGCTCAGCGAT	467592	61	TGGGCGGCCAGGAACGCGGCGCGGATCGAGCGGTCCAATAGCGTGGTCTTGA
MAB_0478		+	2	472746	557.5	ACGACCCTGCGCCTCCAGTACCACCACGGCCATGCTGGTGTAATCGGACTCC	474460	48	TGATCATCGGCTCGAGCTGCGCGATGGTGGCATGAAATAGGCTCTGCATGGT
MAB_0482c		-	1	477778	98.5	AAGTGGCCGCGATATTTGAGGGGGATCCAGGGCATGGCACAGTGGAATTCGC
MAB_0484		+	1	479657	165	GCCGACGACAATCACGCGCGCGTAGTCCTGGAGTAGTTCACGATAGGCTTGC
MAB_0485		+	1	480719	108	ATCGCGGTGAGGTCGGCGGTGGTGGCGGCCACGGGTGGTACAAAATCACCGT
MAB_0486c		-	2	482399	58.5	GCACAAAGCAGATGAGGACGCAGCACATGTGGATTGGTAGGGTCGATCACCA	483101	32.5	CGCTCGCATAGGCGTAGCAGACGTTGCAGTATCAGTGCTACGTTTGACCCGA
MAB_0489		+	2	486752	41	GCGCGCTACCCCGCTTGTGCACGTATCCACGATCCTGAATCGTCCGGATGAT	487567	52	AATCTGGCCCTCGGTGGCCAATGAGCGAGAGTCGGTGCCACGCTTGAGGTAT
MAB_0492		+	1	491442	170.5	CCGTTCTCGGCATGAGCCAAATCATCACTGCCACAACTACGCTGCAGCATGC
MAB_0495c		-	1	494296	55	CGGGGTTGGAACGCTCGCCCTTGCGCAGGAGTGATAGGTACGGTGAGGACAC
MAB_0500c		-	1	497625	22	AGGAACGAGCGTGTTGCCTGCCCGAGGTTGAGCACCTCAAGATGTACGACGA
MAB_0501c		-	3	498178	185	GTCCGTGACGCCGTCTAATTTGATTATCCCGTCCGTGACATTGTGAGACCGT	498428	61.5	CCGCCGACCGTCGGGGTGGGGTCCTTGGGGTCGTAGGTAAAGTTGTCGGCAG	498890	51	ACTGTGCGCCAGAAAGGTTCTGGCTTCCCGATGGCGATATTGTCGGCATTGC
MAB_0502c		-	1	501228	33	GACGGCGCGAACAGGTCCTGTGTTCCGGCGCGGCCCACCAGAATCAGGTCGT
MAB_0504c		-	1	502495	112	AAGCGCAGATACGTGCTCAGGGTGGTGAATGCGAACGCGATAATCAGCGCGT
MAB_0507		+	2	503949	24.5	ACCCGCCAGCGCAGTTGCGGCATGGACGGCAGACGTTCCACGATGAGGGCGC	504460	49.5	GAATCGGGTATGCGGCGCCTCGAAGTACCCGGGCGATTTACGCTCCATACCA
MAB_0509c		-	2	507177	115	TGATGGCAGCGCAGCGTTCATCGAGATGGGGTTCTTGGCAAGCTTGACCAGC	507541	39.5	GTCATCGCGGCACCCGCCGGGATCGCGGATGCCAGTTTTATGGTGATCTTTC
MAB_0510c		-	4	508599	121.5	ATCACCTTGAGGCGGAACGGCGGCTCGAAGGTGAGCGTAGAGTCTGCGCCAT	508667	21	CCGCTTTGGTGGGCTCCCGATCCATGAGGAGCCCGACTTAGCCTTATGTGGA	509592	49	CGGTCTCCCAGCTCCAACCAGCCGGTGACCGGTGGTGAAGAATGCAGATCGA	510638	110.5	CCCGTCCGGTTCCAGGCGTACCAGATCTCCGCTTCGGTAGGCTCTCGACCAA
MAB_0511c		-	2	512595	25.5	TTGATGGCGGTGTACACCAGGAACGCGCCAAAAAGGTAGAAGATCCAGGAGA	512736	36.5	TAGACCCGGGGCACTTTGAAGCTGGCCATGATGATCAGGAAGATGAACAGGT
MAB_0513		+	2	515139	43.5	GTGACCACGCCGCCGCCCTCCAGTGTGAGCACCCAGATATTCTGGGACTCAT	515556	25.5	CGAATCCTGTTTGCCAGCGCCATCGATACGGATTCGGCATATTTGGAATCAA
MAB_0515		+	1	517609	73	ACCCTTCCGGTGTGCCCGCATACGACACCGCGGCCGGTACCCTCAGGCTCGC
MAB_0518c		-	2	519403	38.5	GCACGCACAACACCTTGTCGTCGCCGCCGCCGTCGTCGACCATCTTGAACAT	519599	28.5	GCGGTCCAGACGCACTCGTCCGGTCTCGTGATCGACCTCATACTTGTTGCGC
MAB_0522c		-	1	524424	538	TACTCCAGCGGGGGTTCGGGGCGAACGAATATGAGTAGTAGCGTGAGGGCAC
MAB_0526c		-	1	527413	24	ATCTGTTCGGCATAGCCGCCGAGGGTGGTGTTGCTGTAGACGATGGGTTCGA
MAB_0527c		-	1	527890	28.5	AGTCGTGGGATGCTTGCGCGGCGGTGAGCTGGCCGGTGAAATGTGGAATTAC
MAB_0528c		-	1	529697	213	GAGAGCGCCTCGATGTTGTAGTCATCGATGTGCGCGGGCATGCTTGATCTGC
MAB_0532		+	1	534045	43.5	ATGTGCAGGTAAACCTCGTCGGGCGACCTGATGTCCTGGACGATATGGCGGT
MAB_0534		+	1	537145	23.5	AGGATGTGGGTCAGTGCGGGAGTTTCCGTCACGCCAGCGATCATGTCCTCAT
MAB_0540		+	1	541734	76.5	GCGGTAATTCCAAAGCAGGAGTTGGGAAGTCGTTCGATATCCTCGTCGCCAC
MAB_0541		+	2	542504	22.5	CGAGATCCTCGCCCGGACCGAACTGCAGCGGGTTGACGAAGATGGACACCAC	542906	95	ATAGGGCCCCCGCCTGCTCACGGTGCTCTTCGCTCAGGTACACATTCCGCGA
MAB_0544		+	1	544629	314	ATCTGCTTGAGGCTATGGGTTCTGGGCACCTCCACCGGATACGGTTGAACGC
MAB_0546		+	3	547672	32.5	CCCGCACCCACCAGCGTGTGCAGCTCGTCGATGAACAGGATGATGTCACCAC	548476	30	TTGGACAGCTCGGTCTTACCGACACCGGACGGCCCGGCGAAGATGAACGAGC	548974	37	ATCTCGATGATCTGTTCCTGCGTCAGCTGCTCGAAGACGATGATGTCATCGA
MAB_0551		+	1	553774	42	ACCGTCGCGAAGCCGATACCGATGGTGGCCCACATGATTGCCTGGGTGGTGA
MAB_0557		+	1	558819	56	GCGCGCCGCAAGTTCCGCCACCGTATGGGACTGGTCGATATTCTCGATCAGC
MAB_0559		+	1	560017	381	ACTCGGATGCTGCGGAAAACCCCCGACAAAACGCTGGTTACCCTCTTTGAGT
MAB_0560		+	4	561090	192	GAGAACGCGGTGACCTTGTTGTCCGCGCCCACGTGCACCAGGATCAGGGTGT	561200	171	TGACGAGCTTGTCCGCCTCATTGGCCTTGGTGAGGCCATAGGCTTCCTTGAT	561752	29	CCGGGTCCACGATATTGACGTCCGCACCGTTGATGTTGTCGTATCGCACCAC	561948	39	GATTCGCCACTCAGCGGATCCCGCACATCGCCCTTGGTATAACCACGGCTGA
MAB_0562c		-	1	563620	82	CGTTCGGTGTCGTTATCGCCGACCAGCTCGCCGATCTGTAGCTTGAGCTGGC
MAB_0564c		-	3	564877	979.5	GGCGAGGGTGCTTCACGGACCCTGGGTATCAGTCCGTAAATTGTTGCGCCAA	565232	41	GTCGGTCATGCGCATGCCGCCCACTGTCGCCATGTAGATATCGTTGTTTCCC	565818	36.5	ATCGCCAGTGTGGGTTTGACTGCCTCGATGTGTCCGAGCACGCTGTGCAGGT
MAB_0566c		-	1	567132	31.5	CATCGTTGTAGCCGATGGTTGCCGCGACCAACGGGCCGTATTCTGCCCAGAC
MAB_0568		+	1	568460	260	GCACCGTCAAATCGCCTTGGGCAACCTTCAGGACGAGATACTCTTTCTGCTC
MAB_0569		+	1	569383	155	ACGTGAACCCTCTCACCGATCTGCTCAACCAGTGCGGCATCATCTGTGGCGA
MAB_0571		+	1	571431	1728	GGCTTACGTACCGCGCCGCGGCGCTGCGAATTACCTGCCATGATGGTACTGC
MAB_0574c		-	1	573837	95.5	ACGGCACGCGCCACCGCGTCCGCCTGCGCCTCGTGGTGAATGATCGTGTTGT
MAB_0576c		-	1	575110	134.5	ATCTGCCGGTCTTCGCCCACCACCACATACTGTCCGCGTATCTTCACCACAT
MAB_0580		+	1	581229	144.5	TGTTCCCAGGTGAACCCGATACCACCGAGAATCTGGATACAGTCCTTGGTGT
MAB_0581c		-	1	582716	259.5	TGGTGAGCCCATGACGGTGGATATGCAGTACCAGCAGATAGCGTAGATCGGT
MAB_0586		+	1	587021	26.5	TGGTGATGATGGTGATACCGGTGCAGAATTGCCCCAGTACATTCCGGAAGGT
MAB_0587		+	1	588812	67.5	AAGATGGCGTTCTCGAAGACCCCGTAGGTGTCCATGCCACCCTTGATCACGT
MAB_0588c		-	1	589521	23.5	ACGTGTAGGGGGCGCCCGGCCGCATCGGTGGCCGATGTGAGGATGTCGAGGT
MAB_0590c		-	1	591375	57	CCCAAGTCGATGTTTTGTGCCTGAAGGTACATCAGGGTATGCACGGTAGGGA
MAB_0600		+	1	602051	30	TGCCTCTCAGGCTACGCCCGCCTCGATCACAGGCGTTCGATGATGGTGACGT
MAB_0609c		-	2	608225	27.5	GGCTCCAGGATGACGACCGGGATCTGGCGGGTCGTGTACGACTGGTATTTGT	608563	33	CGCGCCGACACGCCACTTTCCACCGAGACGGCCGTCGGTACGCTGATACAGC
MAB_0611		+	1	609584	149.5	AAAGTCACCGTGCCGCAGCTGCGCCGCCGCCCTGGCGATACCCTGTGCGCGC
MAB_0615		+	1	614505	46	GAGGATTCCCGGCAGAAACTTCTTTTTCTGCTCCTCGGTACCGTACTTCTGC
MAB_0616		+	1	615570	25.5	CATCGCCCGAGCGCTCTCCGTACAGCCCGGCCATGGTCCACACTTGCGCCAT
MAB_0618		+	1	617187	28.5	GTCGGCCACCGATACCGCACCGAAATCCGCACTCGTGGCACCATATTCGTGC
MAB_0619		+	2	618039	86	TCGCGCGCGTATTGCCATCGTGTGCGCAACCTCTGTGGCATCTTCCAGATAT	618382	84	CAATCCCGCTCTTCAACCACTCCTCGTGCTCGCCCTCGTAGTATGAGTAAGC
MAB_0621c		-	1	619709	97.5	CGGTCACCACACAGCCGATACAGCAGCGCCTGCTGCGGCAGGATGTGCGTGG
MAB_0623		+	1	623572	20.5	TCCCGGCCCGGCGTCCGGAGAAGACGCAGTCGGCCAGGGACAATCCGCTCAC
MAB_0626		+	1	625805	42	GCCTGCTTGGCCAATTTCTCCGGCGAGATGGTGTGCGACATCATCAGGAAGC
MAB_0627c		-	1	626523	178.5	GCCGCAGACCTCGGTCGCCGGGGTCGAGCGTGGTCCGGCACCGTAGAATTGC
MAB_0628		+	2	627489	30.5	TCATCTGGCGCAGCTGCGCCTCCAGCAGGCTGAATCGCGAGAATGGATCCGC	629521	24	GCCATCGCCGAGTGCATGATGCCGGTGCCACAGTCCGTCAAGATGATGTTGT
MAB_0630		+	2	630337	28.5	ATCCGGTTCCCAGATCGGGTTCATCGGGCGCTGGTGATTACGCTGTCGCCGC	631614	46.5	GCCATCGCCGAATGCATGAGGCCAGTGCCGCAGTCGGTCAGGATGATGTTGT
MAB_0634c		-	1	634030	291	TGAGCCCGCCGCCGGGGAACAGCAGGGAATGCGCGCGAATAATGGCGTATAC
MAB_0635c		-	1	635162	79.5	CCGATGATCGGCGGATTGCCGGAGGGCCCGCCCAGCGTAAGAATGAGCAGAT
MAB_0639c		-	1	641453	106	ATCAGGCCGTAGGTGTCGCCGATGGACAGTTGATCGCCTACCTTGGCGTGGC
MAB_0641		+	1	643822	70.5	TCGACGCGCAGTCCCTCGCGGGTACTCCACACCGCGTTACGGTGCATCGCGA
MAB_0645c		-	1	647452	68	GTCTGCCTGTGAGCGTTGGTAGCCGGCGCCATCGGGCTCATAGTTGATGAAG
MAB_0651c		-	1	654422	38	ACCGCGTATTGCGCGAAGAACCCGAAGATGACGCCACCGATGATGAGAAGGC
MAB_0653		+	1	657060	113	AAGACGACCTCGGCCTCTTCCGCGGGGTTCGGGTAGGTCAGAATCTCCTTGA
MAB_0659		+	1	662879	56	TGCTTCGCACGGTGCACAAGAGAGCGGTTGTCCCACAATACGATATCCCCGA
MAB_0663		+	1	669492	50.5	ATTGAGACTCATCGCGAATTCTCCTCCTTTGGCTGCGCTACAGTCATCGGGA
MAB_0668c		-	1	671436	92	CGTGTCGCCTTGTCGAATATCAAGGCGCGCAAGGCTGTAGCCTGATGGGTAC
MAB_0669		+	2	672054	67.5	ACTCCGCGAGCGTGGGCATGGCCGCCAGGGCGCTGTTATAAGCTGCTGCGGT	672109	49.5	ATTCCAAAAAAATTCGTGCCGACCAGGACTCCGTGCGTAATGTGGTTAGCGG
MAB_0674		+	1	678060	682.5	CCCAATGCGTTGCTCACCAGATTGCCGAGGACCTGACGTAGCCTGAGCTCAT
MAB_0679c		-	2	680849	194.5	CGGCGGTGCTGGAATCGCGTTAGGCCGAGTACTCGGCGATATGCTCGAGGAC	681454	65.5	ACGAGCGCGATGATGTCGCCCTCGAGCTTGTCCACGGCATAATTTCGGACAC
MAB_0680c		-	3	681825	37	GCCACCACGGTCTCGTCGTTGCGGTTCACCATGCGCGATAGGTTGTCGAAGA	682518	46	ATGCCATCGGAATACAGCGTGAACGGCAACGGCATGTGCTGGAATTTGACGT	683090	22	ATCGGTCCAGTCCTGGAACTCGTTGAGCGCGCCGATGACATGTTTACGCGGC
MAB_0682		+	1	684192	36.5	AGGGCGATCGCCAAAGCGTGTTCACGGCCACCGGATCCAATAATGAGGACAC
MAB_0683c		-	1	685472	115.5	TGCCGAAGGGCGCATCAGCATCTAGGGGTATCTAGGGGTACGGTCTAGCCAG
MAB_0685		+	1	687533	35.5	GACAGCCCAGCGCGGCAAGGCAATTGCGATATGCCGGGTACCCTGGCCGAGT
MAB_0692c		-	1	695630	22.5	CCCGATCGATCAGCGCGATGGCCACCAGCGTGGTGGCAATATTGGTGATCGA
MAB_0696c		-	1	699805	106.5	GGAAATCGGCATCGGACATCTCCCGAAAACGCGTGTAGTAGAACGGGTATGC
MAB_0706c		-	3	706961	33.5	ACGCGGACCCGGTATCGAACTCTGGGGAGCAACCGCCGACAATGACCGTCAG	707554	106.5	GTCGCAGAGATACGACCGCAGTAGCGATCCGGCGGTGCGACAGTGGACGGAC	707762	47.5	CGATCGAGAAGCTGTGAGTGGTGCTGTCCACACCGGGCAGGCTGTTGATCGC
MAB_0707		+	4	708720	85	ACTCCGCCAATACCGTCGAGCCCGGTGCGCGCACCGAACAGAATGATCTTGT	709276	22	CGGGCGCGCCAATCCGCCCGCGGTATCGGCGATCAACGCATCCTGGGTATCT	709401	74	TGCTCGGCAAGCACGGTGTTTCCACGCACGTACCGGTCATACTGCTCGGTGA	709766	93	CGTCGATCACGCCCAGCACGCCAACCACCGGGGTGGGCAGAATGGGGGTCGT
MAB_0717		+	1	719261	107.5	GTTGACCGTAAAGGTCGTCTCGAAACCGTCGACGGTGCGATGGTTGGTGTCC
MAB_0718c		-	2	720349	22.5	CCCCGGGCGCTATCGAACAGCAGTTGGTTGATGCGTGACAGATTGGGCAGAT	720826	141	GCGATCACCTCGTGGCCGTTATCCACGAGCAGATTGACTAGGTTGGTACCAA
MAB_0719		+	1	721781	113.5	CATGCACGGACAGGCGCGGGTTGACCCGCAGCGTTTCGATATCGTTAGGCGA
MAB_0723c		-	2	726389	80.5	CGCGCCCGGACTGCTCGGCGTAACGGTATGTGTCGCACTATCATTGGTGTGT	726963	44	TGCTGGGGTGTTGTGTCGGTGTGGTTGTCGACGGTTGCGACGATGTTCTTGC
MAB_0726		+	2	731249	70	GATGCGACCAGATGTGGATATCGGCGAGGAATTGGTCGATGATGGCCTGCGC	731396	74	GTGCCGACGTTGCCGGTGGCGACCTGGAACACCCTGATTACGCTCATGCCGT
MAB_0732c		-	1	736555	36.5	TCGACAAAGCCCGCGGCATGCGCCAGCACCAGCTCGATAGCCTGGTTCTCGT
MAB_0733		+	1	737303	34.5	CCGACGATCGGCCCGGTGCACGAGACGCCCAGGTCGGCGATCATATTGCTCT
MAB_0738		+	1	740335	97	GAATCTCGCCCGGCGGCCCGCCCTCAAGCGTGAGATGTACCGTCGGGTGGGC
MAB_0743c		-	2	743593	49	GTTCCGGGGCCGGTCACCACGGACGTTGCGACGAGCTGTAGATCTGTCTTGT	744008	28	ATCGATGTCTCAGGGCCTGCGGAATGAACGGAAACACCAGAATGGCCACCGA
MAB_0744		+	1	745034	53	TTGATCGCCCCCGGTTCGGAGGCGATGTCCTGATCGGTACCGTCGTCGTCAA
MAB_0747		+	1	747725	36	ACGGGCATGGCGAGCAGGAGCGCGAAGATCGAGACGAATACGGTGACCGAGA
MAB_0748		+	1	748929	41.5	TCTTGAGCATTTCCTCCGATGATCGCACCACCACCGGAATCATCAAGAGCAC
MAB_0752c		-	1	754131	705.5	CCACGGTGTGTTGGATGGTTCTGGCGCCACGTCGATGTCAGGATGACTGCCA
MAB_0754c		-	2	755576	51	ATGCGGTCACAGCCGGTTAGACGCTGACAGCTTCCCGGGCAGCCTTGGCGGC	755943	28	GGGAGCGATGTGCATGCCCGCCTCGACAAGGTTGCGGTAGAAGATCATGTGC
MAB_0755c		-	1	756967	45.5	TCGTCGTCGCGGGCCGCTCCGGTGATCAGGTCGGTCTGGACAATTGTCTCGT
MAB_0756c		-	1	757437	48	CATCGACCATGAGGCGGGCGAAGGCATCGACACCCTCATACGCTGACCGCAC
MAB_0757		+	1	758175	41	ACGATGATCGTGCCCATGAAGAAAGTGGCGTGCGCCCAATAGAATACGTCGG
MAB_0761c		-	1	761323	57.5	AGCCGGTTGGCTACGAAACCGGGGATCTCCTTGCGGATTACGATCGGCGCAC
MAB_0762		+	2	762940	29.5	CTCCGATCTCGGTAAGACTGCCCAGCACCAGATCGCGGTACCGTGCCATGGT	762342	135.5	GGCTCGCAGCTCCTGCCGAGACAAGCCCGCCGCATCAATAGCCTGTGAAAGT
MAB_0768		+	1	767753	59	ACCGGCTGAGACGCCAACGAGGCGTGACTGGCATCCAGTTCAATGGTCTTGC
MAB_0769c		-	1	768167	53	CGGAGAGTGTTGAGTGGTGGTCTCGACGGTGATCCGGTAGACCTCGACGTAG
MAB_0771c		-	1	770839	60	ACGGCCAGACCCCAATCCTGCCCGCCGGATTGGCGCTTAAGGTCGGGGATAT
MAB_0774c		-	2	772431	396.5	CGAAAACCCCAGCTAGGCTGGGGTTTTCATGCGGTGGATATAGTTGTCCCAC	772752	51.5	GCGATGACCACGTGGCCCCTGGACTTGAGGGCGTCGGGCAGTATCGAGGCGA
MAB_0778		+	2	775283	3666.5	CATGCAGGCAGTCCATTCGCCCTGCGGACTGCCCAAGTAGAATCGTCGGTCT	775447	159.5	ACCGGATGTGCAAACCCGCCGAAAAGACAGCGGCTGGTATCAATCGTATTGA
MAB_0782		+	1	777639	146.5	TAGTTTTCATCGGCCAGCGCTTGGGCCGGAAGACGCCTAGCATTGGCGGGGT
MAB_0783c		-	1	777972	92.5	CGAGTTCGCGCACGGTCGCGTTGCGGTCGTCGAGCTCGCTAAGGTTGCGTGC
MAB_0785		+	2	780135	33	GCTCCGGCCAGCACCCGTCGGGTCGGTGATCATCTGGTAGATCAGGAAACCG	780562	38	CGGTGGTGTCTCCGGCGATCGTCGAGACGGGGAGGTGCAGGATGAAGTACCC
MAB_0786		+	2	780636	64	CGGTACCGGCACAGGTGTGACGATCACGTCGCGCTCGTACTCTTGCGGTTGG	780751	59.5	GTCTGCTGATCGGTCCCGAACACACTTCGCAGCGTGATAATCCGGAAGCTGC
MAB_0788		+	1	782191	83.5	GCCAGTCCTCCGGCTCGCCCGAGAGCGACCGAAGCAGCATCATCACGCTTAT
MAB_0789		+	1	783424	32	GCTTGCGCCCGGTCCCTGCGGTAAGCGCATGCAGCGTATAACCAGAAACCGA
MAB_0792		+	1	785008	32	CTTGGTGATAGTGCCGACGGTTTCGTCACCGTCGGCATACCGTGCGACGTCA
MAB_0796c		-	2	787366	82.5	TCATCAGGTTGGCCAGTTCGGCGGCGGAGGGCGGCGGGTACAGTGCCGCCAA	787624	254.5	GGCCCGGCGGCTGGACCTCGATGATCGCCGCGTCGTGATCAACTTGGAGCAC
MAB_0797c		-	1	788327	53.5	CCCCGACCAGCAGGCCACCGACGAGAATCGCACCAACTACGGTGAACACCAG
MAB_0799c		-	1	789413	56.5	AACCCCGCGATCCACACCCAGTGCGGGGAGGTGCCGAGCACACTGGCGATGC
MAB_0803		+	1	793773	38	GGGTGAGGGCTGTTGGCGGGTACCGGAGTTGGCGAAGATAAGCTTGCCCAAG
MAB_0805		+	2	796383	69.5	GGTCAGGTCTTCCAAGGTCACCACCGCGTTCGGTGTGAAATCGTTGGCCCGC	796622	48.5	ACGTAGGCAGGGTTGTCGGGGTCGGTGGTTTGGATGGTTACGATCGCGGCCC
MAB_0806		+	1	797352	49.5	CGGCGAAGTCCATGATTTCAACATCAATGAGATAGCGCGATACTTGGGCCAA
MAB_0807		+	2	798709	39	CTGGTGTGTTTCGTCATACATCTGGTTGATGATCTTGTAGTAGTTGATCTGT	798621	35.5	TTGCGAGCGTCGCGCACGAGATTGAGCGCCTGTTTTGAGAGGCTGGCGACGC
MAB_0808c		-	1	799210	31	CGGATTCACTTCAGCCTTCGAGCACGTTCATGCTCAACTATCATTTCACTGG
MAB_0809c		-	1	800659	128	ATCGTGACCGTGCTCATGGTCGTGATCGTCGTGTCCGTGATCATGATCGTGC
MAB_0812		+	1	804145	87.5	GTCGACGAGTACGCGACGAAATCGGTATCCCGAAAGATAAGCTCCACTTCGT
MAB_0820c		-	3	814243	94	GCGAACGCATCGCCCAGCCAGAAGCCGCGTTGTGCGGCAATATGGTTAGCGA	813127	60.5	TCGGGGAAATACGCCGACAACGCAGACACGAAGGCGGGATCATCGGGGATGT	814396	183.5	GCAATGTTGTCGGTCACGTCGAGCAGTCCGTTAATGAATACGCTGTATGCCT
MAB_0823		+	1	819270	32	CCTCGGTCCAGAGGTCCACCGCTCCCATACCGAGTTCCATGATGGTGGGCGC
MAB_0826c		-	1	822875	46.5	ACGGACAGCCAGCGCAGCGCGGCGTAGCAGTCCTCGAGTGGAATGGGGTAAG
MAB_0830		+	3	827204	223	GCCCCACATGCCAGATTTGCAAGAACATCTTGCTGCCCTCAGAATGCACTGT	827388	25	GCGTCTATGGCACGGCGCGCAGCGGCACGAAAATCGTCTACGATCTCTGCGA	827969	29.5	GACCCTAGCGACCCGCTGAGAGGCTGGGGTAATCAATGTAACCTTCCTTGCC
MAB_0833		+	1	829478	41.5	CCGCGCAGGTTGACTCCGAACGACTTGTCCCACCCGTCTACGGTGAAGGCAC
MAB_0838c		-	2	833373	40	CAAGCACACCAGGTTGTGCTGCAGTGCAGGGCCATTGGTAGCGTGCGCCAGT	834191	22.5	ATTCCGATATCGGCGGCCAGGCGCCGATGGCGTCGAGGGATTCTATGTATGC
MAB_0841		+	1	836296	24.5	TCGTTGAAGGGTCCTCCCACAATCTGGCTGGTCCATTCGAGAATGAAGGCAC
MAB_0848c		-	1	843195	46	ATCCCGGCCCGTGCTGTAGACGCGGTAGTAGGTGGTGGTGTCCTCGAGGAAG
MAB_0851		+	1	847463	125.5	AAACCAGCCTTGCCCTTTCCGGCGGGACCGTCGTACCCGAGGATGTACTGGT
MAB_0854		+	1	851868	97	TTGCTCGGCCAATTTGCAGAAGATGTAGTCGGCTTCCGTACCATCGGGACGA
MAB_0856c		-	1	855454	430.5	CAATCGTGAAACCGATTGTGTAGTGGTAGATAGCGGGTGATAATCGAGCGGC
MAB_0857		+	1	856244	39.5	GCCGACGTCGTCCTGACCGAGGCCAACAGCCTCGGCGTTGTAATAGATCGGT
MAB_0861		+	1	860811	30.5	CAGACTGATTCCCAACAGCACCAAGCCCTTGCGCCACATACCCTTAACGAAG
MAB_0862c		-	1	863044	40	CCTGCAGCTCCGTGGCCCGCCCGTCGACCTGAGCGAGTACATTCGCGATCGG
MAB_0867c		-	1	865588	72.5	CGCGCCCAGTAGGGCCAGCTCCTTGATACGGGGTTTGGCATCCTTGGAATCC
MAB_0871c		-	2	869309	45	TCCCGAGGCGTGTCACGGCGATCCCGATGAGTCTGATGTATTCATCGGTGGT	869367	397	TGTCTCGCTGCGCAGCCAGTCCAGTCCTTCGGCGGGCATACAGTAGGTGCAG
MAB_0876		+	1	872930	32.5	GCACCGAGGTACTTGCCCACGGTCTCCCCGCTGAACTCGACAATGGCCGTAC
MAB_0880		+	1	875438	52.5	CCCGAGGTCGCCGGCCCGATGATGCCGGCGAGGTTGAATACCATCGAATTGA
MAB_0885c		-	1	879023	44.5	TTGGCCATGTCCACGGCGATGGCGGTGCCTTCGATGTGGTACTTTTTGCCGT
MAB_0893		+	1	886124	48.5	GGTGGCCAACGCTAAATGCTGCACACCGGGGCCGTGATAGAACTCCAGGTAC
MAB_0894c		-	1	886935	26.5	TGCCGGCTAGGTCATACACGGTCGTGGTGATCTCGCCGTATTCTTCGCGTGC
MAB_0897c		-	1	891219	35.5	CCTGCTCGTCAAAGCGACGTCCCAGCACCATGTTTCGGTACATTGCCAACAG
MAB_0900c		-	1	892842	64	CACTCGGGGGCCGCCAACGATGGTGTCACCGATCTGCAATTCTTCGAGGTGC
MAB_0905		+	1	898158	124.5	CCGGCCGATCGAGCACGATCGCAGCGACGCCAGCGTGGTTCACTGAGTACGC
MAB_0910		+	1	902786	25.5	CAGCACAAATCCGGCGTCTATCTCGTCCGGCTCAAGGGCATAATTGCGGCGC
MAB_0911		+	1	903944	24	AGCTCTTCGATTTGGGACGGGAACAGGTTGACCCCGCGCAGAATGATCATGT
MAB_0912		+	1	905411	72	CGCCGATCCACAAATGATGGCTTGTCTTGGACAACAGGGATACTAGTCAAAC
MAB_0913c		-	1	906432	66	GCCGGTGGCGAGTACCAGATGCCCATAGCCGAGGCGGCTACCATCGTCGAGC
MAB_0917c		-	1	909058	22	CGAATGTTGGGTAGCCGCTGCGGCAGCACCCGCATGAAATAGTCACCCTCGA
MAB_0918c		-	1	910680	41.5	GAGGCTCTTAAACGGTTCCTGCCGAACGGCCTGGAGAATATCGTTCTTGAAC
MAB_0923c		-	2	915186	99	AGGTATTGCTCGTAGGTCGCATTGTCGCGCAGCGGCTGTAGGGTTGCGTTGT	915729	37.5	GTCAGCCGTTCTTCGCGGATGGCGAAGTCGTTGGCATAGATAATCCAGCCAC
MAB_0929		+	1	922089	71.5	GCTGCGCGGCGGCGTCATGATCGCGCCCATCAATACCCGCATGATGATGGGG
MAB_0930		+	1	923400	33	CCAGCTTCTGCCGGGTCAGGGGTTCCAGATGCGTCTGCAACGCTTGGTCCAC
MAB_0931c		-	1	924461	116.5	ATGGTGACCGGGGTACCCCCGAGCGCGGTGGGAGTGCTGGACTTGCCGTCGT
MAB_0935c		-	3	928822	66	ACCGCGATCAGTCCGGCCTGCATGGAGCCCAGGAACGCCAGGATGTATTCGA	928077	89.5	GACGAACACCGTCGCCTCCGCCAGCCCGTAGGAGGGGCGCATCATGGAGTCC	928395	108.5	CGGAGCGCAGACGCCCAGCACCAAGCCCATGTCGTGATAGAAGGGCAACCAC
MAB_0936c		-	1	929291	26.5	TCGTCGTTGCGCGAATAGCCCGCGTCCACCCGGGGTTGCAGAATCGCGTCGA
MAB_0937c		-	3	930788	45	ACGACAACACCACCGAACCAACCAGGTACAGGGGTGCGACGATGGCGCGCAG	931737	28.5	GTTCGACGCTTCGAGCAGGCTCTGCAGACCGGGGGTGATCTTGTTGAGCTGA	933176	25.5	TCTTCTTGGCCGTGACGCTTGACGGTGCGTCCGCCGGCAAGATTGCCAGCGG
MAB_0938c		-	1	934556	233	CGGCGATATCGCAATTCCCAGGAACGTCACAGCTGGCTATGATCTGCCGGGA
MAB_0940		+	1	947498	131.5	CGAGAACCTCCGGAGATCCCCGGTCGTCAGCGTTGCCATACGGTGAATCTAT
MAB_0944		+	1	951445	35	CCGTCGAGGTGGAGCAGTTCTGCTCGTGGTCGGCATGCAGGATGAGCAGCAT
MAB_0945		+	1	952547	36.5	CCCTGGCGCGCTCCACGCGGCCGGTGAAAACCTGCGAAATGATGGAGAGCGC
MAB_0946		+	1	953598	36	TGTCACGATTGTCGAGCACCAGGCTTGCCATGCTGCGCCATACTTCGTCCGC
MAB_0947c		-	1	954156	33	TCGGTAAACCCGGCGTCGGCGTAGGCGCGCGCGTTCTCGATGATGGTGCCGA
MAB_0948c		-	1	955962	174	GACATCCCAGGGATTCATCTGGTGATACAGAAAGCAGATATTCTGTTGCAGG
MAB_0955c		-	1	963715	26.5	TTTCCCGGGGCGATGAACGACCGGACGCGGTATTCGACACCATTGATCTTGG
MAB_0956c		-	1	964522	25.5	ACGCGGGCCACCAACTCGGCGAGCACGAACGGCTTGGTCAGATAGTCGTCGG
MAB_0960		+	1	967900	24.5	GCACCACGAACACGGCGTTCTGGCTGCGCGTCAGGGCGATGATCGAATCCAT
MAB_0965		+	1	973595	22.5	GTTGTGACATCCCAACAGCAGAGCCTTGTCCCGCGGAATATCTTGGAAAGAG
MAB_0970c		-	1	977384	41	GGTACAGCGACTGCAGGACGAACGGCGTGGAGTCGTCCATCCTGGATAGCAG
MAB_0972		+	1	980082	41.5	ACCTGCGCACCCTCTTGCCGCCCAATATCGATGTACGACAAGATCTTTTCAT
MAB_0974		+	1	982570	44	CCGGTTTCACCTGGCGTCGACTTCAGGCTGTCGCGAGTAACCTTTACCGGGC
MAB_0978		+	1	988182	30.5	GGGACTAATTTCGCGACGCCTTGTGCGAGTCACTGTGCGACGATCCGCTGGA
MAB_0984c		-	1	991486	30	TCGTCGACGGCGGGTTGCTGCCCGGTGAAAGTGGCGCGCATCATCGCCTGGT
MAB_0985		+	1	992093	85.5	ACACGGCACGCCATGCCGATACCCGAGATCCCGGCGCCCACGATGACAATGT
MAB_0987c		-	1	996995	321	GTTCGTGGTCGTCATTCAGGCGCTGCACCAACGTGTTGTAGAATTGATGTGC
MAB_0989		+	1	997998	22.5	CAGGGAGCCAGTGTTCGGGCGGACCAACTGCGCGCGCATACCCTCGATGAAG
MAB_0993c		-	1	1000446	66	TTGCGTATCCGTGGCATCGGTTCGTTCGCGATGTCGGCTAGGGTCAGCGAGT
MAB_0995		+	2	1002010	158.5	CACGGCGCGCCGCTGCGACGACGTCACTCATCGAAGTAGTGTCCCTTCTCAA	1002316	48.5	GGTAGCCAGCCCCAAGTCCGAGCACAAAGCGATCTGGGTAGGCTTGCGCAAG
MAB_1003c		-	1	1009518	286	GTGAAGGTGCGGTACGCGTTGTTCGTCTGTGGACCGTTAGCGTGATAGTCCT
MAB_1007c		-	1	1013661	115	CGTCGTCGATGATGTTGCTCAATTGATGGATGGTGGTGGAGAATTCGCGCAG
MAB_1008c		-	1	1015157	86	CCGAGAGCTTGGCCTCGACGTGATCGCCGACCAGCTTCATGCTGGTGACCGT
MAB_1009c		-	1	1015972	152.5	CTGATCGCCCTGCAGGGACTGAATGACACCTTTGGTGAGATTATCGGCCTGC
MAB_1010c		-	1	1017724	73.5	GCAGTGGCGGTGCTGGGAATGGATTTGGCGTACTGCGGCTTGAGGTTGATGT
MAB_1012c		-	1	1018889	710.5	CATAAGTTGATGCGGTCACGTCACAGCCCCGTCCGCGGGAACATCATGATGT
MAB_1013		+	3	1021702	138	AGGGGCGGCACCGATCAATCCGCCGAGCTGTGTCATGACATCCTTGTAGAAC	1020893	107	GGACCCACGCCGTGACATTGGGCAGTGTGCCGTCGGGCAAGATCCGTACCGA	1021501	24.5	GATTCCGAGCGCGGTGCTGATCAAGCCGGAGACCGTGATCAGCTGAGTGGGC
MAB_1018c		-	1	1027418	35	ATCAGGGGGATTCGTGCTCGCTTGGCCGCCACGGCGGACATGATGAGGGCCT
MAB_1020		+	1	1030761	43	TCGCCGAACAGCACGTTGAAGAACTGCGGCAGCTCGTCGAGGCTGTACTTGC
MAB_1022		+	1	1033116	22	GACCGTCGCTGACAGATCCGATGCCGGCGGCCGTCAGTAACCTGTGCTTCAT
MAB_1023c		-	2	1033592	26	TCGGGCCAATTTGTCATACCTGCGTTGGGCGGCAGGTGAACTATCGAGTTGT	1033933	34	ATCCGGCGAATTGGTCCCGCAGGAAACCATTGGACTGCAATCTGTTCTCCAC
MAB_1026c		-	1	1037138	41	ACGTCGCCGTTGGTCAGCCGCCCCTGCTGCCCGAGCGTAGTGTCGGCGCCGG
MAB_1030		+	2	1039809	36.5	AGCCGATGGCGGCGCCACACCTTGTTCAGGGCGTGCGCCATGATCAACACCC	1039922	89.5	AGTAGCCGTCACCCGAACGCGGGCCGAACCTGCGGGCATAGTCTTCATGGAT
MAB_1033		+	1	1042744	42.5	ACCGCTTGCGGGTGACCGGCCGGCCCGCGATATGCGGCAACATGAAGGGGGC
MAB_1038		+	2	1048441	114	GTCGGCTAGCACCTTGCCACCGGTCTGGCAGGTCGGGCAATACTGGAACGAC	1048262	610.5	GCTCTACCGCATCGGTGAGCACCGACTGCATCGCCTCGTACAATGCGGTCAG
MAB_1041		+	1	1050360	47	TCCCCAACTTGGCGCTGGACAACAGGGTCCAACTTTCGTACTTTTCCAGCAG
MAB_1044c		-	1	1053432	124	GCTCATGAGTGTGCTCCTGTTTCGGTGGGCCAATGGGTAAAGATGTCGGTGT
MAB_1047c		-	1	1055827	79.5	CCAGCCCGGCCTTGACGGTAGTAGGGAGGCCGCCTGCGACGATGAATTGCAG
MAB_1054		+	2	1061834	26.5	GGGTCAGCACCGCGGTCTTGCCCGAGCCGGCACCGGCGACAATGAGCAGCGG	1062900	92.5	ATACCGGTACGGATGAAGATCTCTTCCAGCGACCGGGAATTGTTGTTGGTGC
MAB_1056		+	1	1065929	23.5	GGATCTTCTTGACGATGTGGCCCTTGATGTCCAGGCCCAGAATGTTCTGTGC
MAB_1057		+	1	1067425	49.5	CGATGGCGGTGGAGAAGCCGAAATCGCGCAGCTCGTACATCATCTGGTAGGT
MAB_1060		+	2	1070140	54.5	AGCTCGGGGGTGTGCAGCGGCTTCGGCTTCAACGTGAAATCGTGAATCCGGT	1070350	177.5	CGCAGCACGTCGCGCGCTTCGGCCTCGGTGTCACGGGCGATGATGAAACCGT
MAB_1066		+	1	1078142	49	GCAGAGCTTCCCCACCGCCGCATCCTTGATGGTGATGCTGTACTGGGTGTAC
MAB_1068c		-	1	1080133	53.5	ACGTTGACCTCGGGTGGCAAGAGAATCGTCTGTCCGCCCATGATGGAGAAGG
MAB_1069c		-	1	1081325	41	CTCCCGCAATTGCCGTACCAGCCCGCTGGACAACGCATTACGGTTGTGCGGC
MAB_1072c		-	2	1085185	44	TGGTGTTATGCACGAACAACAGTGGCGTGTTGGTCTGGTTGGCTAGCTGAAT	1085876	26	CACCAGTGAGATCACCGGCAAGCGATTCTTGAAGGCGATATCGTTGGCCCGC
MAB_1077		+	1	1090425	154	CGCAGCGATACCGATGAGCTGGTTGCCCGCAGTGGAGTAAATATGGCCGTGC
MAB_1079		+	1	1093811	449	TCTCGGCTATCCCGAGGTGACACCCGGTCAGATCTCCAGACTAGATAGCTGC
MAB_1093c		-	1	1105354	33	GAGCGGCTCTAGGACTGCCTTGTGCTCAATCTGGGTGGACACTATATGTCGT
MAB_1094		+	1	1106510	43.5	AGCGAGATCGACTCGACGCTCGAAGTTGCTCTCCTCGATACCGTCGAGAAGC
MAB_1095		+	1	1108258	268	AAAGAGTCAAACAGTCCTGCGCGGCGCGATTGGGTGCGATACCGTTGCTCGA
MAB_1096		+	1	1109621	57	CCACCAGGCTCGCTACACGATTCTGTGTCGACGGTAGGACGCTTGCGTGTAG
MAB_1098		+	1	1111465	259	GATTCTTCGAGTTCTCCGCTGCGTGGACTACGTGCATGCATACTGAGAAAAT
MAB_1099c		-	2	1114345	137	GCAGGTCCAGTGGAATCGGGGTTGAGCAGATACGGGACTAGGCTCACTGCAA	1112670	45	ATCGGAAGTCTTGAGCGCTTTCTCCTTCTCGCCGGCGACATACTCGATGTAT
MAB_1100c		-	4	1114601	1003.5	GAAACGTCGGTCCGCCGCCGAGTTGACTCAGGCTCATGTTTACTGTCTCCCT	1115039	266.5	GATGGGTGATTCGGCCGAACCAGCGGACCGTCGGGTGATGGACTGTCGTCGT	1115213	75.5	ATTGCGCATCCGCGGATGCCAATCATCCTCAGACAAGGCAAGCTGCGCATAC	1115128	214	CTTTGAGTTCCACCGCCGCGGGCTCATGGATGCGGGCGTAATCTTCGATCGC
MAB_1101		+	5	1116100	90	GAAGAGTCGGTACGCCTGTGCGCGCTCCTTCGATACGATATGAATCACGTGC	1116157	57.5	CCGACTGCGAAGGAGGTCGGCATCAGATAGAGATTCGCCACGATGGTTGAGT	1116675	22	TAGTACAGATTCGAAGGCTTCGTAGCGTGCGCACCGCAGATAATCTTGTAAC	1117046	28	GATTAGCGAGCCAGTGCTTCTTCTGCTCCAGTGCGGCATCCTTGTCGGTCGT	1117161	30	AGTTTCGCTAGATCTGCCGTCATCGCAATCTCACTGGCAGGATAGCTTGTGG
MAB_1102		+	1	1118281	165.5	CGTCATCGAACTCGTCAGGGTTCCGCAGGTGCGCCGATAATATGATATCTCG
MAB_1103		+	4	1119384	6334	TCGCTTTCAGGATTACTGCGTGGGTGTCTTCGGCGTGATAGCTTTGCAGCGC	1119506	37.5	AAACATAAGGATTGCGGCTGCTTCTGCTCGGCTATAGGTATCTTTTCCATAG	1119665	91	CAAATCGATCGCAACTTGACCATCGTCCTCGTGCAAGTCGAGGATGAGATGA	1119717	29	CGACTTCTACCGGGAACGCATCGCTCGAAGCCACGATGGACAATCTGCAGGA
[truncated: 1,323 more rows]

## Sheet: Orphan
TSS position	TSS strand	TSS read depth	Promoter sequence
[truncated: 54 more rows]
