# Supplementary material for: Functional characterization of the Mycobacterium abscessus genome coupled with condition specific transcriptomics reveals conserved molecular strategies for host adaptation and persistence
Source: BMC Genomics. 2016 Aug 5;17:553. doi: 10.1186/s12864-016-2868-y (PMC4974804; doi:10.1186/s12864-016-2868-y)
Supplement: Additional file 2: Dataset S2. — List of all annotated genomic features and newly identified elements together with their mapped TSSs and expression levels (transcriptome, translatome and proteome). (XLSX 713 kb) [file 12864_2016_2868_MOESM2_ESM.xlsx]

## Sheet: CDS
Locus ID	Start	End	Length (bp)	Length (aa)	Strand	Gene ID	Gene Product	TSS position	RNAseq (RPKM)	Ribosome prolifing (RPKM)	Peptide coverage
MAB_0001	1	1476	1476	492	+	dnaA	Chromosomal replication initiator protein DnaA		58.8018	2.97787	15
MAB_0002	2169	3368	1200	400	+	dnaN	DNA polymerase III, beta subunit (DnaN)	1984	83.6983	74.6993	35
MAB_0003	3419	4312	894	298	+	gnD	6-phosphogluconate dehydrogenase Gnd	3458	62.8897	40.3726	18
MAB_0004	4275	5480	1206	402	+	recF	DNA replication and repair protein RecF	3926	35.8701	8.45963	18
MAB_0005	5473	6024	552	184	+		Conserved hypothetical protein	5438	81.8293	23.3065	3
MAB_0006	6249	8276	2028	676	+		DNA gyrase (subunit B) GyrB (DNA topoisomerase)	6173	131.351	74.132	46
MAB_0007	8409	9620	1212	404	+		Hypothetical protein		39.9711	22.9767	4
MAB_0008	9620	9847	228	76	+		Hypothetical protein		125.093	7.03569	0
MAB_0009	9849	10436	588	196	+		Hypothetical protein	9860	113.488	82.1711	2
MAB_0010c	10485	11699	1215	405	-		Hypothetical protein	11706	28.753	5.04346	2
MAB_0011c	11717	12328	612	204	-		Hypothetical protein		25.4199	5.2947	4
MAB_0012c	12325	12723	399	133	-		Hypothetical protein		21.8891	56.6875	2
MAB_0013c	13080	13916	837	279	-		Probable arylamine n-acetyl transferase		7.66289	3.2581	1
MAB_0014	14060	14284	225	75	+		Hypothetical protein	14028	22.4408	21.1033	0
MAB_0015	14301	14588	288	96	+		Hypothetical protein	14132	17.5319	1.22538	0
MAB_0016	14598	16145	1548	516	+		Conserved hypothetical protein		14.8983	1.74092	0
MAB_0017	16690	17262	573	191	+		Conserved hypothetical protein	16488	24.2921	4.47926	4
MAB_0018c	17269	18189	921	307	-		Putative methyltransferase		4.29693	0.905702	0
MAB_0019	18389	20908	2520	840	+		DNA gyrase (subunit A) GyrA (DNA topoisomerase)	18348	105.002	56.1702	64
MAB_0020	20919	21860	942	314	+		Conserved hypothetical protein	20855	89.238	18.5617	5
MAB_0022c	22158	23429	1272	424	-		Probable permease	23722	2.68209	0.580112	0
MAB_0023	23501	24418	918	306	+		Transcriptional regulator, LysR family	23501	8.02733	3.35506	1
MAB_0024c	24439	24843	405	135	-		Conserved hypothetical protein	24889	108.498	236.779	10
MAB_0025	25003	25539	537	179	+		Peptidyl-prolyl cis-trans isomerase	25003	317.147	165.074	34
MAB_0026	25546	26409	864	288	+		Rhomboid family protein		75.4978	1.03972	1
MAB_0027c	26466	27365	900	300	-		Conserved hypothetical protein	27396	14.5562	11.3003	5
MAB_0028c	27424	27849	426	142	-		Conserved hypothetical protein		49.6526	0.376558	0
MAB_0029c	28004	28267	264	88	-		Conserved hypothetical membrane protein	28338	142.151	647.245	0
MAB_0030	28387	28584	198	66	+		Conserved hypothetical protein	28377	19.298	10.8563	0
MAB_0031	28599	29315	717	239	+		Conserved hypothetical protein		25.6942	1.96882	0
MAB_0032	29373	30047	675	225	+		Glutamine amidotransferase of anthranilate synthase component II (PabA)	29373	37.1992	22.9094	7
MAB_0033c	30054	31940	1887	629	-		Probable serine/threonine-protein kinase PknB	31990	83.383	10.2182	15
MAB_0034c	31940	33202	1263	421	-		Putative serine/threonine-protein kinase PknA		107.832	8.33186	16
MAB_0035c	33199	34713	1515	505	-		Probable penicillin-binding protein PbpA		72.1506	76.8927	2
MAB_0036c	34710	36167	1458	486	-		Probable cell division protein RodA		54.7543	1.95841	0
MAB_0037c	36164	37669	1506	502	-		Possible serine/threonine phosphatase Ppp	37767	147.429	3.70677	14
MAB_0038c	37666	38193	528	176	-		Possible forkhead-associated protein	38200	290.763	13.1855	4
MAB_0039c	38299	39657	1359	453	-		Conserved hypothetical protein	39729	262.787	159.823	31
MAB_0042	40490	41104	615	205	+		Conserved hypothetical protein	40319	9.98522	3.75603	0
MAB_0043	41104	42270	1167	389	+		Putative glutathionylspermidine synthase		9.70571	1.04468	0
MAB_0044	42309	42746	438	146	+		Conserved hypothetical protein		7.78908	7.69107	0
MAB_0045	42883	43470	588	196	+		Hypothetical TetR transcriptional regulator	42853	11.6041	2.83725	1
MAB_0046	43895	44203	309	103	+		Probable PE family protein		2.20817	11.5249	0
MAB_0047	44209	45741	1533	511	+		Probable PPE family protein		3.73876	0.313921	0
MAB_0048	45807	46100	294	98	+		Probable PE family protein		26.9216	6.32925	0
MAB_0049	46123	46413	291	97	+		ESAT-6-like protein		29.5439	11.1352	0
MAB_0050c	46480	46815	336	112	-		Conserved hypothetical protein		2.43687	0.190969	0
MAB_0051	46962	48008	1047	349	+		Conserved hypothetical protein		1.82474	0.12257	0
MAB_0052	48005	48460	456	152	+		Conserved hypothetical protein		3.59117	0.211071	0
MAB_0053c	48482	48982	501	167	-		Probable cytidine/deoxycytidylate deaminase		2.99623	2.24131	0
MAB_0054c	49020	49490	471	157	-		Probable cyanate hydratase (Cyanase)		3.18707	1.02174	0
MAB_0055c	49640	50524	885	295	-		Transcription regulator LysR family	50525	11.5648	0.978795	9
MAB_0056c	50634	54539	3906	1302	-		ATP-dependent helicase HrpA		10.9703	1.72488	0
MAB_0057	54576	55313	738	246	+		Putative short chain dehydrogenase/reductase	54592	1.29438	0.782506	0
MAB_0058c	55310	56521	1212	404	-		Conserved hypothetical protein	56606	160.335	85.0775	14
MAB_0059c	56726	57058	333	111	-		Hypothetical protein		0	0.578067	0
MAB_0060	57232	57879	648	216	+		Possible nitrate/nitrite response transcriptional regulatory protein NarL (LuxR family)	57232	8.84493	1.53482	0
MAB_0061	57885	59072	1188	396	+		Possible two component sensor kinase		3.33121	0.135028	1
MAB_0062	59120	60523	1404	468	+		Pyridine nucleotide-disulphide oxidoreductase family	59077	23.6189	10.8085	5
MAB_0063c	60530	60913	384	128	-		Conserved hypothetical protein	60968	9.95054	11.7804	0
MAB_0064c	61012	62259	1248	416	-		Probable lipase LipE		64.2958	10.2315	11
MAB_0065c	62293	63438	1146	382	-		Probable acyl-CoA dehydrogenase (FadE)	63438	84.0698	70.6324	35
MAB_0066c	63484	64212	729	243	-		Putative transcriptional regulator, AraC family	64212	3.74389	6.2053	0
MAB_0067	64286	65194	909	303	+		Conserved hypothetical protein		1.20101	0.211767	0
MAB_0068	65270	65908	639	213	+		Putative transcriptional regulator, GntR family		13.6678	7.53116	2
MAB_0069	65955	67160	1206	402	+		Major facilitator family transporter		8.59976	1.48975	0
MAB_0070	67187	67573	387	129	+		Conserved hypothetical protein	67185	19.7468	38.8806	0
MAB_0071c	67570	68406	837	279	-		Putative thiosulfate sulfurtransferase (SseB)	68406	15.9779	29.0163	1
MAB_0072c	68434	69264	831	277	-		Putative short chain dehydrogenase/reductase		1.31374	0.231644	0
MAB_0073c	69266	70060	795	265	-		Putative short chain dehydrogenase/reductase	70542	0.514961	0.0403556	0
MAB_0074c	70057	71670	1614	538	-		Putative (cyclohexanone) monooxygenase	71670	1.60646	0.795111	0
MAB_0075	71766	72983	1218	406	+		Putative hydroxylase	71802	1.1204	1.87018	0
MAB_0076	72983	73882	900	300	+		Putative 2,3-dihydroxybiphenyl 1,2-dioxygenase or glyoxalase/bleomycin resistance protein		5.30696	0.499065	0
MAB_0077	74058	74909	852	284	+		Putative transcriptional regulator, IclR family	74008	3.20339	5.57306	0
MAB_0078	74906	75826	921	307	+		Putative lipase/esterase		2.66706	0.0348347	0
MAB_0079c	75823	76080	258	86	-		Conserved hypothetical protein		0.528933	0.373055	0
MAB_0080c	76077	77234	1158	386	-		Putative oxygenase	77234	3.06397	1.77314	0
MAB_0081	77407	79113	1707	569	+		Putative 3-ketosteroid 1-dehydrogenase or fumarate reductase/succinate dehydrogenase	77376	0.559609	0.338307	0
MAB_0082c	79114	79803	690	230	-		Conserved hypothetical protein	80083	50.4326	9.15985	0
MAB_0083	79890	80324	435	145	+		Putative transcriptional regulator, MarR family	79890	3.13712	11.8743	2
MAB_0084	80364	81578	1215	405	+		Conserved hypothetical protein		10.4454	2.08604	1
MAB_0085c	81453	82013	561	187	-		Putative transcriptional regulator	82406	5.35155	7.4345	3
MAB_0086	82086	83018	933	311	+		Putative taurine dioxygenase		5.41178	8.14963	0
MAB_0087c	83095	84654	1560	520	-		Probable alkaline phosphatase		4.89873	0.493581	0
MAB_0088c	84707	85846	1140	380	-		Putative oxidoreductase		30.6447	7.1764	8
MAB_0089c	85846	86763	918	306	-		Conserved hypothetical protein		47.8667	31.5935	5
MAB_0090c	86784	87617	834	278	-		Probable oxidoreductase EphD	87657	34.198	6.30884	7
MAB_0091	88119	92714	4596	1532	+		Putative ferredoxin-dependent glutamate synthase		74.8833	31.5452	65
MAB_0092	92707	94173	1467	489	+		Probable NADH-dependent glutamate synthase (small subunit) GltD		73.023	10.6505	32
MAB_0093	94636	95418	783	261	+		Conserved hypothetical protein	94316	21.7855	2.08968	0
MAB_0094c	95424	96191	768	256	-		Probable methionine aminopeptidase, type I (MAP)		14.2151	26.8609	5
MAB_0095	96267	96533	267	89	+		Hypothetical helix-turn-helix domain protein	96267	16.8664	73.4178	0
MAB_0096	96559	97890	1332	444	+		Conserved hypothetical protein	96559	11.4745	0.843015	0
MAB_0097	97901	98911	1011	337	+		Conserved hypothetical protein (PHP domain protein)	97901	6.07409	4.82352	2
MAB_0098	98956	99549	594	198	+		Putative TetR-family transcriptional regulator	98956	2.75686	3.94283	0
MAB_0099	99546	101108	1563	521	+		Probable monooxygenase		2.70659	0.533686	0
MAB_0100	101092	101922	831	277	+		Putative short chain dehydrogenase/reductase		4.92652	0.386074	0
MAB_0101	101919	103169	1251	417	+		Probable cytochrome P450		4.69063	0.487268	0
MAB_0102	103162	103758	597	199	+		Putative methyltransferase		2.28584	0.0537399	0
MAB_0103	103872	105362	1491	497	+		Probable monooxygenase EthA	103872	38.3492	59.905	20
MAB_0104	105363	106145	783	261	+		Probable enoyl-CoA hydratase/isomerase		10.9799	0.737534	0
MAB_0105c	106396	107634	1239	413	-		Probable oxidoreductase	107624	20.7065	1.13934	3
MAB_0106c	107679	108866	1188	396	-		Conserved hypothetical protein		23.0887	2.70057	5
MAB_0107c	108866	109354	489	163	-		Conserved hypothetical protein	109354	86.2322	101.169	7
MAB_0108c	109422	110027	606	202	-		Hypothetical protein	110123	127.457	69.0891	3
MAB_0109c	110177	110743	567	189	-		Putative copper resistance protein, CopC family		64.0204	8.94016	0
MAB_0110c	110743	111411	669	223	-		Conserved hypothetical membrane protein		91.5884	18.1754	6
MAB_0111c	111415	112071	657	219	-		Conserved hypothetical protein		36.349	70.0742	15
MAB_0112	112307	113848	1542	514	+		Hypothetical protein	112319	75.0467	15.2299	0
MAB_0113	113915	114406	492	164	+		Conserved hypothetical protein	113863	43.824	18.3237	5
MAB_0114	114403	115518	1116	372	+		Conserved hypothetical protein		19.0757	0.891187	3
MAB_0115c	115623	116021	399	133	-		Conserved hypothetical protein	116426	531.494	1219.79	26
MAB_0116	116943	117110	168	56	+		Hypothetical protein	116475	27.6178	0.381937	0
MAB_0117c	117199	117732	534	178	-		Conserved hypothetical protein	117788	47.7882	15.6809	2
MAB_0118c	117899	118522	624	208	-		Probable superoxide dismutase (Mn)	118628	712.065	1565.27	11
MAB_0119c	118728	118883	156	52	-		Hypothetical protein		591.347	112.084	0
MAB_0120	119060	119806	747	249	+		Probable peptide methionine sulfoxide reductase	119060	28.6813	40.8443	8
MAB_0121	120051	120377	327	109	+		Rhodanese-like protein	119871	32.9685	21.5847	5
MAB_0122	120459	121622	1164	388	+		Conserved hypothetical protein	120459	47.5985	31.6417	4
MAB_0123	121597	122460	864	288	+		Putative glycerophosphoryl diester phosphodiesterase	121597	58.9135	9.76593	3
MAB_0124	122517	123587	1071	357	+		Conserved hypothetical protein (GGDEF domain)	122517	15.0353	0.958588	0
MAB_0125c	123584	124501	918	306	-		Conserved hypothetical protein	124984	56.7859	12.896	5
MAB_0126c	124627	125172	546	182	-		Possible bacterioferritin BfrB	125172	1516.61	1749.51	27
MAB_0127c	125344	125901	558	186	-		Possible bacterioferritin BfrB	125901	84.6178	352.968	18
MAB_0128c	125920	126861	942	314	-		Possible transcriptional regulator	127145	13.4726	0.54493	0
MAB_0129c	127155	127907	753	251	-		Abortive infection protein	127907	8.88017	1.61905	0
MAB_0130	127948	128628	681	227	+		Putative hydrolase	127939	61.3189	42.4001	2
MAB_0131c	128625	129410	786	262	-		Conserved hypothetical protein		3.81962	5.95939	0
MAB_0132	129546	130472	927	309	+		Probable prephenate dehydratase PheA		62.2703	19.4158	6
MAB_0133	130436	131155	720	240	+		Probable phosphoglycerate mutase	130381	49.8475	7.79789	5
MAB_0134c	131476	133215	1740	580	-		Probable pyruvate dehydrogenase	133260	12.8622	9.8092	14
MAB_0135	133293	133502	210	70	+		Hypothetical protein		0	0	0
MAB_0136	133580	134686	1107	369	+		Conserved hypothetical protein		1.10947	2.20261	0
MAB_0137	134683	135246	564	188	+		Conserved hypothetical protein		1.93567	0.967033	0
MAB_0138	135366	135980	615	205	+		Putative transcriptional regulator, TetR family	135300	24.1864	9.28573	3
MAB_0139c	135937	136827	891	297	-		Probable hydrolase, alpha/beta fold family		6.43268	0.972204	0
MAB_0140c	136824	138371	1548	516	-		Probable monooxygenase	138865	5.81826	1.886	0
MAB_0141c	138368	139402	1035	345	-		Putative esterase		4.08735	0.526963	0
MAB_0142c	139399	140937	1539	513	-		Putative monooxygenase	141267	7.27102	2.0638	0
MAB_0143c	140934	141794	861	287	-		Putative oxidoreductase EphD		4.75486	6.29731	0
MAB_0144c	141791	142663	873	291	-		Putative oxidoreductase EphD		4.22056	3.85875	0
MAB_0145c	142855	143487	633	211	-		Probable transcriptional regulator, TetR family	143534	11.2104	15.5599	4
MAB_0146	143651	144400	750	250	+		Putative magnesium transport MgtC family protein		0.727811	0.171108	0
MAB_0147c	144411	145154	744	248	-		Conserved hypothetical protein		82.3557	3.36351	12
MAB_0148c	145151	146191	1041	347	-		PPE family protein		120.472	70.545	20
MAB_0149c	146195	146566	372	124	-		Hypothetical protein	146657	95.7453	144.804	6
MAB_0150c	146712	147062	351	117	-		Conserved hypothetical protein		69.9819	0	0
MAB_0151c	147109	148782	1674	558	-		Conserved hypothetical protein	148785	162.633	6.51621	16
MAB_0152	148859	149305	447	149	+		Putative ankyrin-like protein	148859	24.7285	8.32572	5
MAB_0153	149348	150604	1257	419	+		seryl-tRNA synthetase (SerS)	149065	48.9622	22.1797	25
MAB_0154	150601	151431	831	277	+		Conserved hypothetical protein	150244	26.439	10.3854	6
MAB_0155	151479	151937	459	153	+		Conserved hypothetical protein	151479	12.487	1.74743	0
MAB_0156c	151934	153487	1554	518	-		Iron-sulfur cluster-binding protein, RIESKE family	153487	27.7496	19.9227	25
MAB_0157	153616	154053	438	146	+		Hypothetical transcriptional regulator, MarR	153128	4.98501	1.9777	2
MAB_0158c	154064	154777	714	238	-		ABC transporter, ATP-binding protein	154777	7.64508	1.30308	1
MAB_0159	154907	155872	966	322	+		Hypothetical 2-nitropropane dioxygenase		1.97775	3.98543	0
MAB_0160	155876	156286	411	137	+		Probable 4-oxalocrotonate tautomerase		2.65625	2.65405	0
MAB_0161	156299	157189	891	297	+		Probable transcriptional regulator, LysR family		9.49585	5.65319	4
MAB_0162c	157190	157753	564	188	-		Conserved hypothetical protein	157753	13.0658	3.2424	0
MAB_0163c	157799	158521	723	241	-		Probable phosphotransferase	158473	10.5699	8.91927	0
MAB_0164	158566	159339	774	258	+		Probable short chain dehydrogenase/reductase	158566	46.1934	68.6421	7
MAB_0165	159387	160193	807	269	+		Putative acyltransferase	159387	115.834	55.5783	10
MAB_0166	160194	160958	765	255	+		Putative acyltransferase		49.4127	19.3755	7
MAB_0167	160955	161773	819	273	+		Putative hydrolase		37.157	5.9543	6
MAB_0168c	161788	163533	1746	582	-		Putative N-acetymuramoyl-L-alanine amidase	163587	90.5856	9.64687	0
MAB_0169c	163739	164554	816	272	-		Putative exported repetitive protein precursor	164665	917.791	349.057	0
MAB_0170	164830	166068	1239	413	+		UDP-galactopyranose mutase (Glf)		63.5513	13.2837	6
MAB_0171	166052	168013	1962	654	+		Conserved hypothetical protein (galactofuranosyl transferase?)		87.6378	21.5193	20
MAB_0172	168010	168573	564	188	+		Probable phosphoesterase	167891	64.361	11.3769	1
MAB_0173	168570	169484	915	305	+		UbiA prenyltransferase family protein		63.8326	7.81907	2
MAB_0174	169498	171483	1986	662	+		Conserved hypothetical protein		36.2119	1.08235	5
MAB_0175	171674	172648	975	325	+		Antigen 85-C precursor	171602	735.649	149.16	22
MAB_0176	172726	173727	1002	334	+		Antigen 85-A precursor		826.278	225.636	30
MAB_0177	173985	174962	978	326	+		Antigen 85-A/B/C precursor	173985	1221.9	607.341	46
MAB_0178	175203	176213	1011	337	+		Hypothetical cutinase precursor		94.8908	92.3132	8
MAB_0179	176517	178430	1914	638	+		Probable fatty-acid-CoA ligase FadD	176287	124.986	82.1512	67
MAB_0180	178481	183829	5349	1783	+		Polyketide synthase PKS13		109.167	30.4873	135
MAB_0181	183845	185398	1554	518	+		Propionyl-CoA carboxylase, beta subunit (PccB)	183777	232.359	95.5463	38
MAB_0182c	185461	185886	426	142	-		Hypothetical protein	186039	8.96951	7.00398	0
MAB_0183c	185913	186887	975	325	-		Putative cation transporter	186916	5.59855	1302.62	0
MAB_0184c	187043	187225	183	61	-		Hypothetical protein		9.69421	0	0
MAB_0185c	187307	190522	3216	1072	-		Probable arabinosyltransferase B		60.6368	4.23979	15
MAB_0186c	190519	193812	3294	1098	-		Probable arabinosyltransferase A	193812	57.6267	3.59397	11
MAB_0187	193996	195162	1167	389	+		Conserved hypothetical protein	193964	4.44358	2.19933	0
MAB_0188c	195237	195419	183	61	-		Hypothetical protein		5.21996	19.986	0
MAB_0189c	195541	198798	3258	1086	-		Probable arabinosyltransferase C	198798	31.5402	5.0517	20
MAB_0190c	198847	200739	1893	631	-		Conserved hypothetical protein		29.0519	0.627079	1
MAB_0191c	200747	201526	780	260	-		Putative short chain dehydrogenase/reductase	201709	92.0261	57.3787	19
MAB_0192c	201545	203068	1524	508	-		Probable oxidoreductase		66.0833	7.72596	29
MAB_0193c	202975	203388	414	138	-		Conserved hypothetical protein	203388	14.5035	6.89701	0
MAB_0194	203672	205336	1665	555	+		Dihydroxyacetone kinase family protein	203475	26.7192	2.21592	2
MAB_0195c	205340	206164	825	275	-		Putative hydrolase, alpha/beta hydrolase fold		1.15788	0.155553	0
MAB_0196c	206233	207666	1434	478	-		Putative transcriptional regulator, GntR family	207666	1.42745	0.917289	0
MAB_0197	207716	208180	465	155	+		Putative alkylhydroperoxidase AhpD core		12.3258	36.1534	0
MAB_0198	208241	208870	630	210	+		Conserved hypothetical protein	208241	55.8855	20.7774	0
MAB_0199	208913	210406	1494	498	+		Probable phosphoesterase, PA-phosphatase related protein	208913	13.884	6.1202	7
MAB_0200c	210360	211040	681	227	-		Probable phosphoesterase, PA-phosphatase related protein		16.8326	0.424001	0
MAB_0201c	211043	211930	888	296	-		Probable O-antigen/lipopolysaccharide transport integral membrane protein ABC transporter RfbD		29.9669	6.28648	3
MAB_0202c	211878	212816	939	313	-		Probable glycosyl transferase		33.8618	1.46918	10
MAB_0203c	212809	213600	792	264	-		Probable o-antigen/lipopolysaccharide transport ATP-binding protein ABC transporter RfbE		38.9407	2.67356	6
MAB_0204c	213610	214128	519	173	-		Conserved hypothetical protein	214190	99.1275	19.5958	6
MAB_0205c	214125	216113	1989	663	-		Conserved hypothetical protein	216324	23.3959	2.41951	8
MAB_0206	216223	217419	1197	399	+		Possible aminotransferase/cysteine desulfurase	216131	61.791	15.4651	19
MAB_0207c	217436	218422	987	329	-		Probable quinone oxidoreductase	218422	9.95487	6.82611	9
MAB_0208	218525	219028	504	168	+		Putative MarR-family transcriptional regulator	218426	33.8454	9.61209	9
MAB_0209	219659	223093	3435	1145	+		Hypothetical protein	219588	10.3689	0.765876	0
MAB_0210	223098	223472	375	125	+		Conserved hypothetical protein	222932	126.275	76.913	0
MAB_0211	223580	224029	450	150	+		Hypothetical protein	223375	69.1421	4.42029	0
MAB_0212	224223	224687	465	155	+		Conserved hypothetical protein		6.16292	1.93186	0
MAB_0213c	224804	225715	912	304	-		Conserved hypothetical protein	225715	9.87573	7.70408	0
MAB_0214c	225938	226459	522	174	-		Conserved hypothetical protein (OsmC-like)		21.6984	6.0232	3
MAB_0215	226667	227335	669	223	+		Possible transcriptional regulator	226572	7.75135	1.15095	0
MAB_0216	227341	227661	321	107	+		Conserved hypothetical protein		7.2271	1.19935	0
MAB_0217c	227683	229566	1884	628	-		Probable cysteine desulfurase		143.78	19.6686	6
MAB_0218c	229553	230476	924	308	-		Conserved hypothetical protein	230513	259.49	181.177	12
MAB_0219	230893	232164	1272	424	+		Conserved hypothetical protein	230697	2.46752	8.29813	0
MAB_0220c	232161	233204	1044	348	-		Putative phenylalanine aminotransferase	233204	18.2999	4.73251	16
MAB_0221c	233621	234670	1050	350	-		Putative phage integrase		19.365	6.99709	0
MAB_0222c	234777	235388	612	204	-		Putative DNA-binding protein		15.8317	37.692	6
MAB_0223	235501	235665	165	55	+		Hypothetical protein		0	3.49993	0
MAB_0224	235665	235976	312	104	+		Hypothetical protein		1.74955	0.308488	0
MAB_0225	235976	236137	162	54	+		Hypothetical protein		1.68475	0.198042	0
MAB_0226	236137	236853	717	239	+		Hypothetical protein		0.190327	0.0894916	0
MAB_0227	236850	237158	309	103	+		Hypothetical protein		0.883266	0.103828	0
MAB_0228	237158	237334	177	59	+		Hypothetical protein		0.770987	0	0
MAB_0229	237313	237867	555	185	+		Hypothetical protein		0.737647	0.115613	0
MAB_0230	237901	238659	759	253	+		Hypothetical protein		1.07877	1.3949	0
MAB_0231	238662	239084	423	141	+		Conserved hypothetical protein		0.322611	0.0758457	0
MAB_0232	239081	239464	384	128	+		Hypothetical protein		0.355377	0	0
MAB_0233	239529	243512	3984	1328	+		Putative phage tail tape measure protein TMP		0.0342532	0.0080529	0
MAB_0234	243582	243893	312	104	+		Hypothetical protein		0.437387	0.411317	0
MAB_0235	243896	244633	738	246	+		Hypothetical protein		0.184911	0.17389	1
MAB_0236	244648	244896	249	83	+		Hypothetical protein		1.0961	0	0
MAB_0237	244821	245198	378	126	+		Bacteriophage protein		0	0.084875	0
MAB_0238	245301	245642	342	114	+		Hypothetical protein		0	0.187618	0
MAB_0239	245635	245997	363	121	+		Hypothetical protein		0	0.0883822	1
MAB_0240	245987	246655	669	223	+		Conserved hypothetical protein (thiopurine S-methyltransferase?)		0	0.287738	0
MAB_0241	246643	247602	960	320	+		Bacteriophage protein		1.99011	0.434454	0
MAB_0242	247688	247981	294	98	+		Hypothetical protein	247643	99.7956	93.411	2
MAB_0243	247991	249091	1101	367	+		Hypothetical protein		72.2606	9.4121	0
MAB_0244	249088	249594	507	169	+		Hypothetical protein	249036	163.919	19.8065	1
MAB_0245c	249595	249819	225	75	-		Hypothetical protein	249819	115.237	17.9663	0
MAB_0246	250100	250534	435	145	+		Hypothetical protein		31.3712	2.0651	0
MAB_0247c	250524	251075	552	184	-		Putative acetyltransferase		2.96662	0.523088	0
MAB_0248c	251072	251665	594	198	-		Putative regulatory protein, TetR family	251665	6.89215	8.53379	6
MAB_0249	251779	252003	225	75	+		Conserved hypothetical protein		0	3.70734	0
MAB_0250	252103	253692	1590	530	+		Hypothetical GMC-type oxidoreductase	252103	29.0953	18.6645	12
MAB_0251	253759	254052	294	98	+		Hypothetical protein	253359	25.5291	5.56537	0
MAB_0252	254052	255923	1872	624	+		Conserved hypothetical protein		10.6431	1.01115	0
MAB_0253	255920	256432	513	171	+		Hypothetical protein		23.9412	3.56475	0
MAB_0254c	256429	257100	672	224	-		Putative phosphoglycerate mutase	257100	14.012	9.97811	2
MAB_0255	257385	258620	1236	412	+		Putative acyl-CoA dehydrogenase	257385	22.0817	7.86494	13
MAB_0256c	258610	259911	1302	434	-		Conserved hypothetical protein	259911	10.2715	0.344976	0
MAB_0257c	259932	260312	381	127	-		Hypothetical protein	260312	83.8129	64.4181	0
MAB_0258c	260416	261498	1083	361	-		Putative dihydropicolinate reductase		18.3969	7.99847	2
MAB_0259c	261527	262309	783	261	-		Putative short-chain dehydrogenase/reductase	262335	16.9056	11.4318	6
MAB_0260	262369	262989	621	207	+		Probable transcriptional regulator, TetR	262368	6.37274	0.826608	1
MAB_0261	263053	263985	933	311	+		Probable amino acid ABC transporter, substrate binding	263053	31.8856	1.99443	0
MAB_0262	263990	265096	1107	369	+		Probable amino acid ABC transporter, ATP-binding	263617	18.4911	1.18825	0
MAB_0263	265098	265751	654	218	+		Possible osmoprotectant (glycine betaine/ carnitine/choline/l-proline) ABC transporter ProW		12.5197	0.343393	0
MAB_0264	265748	266500	753	251	+		Possible osmoprotectant (glycine betaine/ carnitine/choline/l-proline) ABC transporter ProZ		8.88017	0.12782	0
MAB_0265	266558	267136	579	193	+		Conserved hypothetical protein	266558	50.9091	14.1297	6
MAB_0266c	267133	268092	960	320	-		Probable prephenate dehydrogenase TyrA	268092	13.9308	14.6043	11
MAB_0267	268164	268694	531	177	+		Conserved hypothetical protein		44.7172	68.5157	7
MAB_0268	268691	269149	459	153	+		Cytidine/deoxycytidylate deaminase family protein		19.9197	2.02701	2
MAB_0269c	269212	269547	336	112	-		Hypothetical protein	269541	6.49831	0.381937	0
MAB_0270c	269735	270031	297	99	-		Hypothetical protein		1.37843	1.62034	0
MAB_0271	270714	271286	573	191	+		Hypothetical protein	270327	55.4908	14.5016	0
MAB_0272	271283	272170	888	296	+		Hypothetical protein	271177	89.9007	21.7137	4
MAB_0273c	272306	272554	249	83	-		Hypothetical protein		10.413	0	0
MAB_0274c	272701	273252	552	184	-		Conserved hypothetical protein	273252	70.2101	37.488	5
MAB_0275	273306	274526	1221	407	+		Queuine tRNA-ribosyltransferase (TGT)	273148	30.0647	4.07275	4
MAB_0276	274574	275803	1230	410	+		Probable cytochrome P450	274574	24.2974	62.4179	3
MAB_0277c	275879	277324	1446	482	-		Probable amino acid ABC transporter, permease	277324	6.70054	0.465932	0
MAB_0278c	277369	278244	876	292	-		Putative glutamyl-tRNA synthetase or glutamyl-Q tRNA(Asp) synthetase	278249	9.81424	0.62261	2
MAB_0279c	278241	279272	1032	344	-		Probable DNA ligase LigC	279311	17.4548	7.74089	7
MAB_0280	279324	280244	921	307	+		Conserved hypothetical protein	279323	60.0089	2.96095	5
MAB_0281	280352	281611	1260	420	+		Conserved hypothetical protein		31.7334	1.85876	1
MAB_0282	281608	282114	507	169	+		Conserved hypothetical protein	281608	32.0302	10.188	0
MAB_0283c	282111	282761	651	217	-		Conserved hypothetical protein	282784	71.2718	4.04114	0
MAB_0284c	282881	284059	1179	393	-		Major facilitator superfamily		0.115746	0	0
MAB_0285	284155	285129	975	325	+		Putative oxidoreductase	283792	4.33887	3.22473	0
MAB_0286	285255	285785	531	177	+		Conserved hypothetical protein	285042	0.770987	0.181258	0
MAB_0287	285782	287347	1566	522	+		Probable fatty-acid-CoA ligase FadD		0	0.0204871	0
MAB_0288	287347	288552	1206	402	+		Putative monooxygenase (salicylate/ hydroxybenzoate hydroxylase	287093	0.113155	0	0
MAB_0289	288553	290481	1929	643	+		Conserved hypothetical protein		0.56595	0.133054	0
MAB_0290	290478	291860	1383	461	+		Probable 3-carboxymuconate cycloisomerase (PcaB)		1.38142	0.0695938	3
MAB_0291	291987	293840	1854	618	+		Conserved hypothetical protein (transcriptional regulator CdaR?)	291960	3.16504	0.519138	0
MAB_0292c	293736	295022	1287	429	-		Putative ISXo8 transposase		1.37843	1.47077	0
MAB_0294	295336	296961	1626	542	+		Putative carboxylesterase, type B		0.671413	0.0789243	0
MAB_0295	296978	298159	1182	394	+		Putative phenazine biosynthesis protein PhzC		0.461809	1.05857	0
MAB_0296	298153	298911	759	253	+		Putative 2,3-dihydro-2,3-dihydroxybenzoate dehydrogenase		1.25857	0.718586	0
MAB_0297	298915	299550	636	212	+		Probable isochorismatase (phenazine biosynthesis) PhzD	298687	0.858268	0.55489	0
MAB_0298	299547	301403	1857	619	+		Putative phenazine biosynthesis protein PhzE		0.808353	0.31098	0
MAB_0299	301400	302359	960	320	+		Putative amidohydrolase (aminocarboxymuconate-semialdehyde decarboxylase)	301407	17.3424	5.41396	4
MAB_0300c	302356	302937	582	194	-		Putative transcriptional regulator, TetR family	302937	7.50321	8.26875	0
MAB_0301	303030	304238	1209	403	+		Putative carboxylesterase		1.58024	1.06146	0
MAB_0302	304263	305390	1128	376	+		Putative monooxygenase		1.08881	1.16613	0
MAB_0303	305387	306196	810	270	+		Putative dioxygenase (1H-3-hydroxy-4-oxoquinaldine 2,4-dioxygenase)		2.19017	2.53493	0
MAB_0304	306257	306592	336	112	+		Hypothetical protein	306110	212.414	116.204	0
MAB_0305	306706	307989	1284	428	+		Putative aminotransferase		49.5269	22.9127	7
MAB_0306c	307986	308642	657	219	-		Hypothetical protein		10.5931	3.12526	0
MAB_0307c	308674	309408	735	245	-		Hypothetical protein	309408	39.3612	13.1386	1
MAB_0308c	309438	309986	549	183	-		Hypothetical protein	310279	7.70565	2.04535	2
MAB_0309	310222	312261	2040	680	+		DNA polymerase III, subunit gamma/tau		27.4936	9.16874	19
MAB_0310c	312258	313568	1311	437	-		Putative cyclopropane-fatty-acyl-phospholipid synthase		60.9979	23.7378	17
MAB_0311c	313565	314935	1371	457	-		Conserved hypothetical protein		65.296	7.39471	5
MAB_0312c	315003	316277	1275	425	-		Enolase (Eno)		19.4797	3.97574	0
MAB_0313c	316274	317248	975	325	-		Putative aminoglycoside phosphotransferase		14.6962	1.90851	1
MAB_0314c	317235	317819	585	195	-		Possible transcriptional regulator, TetR family	317966	27.0596	2.19369	4
MAB_0315	317998	319191	1194	398	+		Conserved hypothetical protein		13.2579	9.00144	0
MAB_0316	319205	320026	822	274	+		Probable enoyl-CoA hydratase		13.4472	0.936722	0
MAB_0317	320076	320516	441	147	+		Conserved hypothetical protein	320036	58.7943	129.277	17
MAB_0318c	320513	321331	819	273	-		Conserved hypothetical protein	321331	295.923	44.0697	4
MAB_0319	321428	321772	345	115	+		Conserved hypothetical protein	321371	278.862	92.4355	10
MAB_0320	321765	322373	609	203	+		Recombination protein RecR		77.5316	4.58325	8
MAB_0321c	322384	323085	702	234	-		Hypothetical protein		2.72152	2.05659	0
MAB_0322c	323103	323705	603	201	-		Hypothetical protein		1.13155	1.38334	0
MAB_0323c	323941	324651	711	237	-		Putative cobyric acid synthase CobQ2		23.2239	1.39883	9
MAB_0324c	324648	325916	1269	423	-		Putative Mur ligase family protein	325916	28.1747	7.9638	4
MAB_0325c	325992	326576	585	195	-		Hypothetical protein		2.33273	4.88096	0
MAB_0326	326824	327261	438	146	+		Putative transcriptional regulator, MarR family	326823	17.7591	1.31847	2
MAB_0327	327310	328368	1059	353	+		Possible aminoglycoside phosphotransferase	327310	11.3398	1.45417	0
MAB_0328	328365	329546	1182	394	+		Putative acyl-CoA dehydrogenase		21.1278	13.6528	6
MAB_0329	329582	330565	984	328	+		DNA polymerase III, epsilon subunit (DnaQ)	329582	61.2981	6.32525	5
MAB_0330	330537	331730	1194	398	+		Beta-lactamase		34.5162	1.10167	0
MAB_0331c	331731	331979	249	83	-	rpsR.2	30S ribosomal protein S18.2		1186.53	3.99424	5
MAB_0332c	331979	332284	306	102	-	rpsN.2	30s ribosomal protein S14.2		1086.81	110.507	1
MAB_0333c	332286	332450	165	55	-	rpmG.1	50S ribosomal protein L33		1420.06	19.0552	5
MAB_0334c	332450	332698	249	83	-	rpmB.2	50S ribosomal protein L28-2		996.904	6.05578	8
MAB_0335	332819	334006	1188	396	+		Probable cobalamin synthesis protein	332764	391.13	30.3004	10
MAB_0336	334006	334248	243	81	+	rpmE.2	50S ribosomal protein L31 type B		1067.57	86.8742	5
MAB_0337c	334320	336143	1824	608	-		Probable 2-isopropylmalate synthase (LeuA)		77.5843	93.9088	80
MAB_0338c	336140	336295	156	52	-		Hypothetical protein	336258	90.1016	140.259	0
MAB_0339	336332	337369	1038	346	+		Hypothetical protein	336173	14.856	2.59629	0
MAB_0340	337477	338391	915	305	+		Hypothetical protein		19.985	1.96353	0
MAB_0341	338405	339010	606	202	+		Putative transcriptional regulator, TetR family	338206	13.7365	36.1593	4
MAB_0342c	339391	339993	603	201	-		Putative nitroreductase family protein	339993	11.7681	13.4609	8
MAB_0343	340079	341344	1266	422	+		Aspartate kinase		138.728	100.835	30
MAB_0344	341371	342408	1038	346	+		Aspartate-semialdehyde dehydrogenase (Asd)		84.2715	27.601	31
MAB_0345	342471	342983	513	171	+		Hypothetical protein	342471	39.6359	8.63044	0
MAB_0346	343042	344208	1167	389	+		Conserved hypothetical protein	342757	15.4356	1.15465	0
MAB_0347	344374	345588	1215	405	+		Cell division control protein 48 CDC48	344271	4.49266	1.82198	9
MAB_0348	345585	346640	1056	352	+		Hypothetical conserved TPR domain protein	345556	5.5568	0.243051	0
MAB_0349c	346637	347470	834	278	-		Putative hydrolase, alpha/beta fold	347470	20.7806	13.1947	6
MAB_0350	347527	347877	351	117	+		Conserved hypothetical protein	347519	10.8861	2.65071	0
MAB_0351	348158	349621	1464	488	+		Catalase	347921	52.9453	33.3757	17
MAB_0352	349685	350323	639	213	+		Conserved hypothetical protein	349685	60.8645	40.1662	3
MAB_0353	350323	350973	651	217	+		Conserved hypothetical protein	350332	61.0003	10.2014	3
MAB_0354c	351329	352462	1134	378	-		Oxidoreductase, 2-nitropropane dioxygenase family		4.81357	12.5898	1
MAB_0355	352611	353936	1326	442	+		Probable ammonium transporter	352578	16.4663	8.85542	0
MAB_0356c	353920	354534	615	205	-		Conserved hypothetical protein		2.21894	20.8668	0
MAB_0357c	354629	355198	570	190	-		Conserved hypothetical protein		5.26706	4.55913	5
MAB_0358	355347	356009	663	221	+		Hypothetical conserved membrane protein PknM or conserved lipoprotein LppH	355335	5.96904	10.4523	0
MAB_0359	356059	356985	927	309	+		Putative fructokinase	356059	7.94939	0.622966	0
MAB_0360	357046	357708	663	221	+		Conserved hypothetical protein		6.79236	1.35493	0
MAB_0361	357727	358353	627	209	+		Conserved hypothetical protein		5.65882	4.45167	0
MAB_0362c	358350	359228	879	293	-		N-acetylglucosamine-6-phosphate deacetylase NagA		29.9632	2.11695	0
MAB_0363c	359230	360261	1032	344	-		Glutamine-fructose-6-phosphate transaminase		69.2902	14.5802	5
MAB_0364c	360258	361160	903	301	-		ATPase, BadF/BadG/BcrA/BcrD type		51.5331	2.94891	2
MAB_0365c	361157	362551	1395	465	-		Probable sugar-transport integral membrane protein	362841	32.7711	3.49575	1
MAB_0366	362594	363481	888	296	+		Conserved hypothetical protein (hydride transferase/luciferase?)		14.5993	4.80518	8
MAB_0367c	363450	363890	441	147	-		Conserved hypothetical protein	363890	10.8305	3.27375	0
MAB_0368	363950	364729	780	260	+		Short-chain dehydrogenase/reductas	363950	107.597	265.094	31
MAB_0369	364765	366015	1251	417	+		Glutamate--cysteine ligase GshA	364765	60.8691	10.3096	2
MAB_0370	366012	367295	1284	428	+		Conserved hypothetical protein	365968	28.9084	1.52418	2
MAB_0371	367297	367977	681	227	+		Conserved hypothetical protein	367322	25.4493	2.49689	2
MAB_0372	367974	368942	969	323	+		Conserved hypothetical protein	367642	28.7294	7.84686	5
MAB_0373	368939	370021	1083	361	+		Probable aminotransferase		18.9009	1.59969	4
MAB_0374c	370074	371549	1476	492	-		Conserved hypothetical protein	371549	13.9608	2.58662	0
MAB_0375	371743	372042	300	100	+		Hypothetical protein	371387	22.7441	17.2177	0
MAB_0376	372039	373199	1161	387	+		Conserved hypothetical protein (peptidase?)		21.6275	7.76507	7
MAB_0377	373238	373849	612	204	+		Putative transcriptional regulator, TetR family	373238	18.7304	1.1533	2
MAB_0378	374045	375274	1230	410	+		Probable lipid-transfer protein Ltp1/thiolase	374008	15.7545	15.624	15
MAB_0379	375291	376142	852	284	+		Conserved hypothetical protein (MaoC-like dehydratase?)		36.0382	1.9581	1
MAB_0380	376186	377064	879	293	+		Probable short-chain dehydrogenase/reductase	375832	24.6847	10.4388	2
MAB_0381	377163	377966	804	268	+		Glycerol uptake facilitator protein (GlpF)	377154	27.6663	5.70626	0
MAB_0382	377959	379473	1515	505	+		Glycerol kinase (GlpK)	377478	29.0944	13.8919	11
MAB_0383c	379550	380275	726	242	-		Putative transcriptional regulator, PadR-like	380316	20.3005	91.2988	7
MAB_0384	380424	380798	375	125	+		Conserved hypothetical protein	380424	37.8462	9.41094	0
MAB_0385	380803	382041	1239	413	+		Conserved hypothetical protein (cation transporter?)		12.8865	0.181258	0
MAB_0386c	381942	382781	840	280	-		Conserved hypothetical membrane protein	382781	13.1591	1.45136	0
MAB_0387	382808	383800	993	331	+		Conserved hypothetical protein		8.93273	4.65248	1
MAB_0388c	383804	385153	1350	450	-		Conserved hypothetical protein		8.18788	0.23765	0
MAB_0389c	385153	386127	975	325	-		Putative regulatory protein	386578	21.5544	6.7127	6
MAB_0390c	386124	387263	1140	380	-		Conserved hypothetical protein		11.8509	0.365856	0
MAB_0391c	387260	387904	645	215	-		Conserved hypothetical membrane protein		12.6944	0.348185	0
MAB_0392c	387904	389112	1209	403	-		Conserved hypothetical protein	389112	14.4479	1.56566	0
MAB_0393	389211	389909	699	233	+		Possible methyltransferase	388883	1.75706	2.75388	0
MAB_0394c	389906	391234	1329	443	-		Conserved hypothetical protein		3.28583	0.265546	0
MAB_0395c	391327	392151	825	275	-		Conserved hypothetical protein		49.2927	0.466658	0
MAB_0396c	392190	392798	609	203	-		Hypothetical protein	392837	239.541	28.0263	3
MAB_0397c	392881	393765	885	295	-		Conserved hypothetical protein	393765	34.0776	2.1751	0
MAB_0398c	393871	395529	1659	553	-		Exodeoxyribonuclease V, alpha subunit (RecD)		7.64992	0.444788	1
MAB_0399c	395526	398771	3246	1082	-		Exodeoxyribonuclease V, beta subunit (RecB)	398792	8.40817	0.751167	0
MAB_0400c	398768	402001	3234	1078	-		Exodeoxyribonuclease V, gamma subunit (RecC)	402005	7.63763	0.605147	0
MAB_0401	402198	403433	1236	412	+		Putative acyltransferase	402106	24.4002	4.12715	0
MAB_0402	403493	404197	705	235	+		Conserved hypothetical protein	403454	58.2636	21.616	11
MAB_0403	404240	404734	495	165	+		Conserved hypothetical protein	404240	23.9847	2.07404	0
MAB_0404c	404737	405453	717	239	-		Putative acetyltransferase		20.936	7.83051	4
MAB_0405c	405601	406188	588	196	-		Hypothetical protein	406636	532.63	342.871	15
MAB_0406c	406764	407834	1071	357	-		Cysteine synthase/cystathionine beta-synthase family		25.1013	1.94713	0
MAB_0407c	407836	408798	963	321	-		Conserved hypothetical protein (metallophospho esterase?)		68.1615	74.6931	3
MAB_0408c	408905	411340	2436	812	-		Probable bifunctional membrane-associated penicillin-binding protein PonA2/glycosyl transferase	411340	45.7123	5.86076	4
MAB_0409	411579	411917	339	113	+		Putative transcriptional regulator WhiB	411499	666.624	399.757	12
MAB_0410c	412004	413125	1122	374	-		Probable anion transporter ATPase		54.002	16.5561	23
MAB_0411c	413122	414165	1044	348	-		Putative anion transporter ATPase	414165	52.5467	16.0106	20
MAB_0412	414224	414385	162	54	+		Conserved hypothetical protein	414224	101.927	232.699	4
MAB_0413	414382	414855	474	158	+		Putative endoribonuclease		81.7636	77.5671	12
MAB_0414	414855	415640	786	262	+		Possible hydrolase (beta-lactamase-like)		31.5987	6.28593	6
MAB_0415	415647	416492	846	282	+		Conserved hypothetical membrane protein	415643	18.8728	0.113769	0
MAB_0416c	416506	417180	675	225	-		Putative Crp/Fnr-family transriptional regulator	417232	456.297	265.978	34
MAB_0417c	417276	417638	363	121	-		Conserved hypothetical membrane protein	417963	199.998	107.65	0
MAB_0418	417805	418602	798	266	+		Probable endonuclease III protein	417805	40.7	10.654	3
MAB_0419	418604	419257	654	218	+		Conserved hypothetical protein		51.3307	9.86029	2
MAB_0420	419261	420025	765	255	+		Conserved hypothetical protein		64.0403	12.3298	2
MAB_0421	420022	421287	1266	422	+		Possible membrane-associated serine protease	419975	65.6453	6.03135	3
MAB_0422c	421261	422223	963	321	-		Possible epoxide hydrolase EphE		45.6299	0.499731	3
MAB_0423c	422256	422777	522	174	-		Conserved hypothetical membrane protein	422831	178.816	90.5938	1
MAB_0424	423027	423722	696	232	+		Putative protease	422955	203.717	521.529	0
MAB_0425c	423824	425800	1977	659	-		Acetyl-CoA synthetase	425832	198.726	132.859	56
MAB_0426	425984	427603	1620	540	+		Probable peptide ABC transporter DppA	425954	33.358	2.97062	0
MAB_0427	427600	428571	972	324	+		Probable dipeptide-transport integral membrane protein ABC transporter DppB		28.9215	1.61734	2
MAB_0428	428564	429478	915	305	+		Probable peptide ABC transporter DppC	428510	23.7135	2.38429	0
MAB_0429	429479	431128	1650	550	+		Putative oligopeptide ABC transporter, ATP-binding protein		50.037	4.74436	5
MAB_0430	431153	431896	744	248	+		Conserved hypothetical protein	431150	15.2239	5.90771	4
MAB_0431c	432312	433193	882	294	-		Conserved hypothetical protein	433193	66.5304	26.8811	7
MAB_0432	433577	434650	1074	358	+		Conserved hypothetical protein		3.55774	0.836421	0
MAB_0433	434647	435723	1077	359	+		Type II secretion system protein E		2.28075	1.22135	0
MAB_0434c	436073	437515	1443	481	-		Hypothetical protein	437541	35.5583	9.22684	0
MAB_0435c	437653	437910	258	86	-		Putative transcriptional regulator	438236	19.0416	2.23833	0
MAB_0436	437973	438659	687	229	+		Conserved hypothetical protein		0.794554	0.326898	0
MAB_0437c	438800	439024	225	75	-		Hypothetical protein		73.9941	11.6924	4
MAB_0438c	439216	439995	780	260	-		Conserved hypothetical protein		77.6799	36.4427	9
MAB_0439	440129	440347	219	73	+		Hypothetical protein	440129	8.72377	4.54139	1
MAB_0440	440972	441691	720	240	+		Conserved hypothetical protein	440891	47.5731	16.7543	0
MAB_0441	441744	442985	1242	414	+		Conserved hypothetical protein		29.9958	5.08881	2
MAB_0442	442912	444213	1302	434	+		Putative transposase/integrase		8.69936	0.468181	0
MAB_0443	444200	446431	2232	744	+		Putative transposase/integrase		5.62489	2.01236	0
MAB_0444	446428	446895	468	156	+		Putative transposase/integrase		4.95705	0	0
MAB_0445	447133	448278	1146	382	+		Conserved hypothetical protein		19.0527	2.4636	9
MAB_0446c	449031	449261	231	77	-		Hypothetical protein	449284	34.8546	140.275	0
MAB_0447c	449973	450638	666	222	-		Hypothetical protein		3.89313	0.0963446	0
MAB_0448c	451086	451289	204	68	-		Hypothetical protein	451736	6.0205	0.157268	0
MAB_0449	451320	453260	1941	647	+		Probable copper-transporting ATPase	451107	12.8661	1.0248	16
MAB_0450c	453419	454726	1308	436	-		Putative ABC transport system membrane protein	454856	15.2323	0.0490562	0
MAB_0451c	454723	455823	1101	367	-		Possible cysteine synthase		15.2454	1.8358	0
MAB_0452c	455935	456384	450	150	-		Hypothetical protein	456384	34.571	29.0883	0
MAB_0453c	456455	457009	555	185	-		Conserved hypothetical protein		14.9988	3.06376	0
MAB_0454c	457056	457262	207	69	-		Putative metal-binding protein		25.0515	14.104	0
MAB_0455	457447	457923	477	159	+		Hypothetical protein		6.86614	0.538075	0
MAB_0456	458019	458303	285	95	+		Hypothetical protein		2.39412	1.57599	0
MAB_0457	458467	458868	402	134	+		Hypothetical protein		4.41303	0.798078	0
MAB_0458	458862	459635	774	258	+		Hypothetical protein	458725	1.23418	0.0414506	0
MAB_0459c	459667	460533	867	289	-		Possible glycosyl hydrolase		8.97172	3.66343	0
MAB_0460	460694	461134	441	147	+		Hypothetical protein	460694	7.1172	0.36375	0
MAB_0461	461243	461578	336	112	+		Hypothetical protein		0.406145	0.0954843	0
MAB_0462c	461664	462305	642	214	-		Conserved hypothetical protein		40.8118	8.09564	2
MAB_0463c	462397	463935	1539	513	-		Probable oxidase (copper-binding protein)		18.7096	9.1933	13
MAB_0464	464038	464532	495	165	+		Hypothetical protein		48.2451	17.3052	0
MAB_0465	464652	464993	342	114	+		Hypothetical protein		6.38431	4.22141	0
MAB_0466	464987	465391	405	135	+		Hypothetical protein		8.42374	0.633733	0
MAB_0467	465388	465900	513	171	+		Hypothetical protein		6.38431	0.625394	0
MAB_0468	466096	466656	561	187	+		Probable transmembrane carbonic anhydrase		3.64879	1.42971	0
MAB_0469c	466711	466995	285	95	-		Hypothetical protein		1.43647	0.787997	0
MAB_0470c	467406	468275	870	290	-		Putative hydrolase (alpha/beta hydrolase fold)	468257	5.96052	3.65079	0
MAB_0471	468886	469662	777	259	+		Conserved hypothetical transmembrane protein	468726	0.878151	0.289034	0
MAB_0472	469659	470243	585	195	+		Conserved hypothetical membrane protein		1.16636	0.164527	0
MAB_0473	470283	470489	207	69	+		Conserved hypothetical protein		1.97775	2.16985	0
MAB_0474	470549	470815	267	89	+		Conserved hypothetical protein		3.57772	0	0
MAB_0475	470769	471158	390	130	+		Hypothetical protein		0.699819	0.0822634	0
MAB_0476c	471186	471803	618	206	-		Putative transcriptional regulator, TetR family		1.54572	0.622966	2
MAB_0477	472009	472470	462	154	+		Probable membrane protein, MmpS	471860	1.47689	2.08329	0
MAB_0478	472467	475397	2931	977	+		Probable membrane protein, MmpL	472270	2.46763	0.405002	0
MAB_0479	475516	475956	441	147	+		Putative regulatory protein, MarR	475516	10.2116	13.1677	0
MAB_0480	476024	477118	1095	365	+		Conserved hypothetical protein (NmrA-like)		1.74475	0.878979	0
MAB_0481c	477131	477499	369	123	-		Conserved hypothetical protein		14.7929	0.782506	0
MAB_0482c	477496	478416	921	307	-		Conserved hypothetical protein	478416	17.3359	5.05103	9
MAB_0483c	478458	479093	636	212	-		Putative transcriptional regulator, TetR family	479091	9.87008	4.33823	5
MAB_0484	479243	480202	960	320	+		Putative hydrolase/esterase/lipase	479243	55.4387	9.25721	0
MAB_0485	480294	481397	1104	368	+		Putative oxidoreductase	479996	13.7206	6.6839	7
MAB_0486c	481394	483703	2310	770	-		ATP-dependent RNA helicase, DEAD/DEAH box family	483771	7.14815	0.777763	2
MAB_0487	484045	484248	204	68	+		Probable cold shock protein A (CspA)	483890	4261.84	4825.94	14
MAB_0488	484354	484992	639	213	+		Conserved hypothetical protein	484176	65.3493	11.1963	2
MAB_0489	485179	487971	2793	931	+		DNA topoisomerase I (Omega-protein)	485040	88.1426	15.9667	58
MAB_0490c	487968	489527	1560	520	-		Putative adenylate cyclase	489527	24.2312	1.7481	2
MAB_0491	489621	490826	1206	402	+		Probable DNA polymerase III, delta' subunit		20.1415	4.01699	8
MAB_0492	491095	491610	516	172	+		Conserved hypothetical protein		24.3309	17.3471	4
MAB_0493	491750	492895	1146	382	+		Hypothetical protein	491670	9.76448	0.335945	0
MAB_0494	492892	494049	1158	386	+		Conserved hypothetical protein		5.42087	0.415579	0
MAB_0495c	493989	494411	423	141	-		Conserved hypothetical protein		9.03312	3.86813	6
MAB_0496c	494670	495362	693	231	-		Conserved hypothetical protein	495470	5.90756	0.648136	1
MAB_0497	495529	496275	747	249	+		Conserved hypothetical protein (abortive infection protein?)	495529	34.7099	20.5725	0
MAB_0498c	496272	496706	435	145	-		Conserved hypothetical protein		3.45083	4.72022	0
MAB_0499	496789	497349	561	187	+		Putative TetR-family transcriptional regulator		0.97301	1.25815	2
MAB_0500c	497346	497909	564	188	-		Conserved hypothetical protein		33.1483	2.67356	0
MAB_0501c	497906	499552	1647	549	-		Probable peptidase S15	499552	56.9224	10.5189	7
MAB_0502c	499563	501353	1791	597	-		Conserved hypothetical transmembrane protein		3.73354	0.0358266	0
MAB_0503	501424	502356	933	311	+		Probable UDP-glucose 4-epimerase GalE1	501385	24.8649	30.0883	20
MAB_0504c	502312	502710	399	133	-		Conserved hypothetical membrane protein		86.5302	2.25142	0
MAB_0505c	502707	503405	699	233	-		Putative glycosyl transferase	503406	61.4969	3.62595	7
MAB_0506	503543	503842	300	100	+		Hypothetical protein		0.909764	10.3734	0
MAB_0507	503821	505206	1386	462	+		Conserved hypothetical protein	503821	37.2176	21.2265	3
MAB_0508c	505214	506473	1260	420	-		Conserved hypothetical protein	506756	11.9136	0.331012	0
MAB_0509c	506470	507822	1353	451	-		Probable peptidase M1, membrane alanine aminopeptidase	507882	52.7502	2.60835	4
MAB_0510c	507819	511847	4029	1343	-		Probable non-ribosomal peptide synthase	511884	37.8335	7.11092	7
MAB_0511c	512016	512981	966	322	-		Integral membrane protein TerC (tellurium resistance)	513108	16.2458	3.85259	0
MAB_0512	513383	514678	1296	432	+		Probable aminotransferase/cysteine desulfurase	513237	4.73835	2.45076	0
MAB_0513	514762	516351	1590	530	+		Putative monooxygenase	514728	3.17559	0.625512	0
MAB_0514	516348	517313	966	322	+		Probable oxidoreductase EphD		17.2347	9.43219	0
MAB_0515	517383	517802	420	140	+		Conserved hypothetical protein		32.4916	28.187	0
MAB_0516c	517837	518358	522	174	-		Conserved hypothetical protein	518358	3.13712	5.83881	0
MAB_0517	518473	519153	681	227	+		Hypothetical protein		14.0272	3.20356	0
MAB_0518c	519150	519638	489	163	-		Inorganic pyrophosphatase	519698	208.464	92.0492	15
MAB_0519	519729	521126	1398	466	+		Peptidase S13 (D-alanyl-D-alanine carboxypeptidase	519729	29.8699	5.07173	1
MAB_0520	521126	522199	1074	358	+		Conserved hypothetical protein	520628	16.0098	0.746805	0
MAB_0521	522247	523137	891	297	+		Putative tRNA(Ile)-lysidine synthase		6.58583	0.396083	0
MAB_0522c	523130	524626	1497	499	-		Probable monooxygenase	524626	1.0939	0.364333	0
MAB_0523	524750	525331	582	194	+		Hypoxanthine phosphoribosyltransferase (HPT)	524424	69.4047	10.3635	10
MAB_0524c	525328	525936	609	203	-		Probable conserved lipoprotein LpqG		28.4581	2.68673	1
MAB_0525c	525940	526689	750	250	-		Probable conserved lipoprotein LpqG		65.503	35.6332	6
MAB_0526c	526714	527745	1032	344	-		Hypothetical zinc-type alcohol dehydrogenase		34.2484	0.90155	0
MAB_0527c	527745	528938	1194	398	-		Possible monooxygenase (luciferase-like)	529127	25.4871	2.687	5
MAB_0528c	528938	529903	966	322	-		Probable epoxide hydrolase EphA	529956	25.9933	7.33984	2
MAB_0529c	530372	531190	819	273	-		Conserved hypothetical protein		7.66468	3.99565	0
MAB_0530	531253	531915	663	221	+		Probable transcriptional regulator, TetR family		6.99819	3.29054	0
MAB_0531c	531912	533480	1569	523	-		Conserved hypothetical protein	533614	20.4393	3.43525	0
MAB_0532	533689	534114	426	142	+		Hypothetical protein		9.61018	8.66083	0
MAB_0533	534287	536539	2253	751	+		Cell division protein FtsH homolog	534203	127.5	8.9	30
MAB_0534	536541	537155	615	205	+		GTP cyclohydrolase I (FolE)		101.627	5.47754	4
MAB_0535	537152	538204	1053	351	+		Dihydropteroate synthase (FolP)	536829	59.7438	1.98042	9
MAB_0536	538201	538581	381	127	+		Dihydroneopterin aldolase (FolB)		34.0266	2.10517	2
MAB_0537	538584	539102	519	173	+		2-amino-4-hydroxy-6-hydroxymethyldihydropteridinepyrophosphokinase (FolK)		17.6168	0.86543	3
MAB_0538	539102	539569	468	156	+		Conserved hypothetical protein		13.1216	0.548423	0
MAB_0539	539640	541121	1482	494	+		Conserved hypothetical transmembrane protein	539640	60.6816	19.7649	6
MAB_0540	541276	542256	981	327	+		Conserved hypothetical protein	541213	6.53806	3.9572	0
MAB_0541	542296	543228	933	311	+		Probable pantoate--beta-alanine ligase (PanC)	542271	27.0589	10.9693	15
MAB_0542	543238	543663	426	142	+		Probable aspartate 1-decarboxylase precursor		47.4102	20.3341	0
MAB_0543	543666	544481	816	272	+		Conserved hypothetical protein (Bvg accessory factor?)	543520	24.7509	4.67873	9
MAB_0544	544546	546048	1503	501	+		lysyl-trna synthetase (LysS)		47.1225	19.9156	24
MAB_0545	546212	546556	345	115	+		Protein lsr2 precursor	546148	493.646	1495.89	6
MAB_0546	546836	549370	2535	845	+		Probable ATP-dependent Clp protease ATP-binding subunit	546738	165.911	205.659	88
MAB_0547c	549539	550531	993	331	-		Putative iron compound ABC transporter, substrate-binding protein		49.7484	7.65721	3
MAB_0548c	550528	551313	786	262	-		Putative iron compound ABC transporter, ATP-binding protein	551571	20.8343	3.71441	0
MAB_0549c	551313	552365	1053	351	-		Putative heme/hemin ABC transporter, permease protein	552677	38.8788	3.04679	1
MAB_0550	552848	553054	207	69	+		Conserved hypothetical protein		1525.5	310.288	1
MAB_0551	553076	553864	789	263	+		Conserved hypothetical protein		345.226	14.4759	3
MAB_0552c	553948	555288	1341	447	-		Probable conserved lipoprotein LpqF		75.4066	4.18679	2
MAB_0553c	555285	555602	318	106	-		Conserved hypothetical protein (antibiotic biosynthesis monooxygenase?)	555602	109	162.331	19
MAB_0554	555646	556446	801	267	+		Putative hydrolase, alpha/beta fold family	555655	8.17765	9.09211	1
MAB_0555	556451	557890	1440	480	+		Probable non-hemolytic phospholipase C		5.21219	0.735229	0
MAB_0557	558162	559118	957	319	+		Probable transcription regulator, AraC family	558162	3.9927	6.00085	4
MAB_0558c	559115	559957	843	281	-		Probable adenine glycosylase (MutY)	560017	14.0835	1.21785	0
MAB_0559	559984	560598	615	205	+		Probable carbonic anhydrase (carbonate dehydratase)	559984	33.2841	13.7721	14
MAB_0560	560749	562293	1545	515	+		Conserved hypothetical protein	560677	42.0435	12.9992	0
MAB_0561	562439	563185	747	249	+		Conserved hypothetical protein	562439	154.185	81.4309	8
MAB_0562c	563182	564267	1086	362	-		Conserved hypothetical protein	564258	62.5777	60.709	11
MAB_0563	564317	564865	549	183	+		Conserved hypothetical protein		15.1627	10.7527	3
MAB_0564c	564855	566276	1422	474	-		Probable DNA repair protein RadA	566276	35.6036	8.50576	9
MAB_0565c	566329	566694	366	122	-		Hypothetical protein		56.301	94.758	3
MAB_0566c	566777	567232	456	152	-		Hypothetical protein		5.98529	2.67356	0
MAB_0567c	567309	567992	684	228	-		Putative lipoprotein lpqE precursor	568054	127.287	61.3981	13
MAB_0568	568372	568860	489	163	+		Putative CarD-like transcriptional regulator	568350	955.252	1317.69	14
MAB_0569	568895	569527	633	211	+		Putative 2-C-methyl-D-erythritol 4-phosphate cytidylyltransferase		164.059	5.98067	3
MAB_0570	569524	570000	477	159	+		Putative 2-C-methyl-D-erythritol 2,4-cyclodiphosphate synthase		80.3911	14.7971	4
MAB_0571	570012	571451	1440	480	+		Cysteinyl-tRNA synthetase		86.5224	32.3947	29
MAB_0572	571441	572388	948	316	+		Putative tRNA/rRNA methyltransferase	571446	71.6871	6.1255	13
MAB_0573	572473	573471	999	333	+		Putative glycerophosphoryl diester phosphodiesterase precursor (GlpQ)	571990	14.4797	7.64333	2
MAB_0574c	573468	574184	717	239	-		Conserved hypothetical protein (LamB/YcsF)	574184	21.3166	6.13017	2
MAB_0575c	574203	575033	831	277	-		Putative ABC-transporter transmembrane protein		29.8876	2.04619	0
MAB_0576c	575026	575811	786	262	-		Putative ABC transporter ATP-binding protein	575811	74.8298	5.71448	11
MAB_0577c	575849	576727	879	293	-		Putative ABC transporter solute binding protein		222.163	7.55532	19
MAB_0578c	576842	579376	2535	845	-		Putative trehalose phosphatase		30.6844	7.07465	33
MAB_0579c	579433	580110	678	226	-		Putative transcriptional regulator, TetR family	580260	17.9135	8.94342	11
MAB_0580	580318	582465	2148	716	+		Probable acyl-CoA dehydrogenase FadE		1.90593	1.65791	9
MAB_0581c	582445	582744	300	100	-		Conserved hypothetical protein	582697	12.7367	2.03191	0
MAB_0582c	582961	583506	546	182	-		Conserved hypothetical protein	583506	35.2409	15.2775	1
MAB_0583c	583503	584555	1053	351	-		Putative oxidoreductase	584786	4.92465	5.05768	6
MAB_0584	584833	586035	1203	401	+		Conserved hypothetical protein	584835	7.60027	25.5755	7
MAB_0585	586076	586978	903	301	+		Possible 2,3-dihydroxybiphenyl 1,2-dioxygenase	586035	15.2635	33.3973	5
MAB_0586	586993	587574	582	194	+		Possible oxidoreductase		12.6617	1.323	1
MAB_0587	587955	589211	1257	419	+		Probable acetamidase/formamidase	587603	40.6028	19.2445	0
MAB_0588c	589218	590330	1113	371	-		Porphyromonas-type peptidyl-arginine deiminase		8.95051	1.15302	0
MAB_0589	590474	591232	759	253	+		Probable aquaporin Z	590438	111.473	237.936	0
MAB_0590c	591249	592520	1272	424	-		Conserved hypothetical protein	592574	27.6791	5.49846	0
MAB_0591	592667	593092	426	142	+		Probable rifampin adp-ribosyl transferase		19.5407	27.8653	0
MAB_0592c	593107	593481	375	125	-		Conserved hypothetical protein	593481	102.257	23.784	5
MAB_0593c	593504	594457	954	318	-		Probable acyl-CoA dehydrogenase FadE		9.44095	2.38771	0
MAB_0594c	594454	595419	966	322	-		Probable acyl-CoA dehydrogenase FadE		7.62846	2.09235	5
MAB_0595c	595416	596576	1161	387	-		Probable acyl-CoA dehydrogenase FadE		8.58046	2.51467	8
MAB_0596c	596576	598168	1593	531	-		Probable fatty-acid-CoA ligase FadD	598202	2.56996	0.785453	1
MAB_0597	598226	599419	1194	398	+		Probable acyl-CoA dehydrogenase FadE	598226	9.60053	2.4183	3
MAB_0598	599420	600208	789	263	+		Short-chain dehydrogenase/reductase		12.626	11.3855	8
MAB_0599	600259	600915	657	219	+		Probable transcriptional regulator TetR family	600259	13.2934	5.4692	9
MAB_0600	600927	602075	1149	383	+		Probable acetyl-CoA acetyltransferase FadA		24.3475	19.5735	18
MAB_0601	602101	602397	297	99	+		Hypothetical protein	602101	91.8954	303.328	0
MAB_0602c	602394	602726	333	111	-		Hypothetical protein		4.91764	0.770756	0
MAB_0603c	602846	603919	1074	358	-		Possible 2-nitropropane dioxygenase	604253	5.71779	0.657188	7
MAB_0604c	603916	604665	750	250	-		Putative CoA-transferase beta subunit		6.1864	0.983871	1
MAB_0605c	604662	605543	882	294	-		Putative CoA-transferase alpha subunit		3.40388	5.31075	7
MAB_0606c	605547	606305	759	253	-		Probable enoyl-CoA hydratase EchA	606336	5.93324	5.41053	2
MAB_0607	606400	607182	783	261	+		Probable short-chain dehydrogenase/reductase		2.78855	2.74527	0
MAB_0608	607186	608097	912	304	+		Probable short-chain dehydrogenase/reductase	606701	6.58382	4.3973	9
MAB_0609c	608171	608659	489	163	-		Conserved hypothetical protein	608659	7.81392	3.60849	0
MAB_0610	608677	609063	387	129	+		Conserved hypothetical protein	608563	14.1049	10.1968	1
MAB_0611	609179	610432	1254	418	+		Putative cytochrome P450	609138	8.37941	4.37492	0
MAB_0612c	610480	611640	1161	387	-		Probable acetyl-CoA acetyltransferase FadA		2.35081	3.15024	6
MAB_0613	611858	613117	1260	420	+		Putative cytochrome P450	611770	22.2026	14.8192	1
MAB_0614	613140	614201	1062	354	+		Probable acyl-CoA dehydrogenase FadE	613149	16.1907	4.01789	4
MAB_0615	614211	615374	1164	388	+		Putative acyl-CoA dehydrogenase		19.4614	4.52025	2
MAB_0616	615371	616321	951	317	+		Conserved hypothetical protein		14.2061	1.99041	0
MAB_0617	616318	616710	393	131	+		Conserved hypothetical protein		12.5006	2.20416	0
MAB_0618	616707	617870	1164	388	+		Probable lipid transfer protein or keto acyl-CoA thiolase Ltp2		9.26177	1.65375	1
MAB_0619	617949	618674	726	242	+		Hypothetical protein	617949	12.0299	1.14897	1
MAB_0620c	618734	619258	525	175	-		Hypothetical protein	619258	18.7151	17.9663	0
MAB_0621c	619367	620224	858	286	-		Probable dehydrogenase/dehydratase (MaoC family)	620224	18.2907	10.6942	11
MAB_0622c	620234	621913	1680	560	-		Probable dehydrogenase	621913	1.62458	3.15098	3
MAB_0623	622050	623651	1602	534	+		Probable dehydrogenase	622097	2.81107	0.740987	0
MAB_0624	623644	624429	786	262	+		Probable hydratase/decarboxylase	623571	19.2717	7.26556	8
MAB_0625	624440	625348	909	303	+		Probable acetaldehyde dehydrogenase		24.1703	17.9296	4
MAB_0626	625350	626429	1080	360	+		Probable 4-hydroxy-2-oxovalerate aldolase (Hoa) / pyruvate carboxyltransferase		19.2061	9.11981	5
MAB_0627c	626377	626625	249	83	-		Hypothetical protein	626768	2.1922	0.515385	0
MAB_0628	626816	629941	3126	1042	+		Conserved hypothetical protein	626778	50.9014	3.57159	10
MAB_0629	629965	630114	150	50	+		Hypothetical protein		96.435	3.42216	0
MAB_0630	630121	632037	1917	639	+		Conserved hypothetical protein	630020	59.7967	4.01662	0
MAB_0631c	632034	632360	327	109	-		Putative cation antiporter subunit	632527	5.4252	0.883011	0
MAB_0632c	632357	632650	294	98	-		Putative cation antiporter subunit		6.96248	4.25587	0
MAB_0633c	632647	633225	579	193	-		Putative cation antiporter subunit		8.24916	1.5515	2
MAB_0634c	633222	634823	1602	534	-		Putative cation antiporter NADH dehydrogenase subunit		7.49618	0.380507	0
MAB_0635c	634820	635284	465	155	-		NADH-ubiquinone oxidoreductase, chain 4L precursor		19.6626	0.275981	0
MAB_0636c	635281	638130	2850	950	-		Putative cation antiporter NADH dehydrogenase subunit	638168	8.04423	0.450284	1
MAB_0637c	638217	640403	2187	729	-		Putative conserved ATPase		20.7162	1.51098	12
MAB_0638c	640410	641297	888	296	-		Putative CDP-diacylglycerol--serine O-phosphatidyltransferase		36.7287	0.758713	0
MAB_0639c	641294	642007	714	238	-		Putative phosphatidylserine decarboxylase proenzyme	642007	62.3074	16.8502	15
MAB_0640c	642080	643273	1194	398	-		Probable molybdopterin biosynthesis protein MoeA		17.9438	2.92883	5
MAB_0641	643391	644188	798	266	+		Putative HAD-superfamily hydrolase	643391	12.6546	10.3726	4
MAB_0642	644204	644581	378	126	+		Putative glyoxalase/bleomycin resistance protein	644204	19.856	13.0707	9
MAB_0643	644843	645757	915	305	+		Putative short-chain dehydrogenase/reductase	644843	20.1341	10.2735	11
MAB_0644c	645754	646254	501	167	-		Conserved hypothetical protein	646254	27.5108	4.03436	0
MAB_0645c	646274	647968	1695	565	-		Conserved hypothetical protein		30.0303	3.02846	0
MAB_0646c	648123	649046	924	308	-		Putative short-chain dehydrogenase/reductase		3.39685	3.61104	0
MAB_0647	649146	649709	564	188	+		Possible transcriptional regulatory protein TetR	649072	9.9203	11.6044	2
MAB_0648	649756	650844	1089	363	+		Hypothetical protein		4.38592	0.235686	0
MAB_0649c	650835	652010	1176	392	-		Putative monooxygenase	651986	4.87374	2.78269	0
MAB_0650	652313	653938	1626	542	+		60 kDa chaperonin 2 (Protein Cpn60 2) (GroEL)	652184	185.31	580.962	206
MAB_0651c	654110	655093	984	328	-		Conserved hypothetical protein	655093	133.414	20.0517	1
MAB_0652	655298	656521	1224	408	+		Hypothetical protein		37.3494	2.25418	4
MAB_0653	656518	657519	1002	334	+		Hypothetical MoxR-like ATPase	656309	23.2889	2.30535	5
MAB_0654	657526	658425	900	300	+		Conserved hypothetical protein		8.79439	0.71295	0
MAB_0655	658415	658888	474	158	+		Conserved hypothetical protein		7.1975	0.406111	0
MAB_0656	658879	659943	1065	355	+		Conserved hypothetical protein		13.4543	0.331371	0
MAB_0657	659940	660992	1053	351	+		Conserved hypothetical protein	659919	7.77576	0.121872	0
MAB_0658	660989	661936	948	316	+		Conserved hypothetical protein		16.2664	0.101528	0
MAB_0659	662139	663008	870	290	+		Putative dioxygenase		2.98026	0.737534	0
MAB_0660	663005	663559	555	185	+		Conserved hypothetical protein		0.737647	0.0578067	0
MAB_0661	663692	665098	1407	469	+		Putative long chain fatty acid-coA ligase	663710	1.64883	0.273627	0
MAB_0662	665127	665342	216	72	+		Conserved hypothetical protein		2.52712	0	0
MAB_0663	665339	669499	4161	1387	+		Probable cyclic synthetase (peptide synthase)		1.34464	0.131076	0
MAB_0664	669531	669839	309	103	+		PE family protein		4.85796	1.1421	0
MAB_0665	669880	670173	294	98	+		PE family protein		22.7441	12.0037	0
MAB_0666	670196	670486	291	97	+		ESAT-6-like protein (10 kDa antigen)		45.0193	12.348	0
MAB_0667	670543	670767	225	75	+		Hypothetical heavy metal transport/detoxification protein		9.09764	18.1089	0
MAB_0668c	670794	671600	807	269	-		Probable O-methyltransferase OmT	672054	3.04382	2.18656	0
MAB_0669	671768	673174	1407	469	+		Hypothetical PPE-family protein	671436	0.0969898	0.0456045	0
MAB_0670	673330	674367	1038	346	+		Conserved hypothetical protein		2.49791	8.12886	0
MAB_0671	674364	674711	348	116	+		Conserved hypothetical protein	674159	5.09782	0	0
MAB_0672c	675349	676098	750	250	-		Conserved hypothetical protein	676098	16.9216	6.97265	4
MAB_0673	676212	676955	744	248	+		Putative DNA-binding response regulator PhoP		64.3805	12.8503	6
MAB_0674	676921	678498	1578	526	+		Putative sensor histidine kinase PhoR	676926	27.7599	1.05723	2
MAB_0676c	678470	678874	405	135	-		Hypothetical HIT-like (histidine triad) protein	678874	106.476	44.7574	13
MAB_0677c	678884	679855	972	324	-		Conserved hypothetical protein (amino acid metabolite efflux pump?)	679855	5.61583	14.523	0
MAB_0678	679928	680821	894	298	+		Probable transcriptional regulator, LysR family	679928	2.59496	2.9786	0
MAB_0679c	680818	681663	846	282	-		Probable hydrolase		24.1959	1.74445	11
MAB_0680c	681660	683438	1779	593	-		Conserved hypothetical protein	683462	56.4575	20.5409	14
MAB_0681	683519	684133	615	205	+		Putative HTH-type transcriptional regulator	683537	6.65681	2.08668	0
MAB_0682	684178	685446	1269	423	+		Probable phosphoribosylamine--glycine ligase (GarS)	684178	19.7868	19.0878	15
MAB_0683c	685466	686266	801	267	-		Hypothetical conserved membrane protein	686275	20.6145	8.25099	1
MAB_0684c	686328	687134	807	269	-		Hypothetical conserved protein	687134	19.2775	8.46793	1
MAB_0685	687175	688347	1173	391	+		Possible aspartate aminotransferase AspB	687175	13.8442	2.16073	5
MAB_0686	688418	689125	708	236	+		Putative transcription regulator, TetR family	688416	122.201	10.377	2
MAB_0687	689144	690562	1419	473	+		Probable adenylosuccinate lyase (PurB)	689144	84.9177	24.7347	27
MAB_0688c	690675	691298	624	208	-		Conserved hypothetical protein	691298	5.68603	3.8561	0
MAB_0689	691317	692210	894	298	+		Probable phosphoribosylaminoimidazole-succinocarboxamide synthase PurC		70.8273	25.4437	5
MAB_0690	692207	694342	2136	712	+		Probable protease II PrtB		46.8299	1.69726	4
MAB_0691	694332	695153	822	274	+		Short-chain dehydrogenase/reductas	694315	24.7363	2.18569	2
MAB_0692c	695146	696549	1404	468	-		Probable sugar transporter	696578	27.5068	1.89663	2
MAB_0693	696619	697107	489	163	+		Probable glutathione peroxidase	696619	24.279	46.3855	4
MAB_0694	697179	697883	705	235	+		Conserved hypothetical protein	697179	5.807	7.00814	0
MAB_0695	698065	699723	1659	553	+		Putative fumarate reductase/succinate dehydrogenase	698065	20.482	3.57764	1
MAB_0696c	699720	700370	651	217	-		Conserved hypothetical protein (beta-lactamase?)	700370	57.0175	13.2569	2
MAB_0697	700422	700661	240	80	+		Conserved hypothetical protein	700422	164.895	29.5429	8
MAB_0698	700658	701335	678	226	+		Probable phosphoribosylformylglycinamidine synthase I		91.9828	12.7763	16
MAB_0699c	701411	702208	798	266	-		Probable 29 kDa antigen CFP29 (Bacteriocin CFP29)	702208	56.9458	45.6315	12
MAB_0700c	702205	703212	1008	336	-		Putative Dyp-type peroxidase	703212	49.5497	13.5906	3
MAB_0701	703255	704523	1269	423	+		Probable M18-family aminopeptidase 2	703255	26.7767	14.436	1
MAB_0703c	704513	705331	819	273	-		Conserved hypothetical protein	705331	42.1557	26.716	5
MAB_0704c	705350	706360	1011	337	-		Hypothetical protein	706360	7.82883	0.920276	0
MAB_0705	706430	706873	444	148	+		Conserved hypothetical protein	706426	54.7088	113.518	4
MAB_0706c	706870	707988	1119	373	-		Hypothetical protein		11.3416	0.31538	0
MAB_0707	708070	710355	2286	762	+		Probable phosphoribosylformylglycinamidine synthase II PurL	708070	59.3973	23.9708	65
MAB_0708	710352	712154	1803	601	+		Conserved hypothetical protein		40.1901	1.5125	12
MAB_0709	712154	712795	642	214	+		Conserved hypothetical protein	711740	7.43966	0.549704	0
MAB_0710	712831	713433	603	201	+		Conserved hypothetical protein	712831	178.332	80.0206	1
MAB_0711	713466	713852	387	129	+		Conserved hypothetical protein	713466	29.6202	1.40932	4
MAB_0712c	713849	715165	1317	439	-		Conserved hypothetical protein		9.42922	0.755174	1
MAB_0713	715278	716792	1515	505	+		Probable amidophosphoribosyltransferase PurF	715236	74.4025	50.3371	9
MAB_0714c	716789	717319	531	177	-		Hypothetical protein		2.05596	0.906292	0
MAB_0715c	717394	718407	1014	338	-		Putative HTH-type transcriptional regulator AraC	718428	9.01689	1.51871	3
MAB_0716c	718466	718930	465	155	-		Putative transcriptional regulator, MarR	719261	24.0647	4.34669	5
MAB_0717	719003	719893	891	297	+		Probable dehydrogenase/reductase	718960	4.44161	6.08528	15
MAB_0718c	719890	720861	972	324	-		NAD-dependent epimerase/dehydratase	720961	13.3376	13.5328	16
MAB_0719	721018	722604	1587	529	+		Putative oligopeptide ABC transporter, solute-binding protein	720826	8.94286	2.87067	0
MAB_0720	722601	723626	1026	342	+		Probable oligopeptide ABC transporter, permease protein		8.11339	0.625394	0
MAB_0721	723626	724567	942	314	+		Probable oligopeptide ABC transporter, permease protein		11.2996	0.647104	0
MAB_0722	724564	726210	1647	549	+		Putative oligopeptide ABC transporter, ATP-binding protein		9.77706	1.46096	0
MAB_0723c	726207	728180	1974	658	-		Putative triacylglycerol lipase precursor	728180	3.94047	0.113769	0
MAB_0724c	728277	729692	1416	472	-		Putative amidase AmiC	729880	9.05909	2.6509	0
MAB_0725c	729689	730312	624	208	-		Conserved hypothetical protein		3.93648	1.02829	0
MAB_0726	730405	731403	999	333	+		Conserved hypothetical protein (Rieske region)	730393	6.55686	0.513838	0
MAB_0727	731400	732473	1074	358	+		Putative dihydrodipicolinate reductase		10.5461	3.67428	0
MAB_0728	732525	733613	1089	363	+		Probable phosphoribosylformylglycinamidine cyclo-ligase PurM	732531	69.5481	59.4812	26
MAB_0729c	733643	733822	180	60	-		Conserved hypothetical protein	733896	304.013	442.742	5
MAB_0730c	733938	735032	1095	365	-		Conserved hypothetical protein (glycine cleavage T-protein aminomethyl transferase?)		17.3229	4.42419	16
MAB_0731	735103	735957	855	285	+		Probable aminotransferase, class IV		10.5341	4.76551	0
MAB_0732c	736294	736911	618	206	-		Conserved hypothetical protein	737006	117.695	12.6151	9
MAB_0733	737127	737633	507	169	+		Conserved hypothetical protein	737088	16.688	16.1996	0
MAB_0734	737827	738483	657	219	+		Conserved hypothetical protein		0.830835	0.292993	0
MAB_0735	738502	739074	573	191	+		Hypothetical protein		1.42895	0.503917	0
MAB_0736	739144	739680	537	179	+		Hypothetical protein		1.27062	0.358466	0
MAB_0737c	739729	740106	378	126	-		Conserved hypothetical protein	740335	2.52712	1.95212	0
MAB_0738	740133	741002	870	290	+		Putative AraC-family transcriptional regulator	740133	17.7247	1.1063	0
MAB_0739c	741083	741388	306	102	-		Conserved hypothetical protein	741386	332.688	107.572	13
MAB_0740c	741391	742224	834	278	-		Probable thiosulfate sulfurtransferase (CysA)		289.619	196.651	51
MAB_0741c	742252	742725	474	158	-		Conserved hypothetical protein		54.9889	23.2837	0
MAB_0742c	742892	743359	468	156	-		Probable thioredoxin ThiX	743359	17.7871	4.7987	4
MAB_0743c	743356	744153	798	266	-		Conserved hypothetical protein	744153	38.6479	16.2424	6
MAB_0744	744288	745094	807	269	+		Probable transcriptional regulatory protein	744266	52.9287	20.7524	6
MAB_0745	745117	746007	891	297	+		Putative acetyltransferase	745117	16.5412	3.56475	6
MAB_0746	746171	747301	1131	377	+		Putative phosphate ABC transporter, phosphate-binding protein		6.15358	5.27621	1
MAB_0747	747381	748445	1065	355	+		Putative phosphate ABC transporter, permease protein	747365	9.73832	1.17486	0
MAB_0748	748442	749350	909	303	+		Putative phosphate ABC transporter, permease protein		9.7582	0.952953	0
MAB_0749	749370	750146	777	259	+		Probable phosphate import ABC transporter ATP-binding protein PstB	749366	79.3848	3.88131	2
MAB_0750	750206	751132	927	309	+		Putative oxidoreductase	750206	23.2593	7.82168	9
MAB_0751c	751137	751814	678	226	-		Phosphate transport system protein PhoU	751814	51.3252	78.2194	10
MAB_0752c	751927	754212	2286	762	-		Putative transcriptional regulator	754361	110.079	8.71539	2
MAB_0753c	754360	755535	1176	392	-		Probable tRNA-dihydrouridine synthase		107.918	14.2681	4
MAB_0754c	755542	756549	1008	336	-		Probable fatty acid desaturase	756718	235.429	304.404	20
MAB_0755c	756736	757029	294	98	-		Hypothetical protein		20.4233	0.545625	0
MAB_0756c	757067	757699	633	211	-		Conserved hypothetical protein	758175	30.8285	0.709571	3
MAB_0757	757774	758790	1017	339	+		Conserved hypothetical protein	757437	7.64846	2.55526	0
MAB_0758	758833	759012	180	60	+		Conserved hypothetical protein		4.54882	0.178237	0
MAB_0759c	759021	759905	885	295	-		Putative dehydrogenase (3-hydroxybutyryl-CoA dehydrogenase FadB?)	760378	15.2655	4.06019	3
MAB_0760c	759963	760883	921	307	-		Conserved hypothetical protein	761013	13.6316	18.9849	1
MAB_0761c	760912	761805	894	298	-		Putative 3-hydroxyacyl-CoA dehydrogenase	761897	3.20554	7.67976	0
MAB_0762	762060	763208	1149	383	+		Conserved hypothetical protein	762015	7.95747	2.48509	2
MAB_0763c	763205	764062	858	286	-		Probable oxidoreductase	764092	34.3547	19.5189	2
MAB_0764c	764104	764601	498	166	-		Hypothetical protein		20.0038	1.93269	0
MAB_0765	764705	765163	459	153	+		Hypothetical conserved integral membrane protein		1.78385	10.4147	0
MAB_0766	765218	766120	903	301	+		Hypothetical conserved integral membrane protein	765218	4.68483	5.22277	0
MAB_0767c	766127	767047	921	307	-		Putative transcriptional regulator, AraC family		2.66706	0.452851	2
MAB_0768	767157	767849	693	231	+		Conserved hypothetical protein	767082	37.4145	52.4064	11
MAB_0769c	767907	768464	558	186	-		Hypothetical transcriptional regulator	768464	5.38033	0.402472	0
MAB_0770	768514	768990	477	159	+		Conserved hypothetical protein (YbaK/prolyl-tRNA synthetase associated region)	768167	7.72441	4.84268	1
MAB_0771c	768994	770919	1926	642	-		Hypothetical major facilitator transporter		1.06281	0.233208	0
MAB_0772c	770916	771170	255	85	-		Hypothetical protein		1.60547	0.125815	0
MAB_0773	771436	771936	501	167	+		Hypothetical protein		3.26861	7.94064	0
MAB_0774c	772407	772853	447	149	-		Hypothetical protein		3.0529	0.358867	0
MAB_0775	773145	774329	1185	395	+		Hypothetical protein	772752	10.7099	3.11351	0
MAB_0776	774326	774763	438	146	+		Hypothetical protein		22.4325	4.68789	0
MAB_0777	774768	774950	183	61	+		Hypothetical protein	774777	47.7253	8.06451	0
MAB_0778	774953	775534	582	194	+		Conserved hypothetical protein (lipoprotein LppU?)		45.0193	4.74075	0
MAB_0779	775545	776084	540	180	+		Hypothetical protein	775543	19.2061	1.66355	0
MAB_0780	776038	776340	303	101	+		Hypothetical protein		17.5648	0.317651	0
MAB_0781	776477	777121	645	215	+		Hypothetical protein	776453	22.6383	8.45591	0
MAB_0782	777221	777718	498	166	+		Hypothetical protein		231.277	60.4934	4
MAB_0783c	777743	778753	1011	337	-		Bacteriophage protein	779093	2.0247	0.0317337	0
MAB_0785	779916	780749	834	278	+		Hypothetical protein		7.19957	5.19325	0
MAB_0786	780620	781363	744	248	+		Hypothetical protein		7.33681	1.29366	0
MAB_0787	781360	781980	621	207	+		Hypothetical protein		7.25174	0.619956	0
MAB_0788	781977	782801	825	275	+		Hypothetical protein	781572	5.95482	18.8219	0
MAB_0789	782798	783499	702	234	+		Hypothetical protein		9.7197	3.42764	0
MAB_0790	783445	784137	693	231	+		Hypothetical protein	783449	15.5566	0.833318	0
MAB_0791	784406	784756	351	117	+		Hypothetical protein	784121	23.7161	1.46246	0
MAB_0792	784753	785295	543	181	+		Hypothetical protein		2.76448	0.0590842	0
MAB_0793	785292	785609	318	106	+		Hypothetical protein		4.72047	0.706224	0
MAB_0794	785606	786121	516	172	+		Hypothetical protein		3.70253	0.0621758	0
MAB_0795	786164	786925	762	254	+		Hypothetical protein	786164	15.9388	2.77882	0
MAB_0796c	786939	787736	798	266	-		Hypothetical protein		7.69537	0.964894	2
MAB_0797c	787744	788499	756	252	-		Hypothetical protein		7.94238	0.254625	0
MAB_0798c	788496	789029	534	178	-		Hypothetical protein		15.0776	2.4032	0
MAB_0799c	789026	789514	489	163	-		Hypothetical protein	789546	14.7906	4.78945	0
MAB_0800	789820	790314	495	165	+		Hypothetical protein	789820	8.82195	16.1386	3
MAB_0801	790400	791023	624	208	+		Hypothetical protein		2.40563	0.359902	0
MAB_0802	792345	793214	870	290	+		Hypothetical protein		0.784279	0.0368767	0
MAB_0803	793272	795428	2157	719	+		Hypothetical protein		2.02451	0.148738	0
MAB_0804	795448	795723	276	92	+		Hypothetical protein		13.8442	7.20699	0
MAB_0805	796263	796733	471	157	+		Conserved hypothetical protein		18.543	2.72465	0
MAB_0806	796742	797497	756	252	+		Hypothetical conserved lipoprotein LppR		4.87374	0.127312	0
MAB_0807	797731	798792	1062	354	+		Conserved hypothetical protein	797507	7.06738	0.302097	0
MAB_0808c	799200	799592	393	131	-		Hypothetical protein		15.973	0.163271	0
MAB_0809c	799712	801196	1485	495	-		Conserved hypothetical PPE family protein	801229	61.2023	1.03702	1
MAB_0810c	801331	802755	1425	475	-		Putative transcriptional regulator, GntR family	802782	3.44753	0.878054	0
MAB_0811	802805	803680	876	292	+		Conserved hypothetical membrane protein (resistance to D-cycloserine?)	802799	2.80407	0.219745	0
MAB_0812	803711	804463	753	251	+		Putative transcriptional regulator, IclR	803649	27.9091	2.04511	0
MAB_0813c	804402	805193	792	264	-		Putative transcriptional regulator, IclR	805193	8.44289	0.972204	0
MAB_0815	805297	806877	1581	527	+		Putative amino acid permease		0.258946	0.182634	0
MAB_0816	806879	808387	1509	503	+		Probable glucose-methanol-choline oxidoreductase		1.53737	0.659089	0
MAB_0817	808389	809744	1356	452	+		Putative aldehyde dehydrogenase		1.71084	1.44325	0
MAB_0818	809796	811478	1683	561	+		Probable tryptophan 2-monooxygenase		2.10819	1.1819	0
MAB_0819	811475	812275	801	267	+		Hypothetical carbon-nitrogen hydrolase family protein		2.04441	0	0
MAB_0820c	812272	815382	3111	1037	-		Probable NAD-glutamate dehydrogenase	815408	4.9129	4.30039	0
MAB_0821	815549	816907	1359	453	+		Probable 4-aminobutyrate aminotransferase (GabT)	815526	14.259	12.8189	1
MAB_0822	816945	818138	1194	398	+		Probable acyl-CoA dehydrogenase		15.2008	15.8801	0
MAB_0823	818171	819631	1461	487	+		Probable aldehyde dehydrogenase		16.4393	2.59121	4
MAB_0824	819628	820743	1116	372	+		Putative L-carnitine dehydratase	819290	19.3203	4.16846	0
MAB_0825	820762	822282	1521	507	+		Hypothetical peptidase	820783	11.8431	1.96167	0
MAB_0826c	822326	823216	891	297	-		Possible esterase LipW	823216	32.9292	5.36513	2
MAB_0827	823323	824066	744	248	+		Hypothetical short-chain dehydrogenase/reductase	823303	10.2715	44.9762	1
MAB_0828	824689	825156	468	156	+		Hypothetical protein		4.95705	3.97607	0
MAB_0829	825982	826461	480	160	+		Putative oxidoreductase	825982	12.225	12.6994	2
MAB_0830	826921	828015	1095	365	+		Probable NADH-dependent flavin oxidoreductase	826630	16.2013	4.014	2
MAB_0831	828025	828462	438	146	+		Conserved hypothetical protein	827990	103.439	39.1146	5
MAB_0832	828532	829158	627	209	+		Putative transcriptional regulator, TetR family		20.2412	4.29817	3
MAB_0833	829155	829925	771	257	+		Short-chain dehydrogenase/reductase		10.4428	3.1625	3
MAB_0834	829922	830734	813	271	+		Putative enoyl-CoA hydratase/isomerase		10.4069	1.10494	2
MAB_0835c	830731	831375	645	215	-		Putative transcriptional regulator, TetR family	831759	5.92405	0.447666	2
MAB_0836c	831372	832157	786	262	-		Putative enoyl-CoA hydratase/isomerase		12.1533	1.34699	0
MAB_0837c	832154	833308	1155	385	-		Possible lipid carrier protein or keto acyl-CoA thiolase		5.3168	1.30553	3
MAB_0838c	833305	834375	1071	357	-		Conserved hypothetical protein		7.51766	0.299559	0
MAB_0839c	834368	834844	477	159	-		Conserved hypothetical protein		5.72179	0.874372	0
MAB_0840c	834841	835296	456	152	-		Conserved hypothetical protein	835338	11.3721	0.703569	7
MAB_0841	835703	836695	993	331	+		Hypothetical protein	835340	1.09941	0.613869	0
MAB_0842	836685	837731	1047	349	+		Hypothetical protein		0.521355	0.0306425	0
MAB_0843	837713	838507	795	265	+		Hypothetical protein		0.343307	0.121067	0
MAB_0844	838504	839541	1038	346	+		Hypothetical protein		1.97203	0.0927247	0
MAB_0845	839584	840675	1092	364	+		Probable fatty-acid-CoA racemase Far	839584	22.4942	22.8869	3
MAB_0846	840745	841827	1083	361	+		Putative lipase/esterase		5.92229	1.00721	0
MAB_0847c	841816	842985	1170	390	-		Probable aminotransferase	843017	16.679	2.38564	2
MAB_0848c	843040	843447	408	136	-		Hypothetical protein	843447	65.5565	50.0113	0
MAB_0849c	843553	843987	435	145	-		Conserved hypothetical protein	844020	3.45083	0.958794	0
MAB_0850	844202	845410	1209	403	+		Probable acyl-coa thiolase FadA	844109	104.973	128.092	43
MAB_0851	845430	847589	2160	720	+		Probable fatty oxidation protein FadB		120.354	71.191	88
MAB_0852	848102	849493	1392	464	+		Possible conserved polyketide synthase associated protein PapA2	848012	150.091	22.3796	0
MAB_0853	849544	850743	1200	400	+		Probable esterase/lipase LipP		117.587	32.5372	1
MAB_0854	850740	852104	1365	455	+		Conserved hypothetical protein		72.3812	5.89946	0
MAB_0855	852107	855238	3132	1044	+		Putative membrane protein, MmpL family		32.8962	0.665829	0
MAB_0856c	855165	855833	669	223	-		Putative transcriptional regulator, TetR family (tetracyclin resistance)	855833	14.4828	13.0921	0
MAB_0857	855899	857368	1470	490	+		Putative monooxygenase	855454	2.97066	4.95427	0
MAB_0858	857370	858365	996	332	+		Hypothetical luciferase-like monooxygenase	857376	32.746	11.4673	5
MAB_0859	858407	858892	486	162	+		Conserved hypothetical protein		15.1627	4.68698	1
MAB_0860c	858907	860559	1653	551	-		Probable DNA helicase	860560	20.9692	11.6453	23
MAB_0861	860625	861023	399	133	+		Conserved hypothetical protein	860625	37.9638	24.444	0
MAB_0862c	861051	863288	2238	746	-		Conserved hypothetical protein	863289	16.6465	1.90661	22
MAB_0863	863352	863525	174	58	+		Conserved hypothetical protein	863352	168.62	52.7337	7
MAB_0864	863530	864042	513	171	+		Hypothetical molybdenum cofactor biosynthesis protein MoaC2		153.489	2.87681	3
MAB_0865	864027	864506	480	160	+		Probable molybdopterin biosynthesis protein Mog		63.1149	2.67356	4
MAB_0866	864503	864931	429	143	+		Probable molybdopterin-converting factor subunit 2 (MoaE)		26.7203	0.897419	0
MAB_0867c	864959	865666	708	236	-		Putative transferase		25.4426	15.6789	7
MAB_0868c	865672	866460	789	263	-		Conserved hypothetical protein	866460	34.9377	14.9638	12
MAB_0869c	866595	867710	1116	372	-		Probable resuscitation-promoting factor RpfA	867930	495.357	54.9086	1
MAB_0870c	868192	868446	255	85	-		Putative molybdenum cofactor biosynthesis protein D2 (MoaD2) / thiamineS		2.67578	2.01303	1
MAB_0871c	868453	869445	993	331	-		Putative molybdenum cofactor biosynthesis protein A2	869445	24.0497	22.8101	3
MAB_0872	869538	869951	414	138	+		Probable cold shock-like protein B CspB	869493	116.358	400.957	6
MAB_0873	869917	870672	756	252	+		Conserved hypothetical protein	869829	18.7729	19.6486	0
MAB_0874c	870669	871172	504	168	-		Conserved hypothetical protein	871172	32.2208	2.48259	2
MAB_0875c	871169	872836	1668	556	-		Conserved hypothetical protein	872836	20.0443	2.38505	0
MAB_0876	872874	873611	738	246	+		Conserved hypothetical protein		113.721	10.4769	5
MAB_0877c	873685	874146	462	154	-		Conserved hypothetical protein		109.29	82.4985	7
MAB_0878c	874190	874435	246	82	-		Conserved hypothetical protein		86.5385	12.1288	0
MAB_0879	874529	874960	432	144	+		Putative HTH-type transcriptional regulator MarR		87.8175	8.09495	9
MAB_0880	874995	876305	1311	437	+		Conserved hypothetical protein		10.201	1.37043	0
MAB_0881	876306	877118	813	271	+		Hypothetical tRNA/rRNA methyltransferase	876008	10.4069	1.85472	10
MAB_0882	877115	877387	273	91	+		Conserved hypothetical protein	877115	27.9927	1.76279	0
MAB_0883c	877395	878207	813	271	-		Conserved hypothetical protein	878241	175.071	332.035	6
MAB_0884c	878358	878840	483	161	-		Hypothetical protein		56.2246	8.96722	1
MAB_0885c	878921	879397	477	159	-		Hypothetical lipoprotein lpqH precursor	879433	864.848	882.981	3
MAB_0886c	879486	879791	306	102	-		Hypothetical protein	880135	13.3789	1.25815	0
MAB_0887c	879788	880381	594	198	-		Conserved hypothetical protein		9.87875	0.540113	0
MAB_0888c	880639	881814	1176	392	-		Putative fumarylacetoacetase		4.06145	0.409219	0
MAB_0889c	881811	882674	864	288	-		Conserved hypothetical protein		2.68507	0.222797	0
MAB_0890c	882671	883873	1203	401	-		Putative homogentisate 1,2-dioxygenase		3.85686	0.613386	0
MAB_0891c	883966	884499	534	178	-		Putative HTH-type transcriptional regulator MarR		14.3109	2.64352	6
MAB_0892c	884571	885092	522	174	-		Putative transcriptional regulator, AsnC family		10.1956	1.35215	2
MAB_0893	885296	886501	1206	402	+		Putative 4-hydroxyphenylpyruvate dioxygenase	885162	4.7525	3.56475	0
MAB_0894c	886622	888001	1380	460	-		Putative dihydrolipoamide dehydrogenase (LpdA)		11.2732	4.76591	6
MAB_0895c	887998	889233	1236	412	-		Putative dihydrolipoamide s-acetyltransferase component of pyruvate dehydrogenase complex E2		16.5612	8.98109	2
MAB_0896c	889230	890234	1005	335	-		Putative pyruvate dehydrogenase E1 component, beta subunit		14.9364	14.8123	1
MAB_0897c	890231	891355	1125	375	-		Probable pyruvate dehydrogenase E1 component, alpha subunit	891381	17.1036	5.58953	0
MAB_0898	891513	891986	474	158	+		Probable transcriptional regulator, AsnC family	891397	6.6217	3.79037	0
MAB_0899c	892071	892382	312	104	-		Possible ethyl tert-butyl ether degradation protein EthD		21.4319	9.25464	0
MAB_0900c	892408	894444	2037	679	-		Putative phenylacetic acid degradation protein PaaN		8.97705	140.033	8
MAB_0901c	894548	895168	621	207	-		Putative transcriptional regulator, TetR family	895168	11.8665	14.104	2
MAB_0902	895283	896506	1224	408	+		Probable beta-ketoadipyl-CoA thiolase		0.222981	21.8341	6
MAB_0903	896503	897243	741	247	+		Putative enoyl-CoA hydratase/isomerase		0.920814	2.16483	0
MAB_0904	897240	898109	870	290	+		Putative 3-hydroxyacyl-CoA dehydrogenase		1.25485	8.18663	0
MAB_0905	898130	898933	804	268	+		Putative enoyl-CoA hydratase/isomerase		1.86705	4.98799	2
MAB_0906	899013	899993	981	327	+		Putative phenylacetic acid degradation protein PaaA/phenylacetate-CoA oxygenase, PaaG subunit	898980	3.06037	9.41878	0
MAB_0907	899990	900328	339	113	+		Putative phenylacetic acid degradation protein PaaB/phenylacetate-CoA oxygenase, PaaH subunit		11.2714	3.02846	0
MAB_0908	900347	901264	918	306	+		Putative phenylacetic acid degradation protein PaaC/phenylacetate-CoA oxygenase, PaaI subunit		3.12174	5.31217	0
MAB_0909	901264	901788	525	175	+		Putative phenylacetic acid degradation protein PaaD/phenylacetate-CoA oxygenase, PaaJ subunit		4.15892	0.91665	0
MAB_0910	901790	902890	1101	367	+		Putative phenylacetic acid degradation protein PaaE/phenylacetate-CoA oxygenase/reductase, PaaK subunit		3.2226	1.89408	0
MAB_0911	902919	904244	1326	442	+		Putative phenylacetate-CoA ligase	902931	3.39618	3.21795	0
MAB_0912	904273	905415	1143	381	+		Conserved hypothetical protein	904279	9.07376	2.38586	0
MAB_0913c	905473	906744	1272	424	-		Pyridine nucleotide-disulphide oxidoreductase family	906742	8.79725	2.59789	0
MAB_0914c	906753	907034	282	94	-		Probable ferredoxin		12.0979	2.84421	0
MAB_0915c	907106	908032	927	309	-		Probable 2-hydroxyhepta-2,4-diene-1, 7-dioateisomerase		10.452	2.21499	0
MAB_0916c	908087	908929	843	281	-		Putative polysaccharide deacetylase		4.20887	2.20735	0
MAB_0917c	908926	910137	1212	404	-		Probable cytochrome P450	910213	8.78238	8.1001	2
MAB_0918c	910342	911721	1380	460	-		Possible triacylglycerol lipase		0.988874	0.185987	0
MAB_0919	912226	913455	1230	410	+		Conserved hypothetical protein		4.54882	0.286919	0
MAB_0920	913527	914387	861	287	+		Putative repressor in the phenylacetic acid catabolism	913203	5.54734	2.42204	3
MAB_0923c	914772	915776	1005	335	-		Conserved hypothetical protein		3.25886	0.191539	0
MAB_0924c	915874	916296	423	141	-		Putative organic hydroperoxide resistance protein/OsmC-like protein		34.5194	27.6837	4
MAB_0925c	916293	916739	447	149	-		Putative transcriptional regulator, MarR family	916739	18.0121	25.1207	0
MAB_0926	916857	918080	1224	408	+		Probable glycosyltransferase		0.334472	0.131057	0
MAB_0927	918077	919963	1887	629	+		Probable glycosyltransferase		0.506228	0.017002	0
MAB_0928c	920044	921159	1116	372	-		Putative phosphoserine aminotransferase	921159	85.3515	107.747	22
MAB_0929	921360	922415	1056	352	+		Conserved hypothetical protein	921307	36.7007	72.9761	7
MAB_0930	922475	924094	1620	540	+		Putative ferredoxin/ferredoxin--NADP reductase		24.4289	4.71339	5
MAB_0931c	924203	924682	480	160	-		Putative glyoxalase/bleomycin resistance protein		148.405	78.3353	10
MAB_0932c	924733	925869	1137	379	-		Putative citrate synthase CitA	925905	27.845	32.1674	26
MAB_0933	925989	926627	639	213	+		Probable pyridoxamine 5'-phosphate oxidase PdxH	925989	16.4441	20.8362	6
MAB_0934	926632	927285	654	218	+		Conserved hypothetical integral membrane protein	926578	7.51181	0.392449	0
MAB_0935c	927298	929016	1719	573	-		Putative fatty-acid--CoA ligase FadD		101.376	15.7707	24
MAB_0936c	929069	930235	1167	389	-		Conserved hypothetical protein	930256	120.327	27.8765	3
MAB_0937c	930289	933297	3009	1003	-		Putative membrane protein, MmpL family	933320	67.5747	1.3008	5
MAB_0938c	933331	934791	1461	487	-		Probable conserved polyketide synthase associated protein PapA3	935012	143.937	24.2871	3
MAB_0939	935053	946146	11094	3698	+		Probable polyketide synthase	934969	55.6117	18.2074	120
MAB_0940	946295	947500	1206	402	+		Conserved hypothetical membrane protein	946178	20.8205	0.638462	0
MAB_0941	947510	948889	1380	460	+		Conserved hypothetical protein	947510	16.0198	2.04586	1
MAB_0942	948952	949932	981	327	+		Putative transcriptional regulator, AraC family	948952	8.06824	5.75592	0
MAB_0943	949929	950708	780	260	+		Conserved hypothetical protein		7.52305	13.6146	2
MAB_0944	950775	952052	1278	426	+		Probable citrate synthase I (GltA)	950747	178.322	87.6125	56
MAB_0945	952177	953589	1413	471	+		Putative drug resistance transporter, EmrB/QacA family	952177	3.86312	0.703868	0
MAB_0946	953579	954004	426	142	+		Putative transcription regulator protein, MarR	953497	5.12543	0.828427	0
MAB_0947c	954059	954994	936	312	-		Putative luciferase	954994	9.9141	1.13112	0
MAB_0948c	955048	956517	1470	490	-		Conserved hypothetical protein (phytoene dehydrogenase?)	956517	36.2977	6.2856	2
MAB_0949c	956544	957863	1320	440	-		Hypothetical aminotransferase		28.2234	7.19431	9
MAB_0950c	957860	959422	1563	521	-		Putative amino acid permease family protein	959517	25.0578	0.944214	0
MAB_0951	959678	960694	1017	339	+		Putative aminoglycoside phosphotransferase	959678	17.1755	1.32495	0
MAB_0952	960675	961490	816	272	+		Conserved hypothetical protein		27.0922	2.79151	6
MAB_0953	961516	962337	822	274	+		Putative transcriptional regulator, GntR family	961516	23.7402	2.41987	1
MAB_0954	962334	962693	360	120	+		Putative peptidyl-prolyl cis-trans isomerase FkbP	962334	128.125	137.243	14
MAB_0955c	962707	964119	1413	471	-		Probable sensor histidine kinase PrrB		55.9186	7.1295	9
MAB_0956c	964126	964827	702	234	-		Probable transcriptional regulatory protein PrrA	964827	50.5424	53.5626	15
MAB_0957	964993	965574	582	194	+		Conserved hypothetical protein	964914	47.833	26.7356	4
MAB_0958c	965554	966642	1089	363	-		Putative oxidoreductase	966642	5.01247	1.17843	0
MAB_0959	966667	967398	732	244	+		Probable enoyl-CoA hydratase/isomerase	966667	63.5716	99.623	16
MAB_0960	967401	968501	1101	367	+		Conserved hypothetical protein		45.984	15.7063	10
MAB_0961c	968498	969175	678	226	-		Conserved hypothetical protein	969175	29.7887	52.6195	9
MAB_0962	969293	971695	2403	801	+		Probable cation-transporting ATPase E	969293	34.9254	5.72763	5
MAB_0963c	971725	972558	834	278	-		Putative polyketide synthase protein		14.89	2.65433	3
MAB_0964	972613	972828	216	72	+		Conserved hypothetical protein		202.802	1931.8	0
MAB_0965	972851	973987	1137	379	+		Putative lipase		34.9263	0.366821	0
MAB_0966	974024	974467	444	148	+		Conserved hypothetical protein	974024	24.8956	18.2091	3
MAB_0967	974579	974866	288	96	+		Hypothetical protein	974579	100.927	2539.66	0
MAB_0968c	974876	975796	921	307	-		Luciferase-like hypothetical protein	975796	10.9646	17.1387	18
MAB_0969	975855	976451	597	199	+		Putative transcriptional regulator, TetR		9.14336	1.66594	0
MAB_0970c	976402	978414	2013	671	-		Probable drug resistance transporter	978483	20.2019	0.653449	0
MAB_0971	978559	978957	399	133	+		Putative phenylacetic acid degradation-related protein		3.76218	8.52323	0
MAB_0972	979033	980553	1521	507	+		Putative aldehyde dehydrogenase		103.178	95.742	31
MAB_0973	980534	980968	435	145	+		Conserved hypothetical protein	980097	76.5457	9.36668	2
MAB_0974	981062	982882	1821	607	+		Conserved hypothetical protein	981025	50.2843	20.0143	0
MAB_0975c	982872	983618	747	249	-		Conserved hypothetical protein	983618	13.884	2.70577	4
MAB_0976	983744	984526	783	261	+		Putative glyoxalase/bleomycin resistance protein		3.48569	8.31775	0
MAB_0977c	984552	985757	1206	402	-		Putative DNA-directed DNA polymerase	985757	2.82887	2.28782	4
MAB_0978	985994	988228	2235	745	+		Hypothetical protein	985837	6.89955	4.24899	0
MAB_0979	988318	988746	429	143	+		Putative HTH-type transcriptional regulator MarR	988318	20.0403	38.8882	0
MAB_0980	988743	989177	435	145	+		Conserved hypothetical protein		6.90166	0.958794	0
MAB_0981c	989157	989822	666	222	-		Possible enoyl-CoA hydratase/isomerase	989976	48.1519	166.098	17
MAB_0982c	989827	990270	444	148	-		Putative acyl-CoA hydrolase/thioesterase		54.7088	52.4596	5
MAB_0983c	990267	991376	1110	370	-		Probable alcohol dehydrogenase, zinc-containing	991407	15.8594	8.15075	14
MAB_0984c	991363	992001	639	213	-		Putative transcriptional regulator, TetR family	992093	15.5899	2.46018	2
MAB_0985	992076	993587	1512	504	+		Putative monooxygenase EthA	992076	16.336	47.0419	11
MAB_0986	993607	994395	789	263	+		Putative transcriptional regulator, ArsR family	993457	12.626	3.45631	4
MAB_0987c	994399	997269	2871	957	-		Probable membrane protein, MmpL		2.6618	0.189971	0
MAB_0988c	997266	997721	456	152	-		Probable membrane protein, MmpS	997756	3.89044	0.211071	0
MAB_0989	997776	998390	615	205	+		Putative HTH-type transcriptional regulator TetR	997776	5.76924	2.66052	4
MAB_0990c	998319	999650	1332	444	-		Conserved hypothetical protein	999650	2.25392	4.21507	0
MAB_0992	999760	1000101	342	114	+		Probable arsenate reductase (ArsC)	999760	35.5127	5.90998	7
MAB_0993c	1000098	1000991	894	298	-		Putative transcriptional regulator, LysR family	1000991	10.0746	2.1532	1
MAB_0994	1001156	1002037	882	294	+		Putative NAD-dependent epimerase/dehydratase		0.928331	5.78362	3
MAB_0995	1002009	1002935	927	309	+		Conserved hypothetical protein		4.12191	0.934449	1
MAB_0997c	1003200	1004384	1185	395	-		Conserved hypothetical protein	1004495	1.26676	0.0541481	0
MAB_0998	1004506	1005396	891	297	+		Transcriptional regulator, LysR family		2.6037	5.43714	8
MAB_0999	1005553	1006737	1185	395	+		Putative NAD-dependent formate dehydrogenase		3.10932	5.68555	2
MAB_1000	1006856	1007242	387	129	+		Hypothetical protein		2.46835	1.82382	0
MAB_1001	1007320	1007718	399	133	+		Conserved hypothetical protein	1007320	4.44622	1.12571	0
MAB_1002	1007729	1009009	1281	427	+		Putative acetyl-CoA C-acyltransferase (thiolase)		8.09626	5.6101	15
MAB_1003c	1009089	1009907	819	273	-		Conserved hypothetical protein		388.899	119.635	13
MAB_1004c	1009926	1010615	690	230	-		Conserved hypothetical protein	1010606	499.184	188.591	1
MAB_1005c	1010653	1011903	1251	417	-		Putative MCE family protein		314.054	14.4385	6
MAB_1006c	1011900	1013210	1311	437	-		Putative MCE family protein	1013443	283.755	17.2527	2
MAB_1007c	1013210	1014337	1128	376	-		Putative MCE family protein	1014816	417.016	9.38591	0
MAB_1008c	1014337	1015383	1047	349	-		Putative MCE family protein		306.166	13.544	8
MAB_1009c	1015376	1016434	1059	353	-		Putative MCE family protein		347.154	10.8457	4
MAB_1010c	1016431	1017927	1497	499	-		Putative MCE family protein		260.44	5.12209	1
MAB_1011c	1018000	1018857	858	286	-		Putative YrbE family protein		177.977	10.1334	6
MAB_1012c	1018859	1019716	858	286	-		Putative YrbE family protein	1019822	283.745	13.05	1
MAB_1013	1020148	1022526	2379	793	+		Hypothetical protein	1020157	96.3111	26.3917	0
MAB_1014c	1022523	1023668	1146	382	-		Probable glycosyl transferase		1.90527	0.503917	3
MAB_1015c	1023679	1024293	615	205	-		Conserved hypothetical protein		3.10651	0.104334	0
MAB_1016c	1024280	1025284	1005	335	-		Conserved hypothetical protein		0.814714	0.223462	0
MAB_1017c	1025281	1026579	1299	433	-		Probable O-antigen transporter, MOP superfamily	1026900	0.735375	0.024698	0
MAB_1018c	1026572	1027756	1185	395	-		Probable glycosyl transferase		0.80612	0.297814	2
MAB_1019c	1027753	1028823	1071	357	-		Probable glycosyl transferase		0.509672	0.988544	0
MAB_1020	1029595	1031061	1467	489	+		Probable undecaprenyl-phosphate galactosephosphotransferase	1029502	4.4651	8.04802	0
MAB_1021	1031536	1032009	474	158	+		Putative MarR-family transcriptional regulator		2.879	1.75981	0
MAB_1022	1032017	1033432	1416	472	+		Conserved hypothetical protein (esterase?)		2.40933	0.181258	0
MAB_1023c	1033437	1034546	1110	370	-		Conserved hypothetical protein	1034557	11.5565	8.81553	0
MAB_1024	1034618	1035220	603	201	+		Putative TetR-family transcriptional regulator		23.0836	1.86218	2
MAB_1025	1035329	1036228	900	300	+		Conserved hypothetical protein		28.0511	13.7956	1
MAB_1026c	1036283	1037215	933	311	-		Conserved hypothetical protein	1037264	119.205	208.177	8
MAB_1027	1037335	1038324	990	330	+		Conserved hypothetical protein	1037335	32.9445	7.51838	6
MAB_1028c	1038328	1038768	441	147	-		Probable cyanate hydratase (CynS)	1038768	28.4688	57.3997	3
MAB_1029c	1039033	1039527	495	165	-		Putative transcriptional regulator, MarR family	1039922	18.7467	43.101	4
MAB_1030	1039582	1039992	411	137	+		Conserved hypothetical protein	1039582	29.2187	42.3867	2
MAB_1031c	1040447	1041676	1230	410	-		Probable manganese transport protein MntH		50.037	7.77289	8
MAB_1032c	1041773	1042582	810	270	-		Conserved hypothetical protein (Ku70/Ku80 beta-barrel domain protein?)	1042582	96.0307	16.0414	19
MAB_1033	1042671	1044923	2253	751	+		Putative ATP-dependent DNA ligase		6.54158	3.9872	0
MAB_1034c	1044891	1045208	318	106	-		Conserved hypothetical protein		16.7362	0.403556	0
MAB_1035c	1045205	1046119	915	305	-		Conserved hypothetical protein	1046142	14.1685	7.18794	0
MAB_1036	1046230	1046883	654	218	+		Putative TetR-family transcriptional regulator	1046152	36.9331	38.6072	11
MAB_1037	1046890	1047639	750	250	+		Probable tetrapyrrole methylase family protein		17.2855	0.684432	3
MAB_1038	1047655	1048518	864	288	+		Putative formamidopyrimidine-DNA glycosylase	1047655	19.7431	3.75041	11
MAB_1039	1048528	1049277	750	250	+		Putative short-chain dehydrogenase/reductase	1048528	59.6805	27.6767	18
MAB_1040	1049331	1050239	909	303	+		Conserved hypothetical protein	1049331	77.1648	48.0359	16
MAB_1041	1050332	1050766	435	145	+		Conserved hypothetical protein	1050332	27.6066	2.36011	1
MAB_1042c	1050763	1052325	1563	521	-		Probable cytochrome c oxidase polypeptide I	1052496	2.61928	1.39579	0
MAB_1043c	1052515	1053387	873	291	-		Putative oxidoreductase		10.1606	10.1797	19
MAB_1044c	1053384	1053878	495	165	-		Hypothetical glyoxalase/bleomycin resistance protein		17.0925	10.1109	0
MAB_1045	1053960	1054520	561	187	+		Conserved hypothetical protein	1053960	4.86505	2.4591	0
MAB_1046c	1054517	1055653	1137	379	-		Hypothetical cobalamin synthesis protein P47K/CobW	1055653	111.86	7.73146	26
MAB_1047c	1055676	1056563	888	296	-		Probable dihydrodipicolinate synthetase DapA		9.06691	9.6465	10
MAB_1048c	1056563	1057369	807	269	-		Probable class II aldolase		12.8517	44.9238	0
MAB_1049	1057484	1058005	522	174	+		Putative transcription regulator protein	1057484	24.0512	10.0796	0
MAB_1050c	1058009	1058539	531	177	-		Putative methionine sulfoxide reductase	1058539	4.36892	0.483356	0
MAB_1051c	1058585	1060222	1638	546	-		Probable glucose-6-phosphate isomerase (PGI)	1060222	69.3154	15.9826	19
MAB_1052c	1060265	1061083	819	273	-		Hypothetical protein		275.429	29.7715	6
MAB_1053c	1061127	1061405	279	93	-		Conserved hypothetical protein (chorismate mutase?)	1061623	615.314	12.7641	19
MAB_1054	1061713	1064136	2424	808	+		Putative ATP-dependent DNA helicase PcrA	1061710	42.0541	7.86186	17
MAB_1055c	1064245	1065216	972	324	-		Conserved hypothetical protein (peptidase?)	1065351	298.2	24.029	0
MAB_1056	1065715	1066884	1170	390	+		Succinyl-CoA synthetase, beta chain	1065668	205.747	189.837	38
MAB_1057	1066920	1067822	903	301	+		Succinyl-CoA synthetase, alpha chain		234.393	84.2039	37
MAB_1058	1068064	1068666	603	201	+		Conserved hypothetical protein	1068064	4.07357	0.372436	0
MAB_1059c	1068663	1069511	849	283	-		Conserved hypothetical protein (luciferase?)		3.37545	6.68863	4
MAB_1060	1069631	1070752	1122	374	+		Putative alkanesulfonate monooxygenase		0.97301	0.829233	0
MAB_1061	1070890	1071915	1026	342	+		34 kDa antigenic protein homolog	1070845	358.053	288.244	0
MAB_1062	1071976	1073307	1332	444	+		Conserved hypothetical protein		81.6534	1.97506	4
MAB_1063	1073331	1073969	639	213	+		Probable 5'-phosphoribosylglycinamide formyltransferase PurN	1073331	48.478	5.12119	4
MAB_1064	1073939	1075519	1581	527	+		Probable bifunctional purine biosynthesis protein PurH		77.2523	42.6552	18
MAB_1065	1075542	1077407	1866	622	+		Putative ABC transporter, ATP-binding protein		18.3562	1.56459	0
MAB_1066	1077818	1078405	588	196	+		Hypothetical protein	1077489	1.62458	1.41862	0
MAB_1067	1078716	1079966	1251	417	+		Hypothetical protein	1078472	1.63627	0.0512913	0
MAB_1068c	1079920	1080522	603	201	-		Conserved hypothetical protein	1080523	68.5718	6.54424	14
MAB_1069c	1080609	1081388	780	260	-		Probable enoyl-CoA hydratase/isomerase		9.09764	2.71469	4
MAB_1070c	1081412	1082581	1170	390	-		Probable acyl-CoA dehydrogenase		25.7766	7.23918	6
MAB_1071c	1082578	1084656	2079	693	-		Probable acetyl-/propionyl-CoA carboxylase alpha subunit AccA2		11.5526	2.63884	6
MAB_1072c	1084653	1086248	1596	532	-		Pobable propionyl-CoA carboxylase beta subunit AccD2		10.7735	2.19111	0
MAB_1073c	1086245	1087402	1158	386	-		Probable acyl-CoA dehydrogenase FadE	1087629	8.48485	5.43024	1
MAB_1074c	1087399	1089042	1644	548	-		Conserved hypothetical protein	1089174	8.54979	1.8149	2
MAB_1075	1089452	1089625	174	58	+	rpmF	50S ribosomal protein L32	1089369	353.71	559.788	8
MAB_1076	1089686	1090378	693	231	+		Mycobacterial persistence regulator MrpA (two component response transcriptional regulatory protein)		81.9182	22.407	11
MAB_1077	1090384	1091946	1563	521	+		Probable two component sensor kinase MprB	1090428	31.8679	0.656844	2
MAB_1078	1091988	1093301	1314	438	+		Putative serine protease	1091754	55.2505	19.9968	4
MAB_1079	1093298	1093834	537	179	+		Putative molybdopterin biosynthesis protein		108.511	63.3888	12
MAB_1080	1094346	1095017	672	224	+		Hypothetical porin precursor	1094292	149.867	64.6906	5
MAB_1081	1095480	1096148	669	223	+		Hypothetical porin precursor	1095317	72.006	45.9421	5
MAB_1082c	1096173	1096568	396	132	-		Hypothetical large-conductance mechanosensitive channel	1096568	190.568	606.898	4
MAB_1083c	1096578	1097252	675	225	-		Conserved hypothetical protein	1097252	4.0434	0.9506	0
MAB_1084c	1097317	1097643	327	109	-		Conserved hypothetical protein		21.7008	61.4183	12
MAB_1085c	1097703	1098266	564	188	-		Hypothetical 5-formyltetrahydrofolate cyclo-ligase-related protein	1098311	8.46855	0.511959	0
MAB_1086	1098371	1099300	930	310	+		Putative UTP-glucose-1-phosphate uridylyltransferase (GalU)		58.5477	39.7067	14
MAB_1087	1099312	1100619	1308	436	+		Probable molybdopterin biosynthesis protein MoeA1	1099213	52.061	6.94145	7
MAB_1088	1100712	1101365	654	218	+		Possible ribosomal-protein-alanine acetyltransferase RimJ		25.0394	2.25658	1
MAB_1089	1101614	1102627	1014	338	+		Conserved hypothetical protein		247.359	358.542	1
MAB_1091	1103340	1103510	171	57	+		Hypothetical protein		5.58627	0	0
MAB_1092	1103672	1103989	318	106	+		Hypothetical protein	1103667	24.0315	0.504446	0
MAB_1093c	1104494	1105693	1200	400	-		Putative L-cysteine desulfurase	1105693	60.2719	12.5657	8
MAB_1094	1105796	1106938	1143	381	+		Conserved hypothetical protein	1105698	122.496	15.6063	11
MAB_1095	1106939	1108477	1539	513	+		Conserved hypothetical protein (Phosphoadenosine phosphosulfate reductase?)		97.1834	56.2438	15
MAB_1096	1108474	1110450	1977	659	+		Conserved hypothetical protein (ATPase?)	1107980	60.6049	25.6889	24
MAB_1097	1110453	1110845	393	131	+		Conserved hypothetical protein	1110449	71.5311	101.228	4
MAB_1098	1110842	1112314	1473	491	+		Conserved hypothetical protein		25.3845	3.65913	1
MAB_1099c	1112353	1114635	2283	761	-		Conserved hypothetical protein	1114830	135.448	44.3509	16
MAB_1100c	1114590	1115312	723	241	-		Hypothetical protein	1115312	59.6443	11.4042	2
MAB_1101	1115383	1117290	1908	636	+		Conserved hypothetical protein	1115418	63.5118	27.0887	5
MAB_1102	1117287	1118342	1056	352	+		Hypothetical protein		100.281	16.9224	11
MAB_1103	1119152	1119880	729	243	+		Hypothetical protein	1119109	8.04935	3.43272	0
MAB_1104c	1120079	1120846	768	256	-		Hypothetical protein		1.77688	0.125323	0
MAB_1105c	1120843	1121562	720	240	-		Hypothetical protein	1121992	1.70581	0	0
MAB_1106c	1121955	1122254	300	100	-		Hypothetical protein		17.7404	0.42777	1
MAB_1107c	1122423	1122647	225	75	-		Hypothetical protein		79.4527	26.094	0
MAB_1108c	1122705	1122980	276	92	-		Conserved hypothetical protein	1122980	10.8776	18.7149	0
MAB_1109c	1122997	1123752	756	252	-		Putative transcriptional regulator, AraC family	1123752	3.06865	0.3395	1
MAB_1110	1123835	1124626	792	264	+		Conserved hypothetical protein		2.92916	0.162034	0
MAB_1112c	1124607	1125599	993	331	-		Putative quinone oxidoreductase	1125800	14.9795	3.29551	7
MAB_1113c	1125666	1126055	390	130	-		Conserved hypothetical protein (Pyridoxamine 5'-phosphate oxidase-related, FMN-binding?)	1126082	32.1917	30.931	0
MAB_1114	1126164	1126883	720	240	+		Putative metallo-beta-lactamase superfamily	1126164	12.1302	2.36165	1
MAB_1115	1126934	1127569	636	212	+		Hypothetical protein	1126934	10.7284	1.21067	0
MAB_1116	1127772	1128665	894	298	+		Conserved hypothetical protein		6.56373	2.6915	0
MAB_1117c	1128719	1129030	312	104	-		Hypothetical protein		99.7241	1269.84	0
MAB_1118c	1129301	1129624	324	108	-		Hypothetical protein	1129677	60.6509	424.403	2
MAB_1119	1129721	1130410	690	230	+		Conserved hypothetical protein	1129721	24.5241	14.042	3
MAB_1120c	1130407	1131009	603	201	-		Conserved hypothetical protein (alkylated DNA repair protein?)	1131009	11.3155	3.35193	5
MAB_1121	1131063	1132277	1215	405	+		Probable arginine deiminase	1131063	11.2317	6.91825	8
MAB_1122c	1132351	1133895	1545	515	-		Conserved hypothetical protein (glycosyl transferase?)	1133895	22.9649	4.94219	0
MAB_1123	1133944	1134780	837	279	+		Conserved hypothetical protein	1133944	20.217	4.33136	3
MAB_1124c	1134764	1136017	1254	418	-		Probable para-aminobenzoate synthase component I	1136017	8.27058	2.53285	1
MAB_1125c	1136022	1136840	819	273	-		Hypothetical acetyltransferase, GNAT family	1136840	11.8303	15.9826	12
MAB_1126c	1136882	1137787	906	302	-		Putative sigma factor		5.27181	0.354114	0
MAB_1127c	1137790	1138947	1158	386	-		Putative oxidoreductase		10.9596	5.735	2
MAB_1128c	1139038	1140609	1572	524	-		Methionyl-tRNA synthetase (MetG)	1140612	32.7272	13.1433	35
MAB_1129	1140651	1141550	900	300	+		Probable deoxyribonuclease TatD	1140648	60.9542	6.02442	10
MAB_1130	1141634	1142761	1128	376	+		Conserved hypothetical protein	1141549	90.8554	25.5979	1
MAB_1131	1142716	1143621	906	302	+		Probable dimethyladenosine transferase (16S rRNA dimethylase)		52.1156	4.28478	10
MAB_1132c	1143657	1145141	1485	495	-		Probable L-asparagine permease 1 (transport protein)	1145141	25.1793	2.8518	0
MAB_1133c	1145161	1145964	804	268	-		Putative serine/threonine protein kinase	1145964	12.5602	1.15721	0
MAB_1134c	1146011	1148956	2946	982	-		Probable membrane protein, MmpL	1149180	17.834	0.991015	0
MAB_1135c	1148953	1149354	402	134	-		Probable membrane protein, MmpS		41.0752	0.159616	2
MAB_1136	1149587	1150243	657	219	+		Possible transcriptional regulatory protein TetR	1149139	10.5931	3.02759	0
MAB_1137c	1150268	1153309	3042	1014	-		Putative membrane protein, MmpL family		3.72339	0.337491	0
MAB_1138c	1153451	1154338	888	296	-		Putative transcriptional regulator, MarR family	1154338	5.37867	4.04647	0
MAB_1139	1154427	1155371	945	315	+		Probable 4-diphosphocytidyl-2-C-methyl-D-erythritol kinase		16.7512	2.95365	11
MAB_1140	1155607	1157256	1650	550	+		Putative polyketide synthase Pks16	1155565	82.6231	80.6929	38
MAB_1141c	1157354	1158376	1023	341	-		Putative 3-oxoacyl-[acyl-carrier-protein] synthase III]	1158376	36.2838	36.097	10
MAB_1142c	1158407	1158997	591	197	-		Probable peptidyl-tRNA hydrolase (PTH)		63.7297	0.759997	2
MAB_1143c	1159010	1159657	648	216	-	rplY	50S ribosomal protein L25	1159773	297.569	369.199	22
MAB_1144c	1159821	1160705	885	295	-		Probable short-chain dehydrogenase/reductase	1160705	65.6881	26.2462	23
MAB_1145c	1160757	1161401	645	215	-		Putative lipoprotein LpqT precursor	1161525	29.1971	1.24352	1
MAB_1146	1161677	1162021	345	115	+		Hypothetical protein	1161688	552.583	280.282	0
MAB_1147c	1162044	1163030	987	329	-		Probable ribose-phosphate pyrophosphokinase RppK (PRPP synthetase)	1163100	159.693	37.5111	56
MAB_1148c	1163187	1164635	1449	483	-		Probable UDP-N-acetylglucosamine pyrophosphorylase (GlmU)	1164732	45.5824	32.9684	14
MAB_1149	1164821	1165465	645	215	+		Probable transcriptional regulator, TetR family	1164701	38.5063	32.7294	4
MAB_1150	1165576	1165773	198	66	+		Hypothetical protein	1165411	11.0274	6.31933	0
MAB_1151	1165867	1166163	297	99	+		Hypothetical protein		213.657	550.484	1
MAB_1152	1166266	1166514	249	83	+		Hypothetical protein		116.187	6.70001	0
MAB_1153	1166611	1166880	270	90	+		Hypothetical protein		189.029	272.466	0
MAB_1154	1166975	1167274	300	100	+		Hypothetical protein	1166975	45.9431	36.0396	0
MAB_1155	1167308	1167619	312	104	+		Hypothetical protein	1167308	45.4882	8.12351	0
MAB_1156c	1167616	1168962	1347	449	-		Probable diaminopimelate decarboxylase LysA	1169460	0.81048	0.547812	0
MAB_1157	1169181	1172831	3651	1217	+		Probable transcription-repair coupling factor (TrcF)		33.1537	4.13886	28
MAB_1158	1172828	1173880	1053	351	+		Putative transcriptional regulator, MazG family	1172816	64.9276	9.90208	18
MAB_1159	1173994	1176045	2052	684	+		Putative iron permease FTR1	1173994	8.77843	3.00189	0
MAB_1160	1176042	1177289	1248	416	+		Conserved hypothetical protein (Tat-translocated enzyme Dyp-type peroxidase precursor?)		11.1534	1.92805	6
MAB_1161c	1177295	1178554	1260	420	-		Conserved hypothetical protein (Tat-translocated enzyme Dyp-type peroxidase precursor?)		31.0836	2.95365	1
MAB_1162c	1178580	1179734	1155	385	-		Conserved hypothetical protein		51.9865	7.19431	15
MAB_1163c	1179731	1180621	891	297	-		Putative iron permease FTR1		19.298	4.10486	0
MAB_1164	1180784	1181551	768	256	+		Putative conserved lipoprotein LpqU	1180755	26.4756	11.112	0
MAB_1165	1181599	1182891	1293	431	+		Probable enolase (Eno)	1181568	106.913	76.5966	45
MAB_1166	1182914	1183555	642	214	+		Conserved hypothetical protein		57.8168	0.499731	1
MAB_1167	1183552	1184034	483	161	+		Conserved hypothetical protein		35.5995	0.332119	1
MAB_1168	1184031	1184975	945	315	+		Conserved hypothetical protein (phosphatase?)		17.4732	0.98455	1
MAB_1169	1185182	1186060	879	293	+		Putative hydrolase, alpha/beta fold	1184974	4.347	7.15383	1
MAB_1170	1186057	1186914	858	286	+		Conserved hypothetical protein		2.2267	0.0373925	0
MAB_1171c	1186859	1188028	1170	390	-		Conserved hypothetical protein		10.1474	1.26137	0
MAB_1172c	1188025	1188543	519	173	-		Conserved hypothetical protein		73.3596	3.83262	1
MAB_1173c	1188546	1189025	480	160	-		Conserved hypothetical protein	1189025	136.749	32.1496	6
MAB_1174c	1189109	1190968	1860	620	-		Probable acyl-CoA synthase FadD	1191112	6.52976	1.39715	4
MAB_1175	1191413	1192735	1323	441	+		Probable 4-hydroxybutyrate CoA-transferase AbfT	1191263	4.9511	2.0855	5
MAB_1176c	1192738	1193364	627	209	-		Conserved hypothetical protein	1193364	55.2823	1.43272	0
MAB_1177	1193566	1193940	375	125	+		Hypothetical protein	1193566	27.6568	124.738	10
MAB_1178c	1193968	1194582	615	205	-		Conserved hypothetical protein	1194582	346.598	285.458	8
MAB_1179c	1194741	1195217	477	159	-		Conserved hypothetical protein	1195480	64.9423	50.041	4
MAB_1180c	1195210	1195764	555	185	-		Hypothetical protein	1195828	112.368	153.13	7
MAB_1181c	1196010	1196492	483	161	-		Putative lipoprotein LpqV precursor	1196456	82.5003	20.3921	0
MAB_1182	1196637	1197209	573	191	+		Conserved hypothetical protein		10.9553	6.60692	0
MAB_1183	1197206	1197574	369	123	+		Conserved hypothetical protein (rhodanese-like)		1.84911	0.52167	0
MAB_1184c	1197734	1198231	498	166	-		Putative transcriptional regulator, MarR family		19.1818	1.15962	4
MAB_1185c	1198236	1199018	783	261	-		Probable enoyl-CoA hydratase	1199045	62.7424	22.6997	23
MAB_1186c	1199015	1199896	882	294	-		Probable 3-hydroxyisobutyrate dehydrogenase		37.288	7.38412	9
MAB_1187c	1199893	1200924	1032	344	-		Probable enoyl-CoA hydratase		35.5707	7.05696	15
MAB_1188c	1200921	1202069	1149	383	-		Probable acyl-CoA dehydrogenase		15.5586	4.04874	7
MAB_1189c	1202080	1203585	1506	502	-		Probable methylmalonic acid semialdehyde dehydrogenase MmsA		17.7603	18.1291	46
MAB_1190	1203900	1204745	846	282	+		Conserved hypothetical protein	1203753	384.714	164.434	0
MAB_1191c	1204802	1206010	1209	403	-		Probable phosphoribosylglycinamide formyltransferase 2 (PurT)	1206011	35.5553	9.5001	14
MAB_1192c	1206144	1207361	1218	406	-		Probable acyl-CoA thiolase	1207401	203.464	167.078	59
MAB_1193c	1207412	1208419	1008	336	-		Conserved hypothetical protein (lipolytic enzyme G-D-S-L?)	1208420	59.4325	56.9087	0
MAB_1194	1208608	1209693	1086	362	+		Putative lipase LipU		91.7304	65.6721	0
MAB_1195	1209775	1211184	1410	470	+		Probable cystathionine beta-synthase	1209775	47.6174	31.3319	23
MAB_1196	1211293	1211865	573	191	+		Proline-rich antigen (36 kDa antigen)		692.088	615.059	8
MAB_1197	1211929	1213101	1173	391	+		Probable cystathionine gamma-synthase (CGS)	1211928	85.6249	7.95914	24
MAB_1198c	1213098	1213769	672	224	-		Conserved hypothetical protein	1213769	15.6366	1.38452	4
MAB_1199	1213811	1215055	1245	415	+		Probable threonine dehydratase	1213787	22.4701	16.7243	8
MAB_1200	1215178	1216086	909	303	+		Conserved hypothetical protein	1215178	17.2645	1.65884	0
MAB_1201c	1216119	1216613	495	165	-		Hypothetical transcription elongation factor GreA	1216746	269.897	939.668	23
MAB_1202c	1216879	1217298	420	140	-		Conserved hypothetical protein	1217298	22.0943	11.5345	0
MAB_1203	1217397	1218266	870	290	+		LmbE-like protein	1217344	35.4494	2.98701	3
MAB_1204	1218263	1218553	291	97	+		Conserved hypothetical protein		52.5225	28.5547	0
MAB_1205	1218543	1220519	1977	659	+		Conserved hypothetical protein		18.0848	1.54166	4
MAB_1206	1220531	1220905	375	125	+		Conserved hypothetical protein	1220531	86.2456	24.3829	4
MAB_1207	1220934	1221515	582	194	+		Hypothetical protein		14.0685	3.14212	4
MAB_1208c	1221523	1222263	741	247	-		Conserved hypothetical protein (hemolysin?)	1222263	25.2303	5.84503	0
MAB_1209	1222362	1223144	783	261	+		Probable short-chain Z-isoprenyl diphosphate synthetase	1222362	43.5711	36.426	1
MAB_1210c	1223145	1223999	855	285	-		Putative short chain dehydrogenase/reductase	1224377	4.1498	0.0750473	0
MAB_1211c	1223999	1225255	1257	419	-		Probable cytochrome P450		8.46797	1.04645	0
MAB_1212c	1225252	1225809	558	186	-		Conserved hypothetical protein		7.82593	1.49489	0
MAB_1213c	1225821	1226021	201	67	-		Putative ferredoxin		19.6889	0.798078	0
MAB_1214c	1226021	1227382	1362	454	-		Probable cytochrome P450		6.71302	1.50756	2
MAB_1215c	1227379	1228206	828	276	-		Probable oxidoreductase		5.76843	1.62739	0
MAB_1216c	1228206	1229435	1230	410	-		Probable cytochrome P450		6.10208	1.33026	2
MAB_1217c	1229432	1230019	588	196	-		Putative transcriptional regulator, TetR family	1230019	3.94541	1.85512	0
MAB_1218	1230190	1231668	1479	493	+		Probable aldehyde dehydrogenase AldA		4.61341	4.09982	1
MAB_1219	1231688	1232440	753	251	+		Probable short-chain dehydrogenase/reductase		5.25561	4.26066	7
MAB_1220	1232437	1233303	867	289	+		Probable dehydrogenase/reductase		6.29595	1.07312	4
MAB_1221	1233266	1233679	414	138	+		Possible 4-carboxymuconolactone decarboxylase		10.2184	9.99679	2
MAB_1222	1233642	1234895	1254	418	+		Conserved hypothetical protein		5.1147	3.35155	0
MAB_1223	1234903	1236423	1521	507	+		Probable carboxylesterase (LipT)		3.22993	0.232025	0
MAB_1224	1236519	1237106	588	196	+		Conserved hypothetical protein		3.01707	0.65475	0
MAB_1225	1237251	1237898	648	216	+		Putative ABC transporter, permease protein	1237192	32.4314	0.346573	0
MAB_1226	1237891	1239051	1161	387	+		Putative ABC transporter, ATP-binding protein		23.9783	1.96199	0
MAB_1227	1239063	1239848	786	262	+		Putative ABC transporter, permease protein		11.2852	0.53063	0
MAB_1228	1239866	1240807	942	314	+		Putative ABC transporter		11.4445	0.408697	0
MAB_1229	1240843	1242240	1398	466	+		Conserved hypothetical protein	1240842	20.0109	1.1704	0
MAB_1230c	1242223	1243131	909	303	-		Conserved hypothetical protein		4.80403	1.69414	0
MAB_1231	1243259	1243693	435	145	+		Conserved hypothetical protein		4.07825	1.54882	0
MAB_1232c	1243767	1245449	1683	561	-		Probable cholesterol oxidase ChoD	1245449	37.542	19.7872	0
MAB_1233c	1245492	1245890	399	133	-		Conserved hypothetical protein	1246266	22.5731	2.97509	1
MAB_1234c	1245928	1246860	933	311	-		Probable pantothenate kinase CoaA	1246860	14.4802	0.653346	9
MAB_1235	1246914	1248122	1209	403	+		Conserved hypothetical protein		34.2008	9.71239	0
MAB_1236	1248144	1249601	1458	486	+		Probable serine or glycine hydroxymethyltransferase	1248144	90.3212	69.6666	43
MAB_1237	1249738	1250544	807	269	+		Possible acyl-[acyl-carrier protein] desaturase DesA2	1249738	206.472	166.178	21
MAB_1238	1250697	1250864	168	56	+		Hypothetical protein	1250696	575.101	671.255	0
MAB_1239	1250834	1252219	1386	462	+		Probable PhoH-like protein PhoH2 (phosphate starvation-inducible protein PsiH)		165.904	122.637	5
MAB_1240	1252253	1253119	867	289	+		Possible glycosyl hydrolase	1252253	58.2375	10.3982	2
MAB_1241c	1253347	1253556	210	70	-		Conserved hypothetical protein		65.633	61.2627	1
MAB_1242c	1253702	1254256	555	185	-		Hypothetical protein		3.19647	0.289034	0
MAB_1243c	1254253	1255026	774	258	-		Hypothetical protein		2.99728	0.829011	0
MAB_1244c	1255029	1255220	192	64	-		Hypothetical protein		3.55377	9.19037	0
MAB_1245c	1255217	1255453	237	79	-		Hypothetical protein		4.0306	1.21833	0
MAB_1246c	1255459	1255752	294	98	-		Hypothetical protein		2.32083	0.545625	0
MAB_1247c	1255749	1256216	468	156	-		Conserved hypothetical protein	1256265	8.74773	86.8565	5
MAB_1248	1256350	1256925	576	192	+		Probable RNA polymerase sigma factor	1256275	9.71363	3.78755	0
MAB_1249	1256997	1257515	519	173	+		Hypothetical protein	1256994	16.828	17.3704	2
MAB_1250c	1257538	1258938	1401	467	-		Probable fumarate hydratase Fum		176.79	109.255	48
MAB_1251c	1258969	1259922	954	318	-		Conserved hypothetical protein (putative fructose-1,6-bisphosphatase?)		105.567	32.3854	20
MAB_1252	1260039	1260665	627	209	+		Conserved hypothetical protein	1260039	22.6353	5.78206	0
MAB_1253c	1260743	1261825	1083	361	-		Conserved hypothetical protein (alanine racemase?)	1261823	12.8526	5.53968	3
MAB_1254c	1261854	1262063	210	70	-		Probable exodeoxyribonuclease VII small subunit	1262164	55.8855	7.3332	0
MAB_1255c	1262060	1263292	1233	411	-		Probable exodeoxyribonuclease VII large subunit XseA		25.013	2.31579	5
MAB_1256c	1263285	1263980	696	232	-		Conserved hypothetical protein	1263980	80.7808	74.6753	8
MAB_1257	1264041	1265054	1014	338	+		Probable 4-hydroxy-3-methylbut-2-enyl diphosphate reductase	1264041	48.3144	211.607	5
MAB_1258c	1265051	1265920	870	290	-		Conserved hypothetical protein	1265989	76.0751	5.19962	1
MAB_1259c	1266052	1266231	180	60	-		Conserved hypothetical protein		18.1953	1.06942	0
MAB_1260c	1266228	1268492	2265	755	-		Probable carbon starvation protein (CstA)	1268492	10.0014	2.16718	0
MAB_1261	1268613	1268936	324	108	+		Hypothetical protein		17.2687	11.5854	0
MAB_1262	1269006	1269194	189	63	+		Conserved hypothetical protein	1269006	33.2136	76.727	2
MAB_1263	1269280	1269645	366	122	+		Hypothetical protein		14.9142	1.57784	0
MAB_1264	1269629	1270012	384	128	+		Hypothetical protein		6.39678	2.59001	0
MAB_1265c	1270015	1270362	348	116	-		Conserved hypothetical protein	1270362	13.3327	16.4101	4
MAB_1266	1270405	1271478	1074	358	+		Probable GTP binding protein		32.1467	21.747	15
MAB_1267	1271494	1271934	441	147	+		Conserved hypothetical protein	1271449	8.97386	0.291	0
MAB_1268c	1271986	1272264	279	93	-		Conserved hypothetical protein	1272292	24.9451	8.39441	0
MAB_1269	1272442	1272927	486	162	+		Conserved hypothetical transmembrane protein		3.93108	1.38629	0
MAB_1270	1272924	1274441	1518	506	+		Conserved hypothetical transmembrane protein		5.93324	0.232484	0
MAB_1271c	1274584	1276107	1524	508	-		Probable oxidase (copper-binding protein)		5.19354	2.4841	2
MAB_1272	1276244	1276663	420	140	+		Hypothetical protein	1276244	61.734	12.222	0
MAB_1273	1276608	1277861	1254	418	+		Possible cysteine synthase A CysK2		26.0088	2.09791	0
MAB_1274	1277813	1279132	1320	440	+		Putative ABC transporter, permease protein	1277728	15.0938	0.753458	0
MAB_1275	1279140	1280960	1821	607	+		Putative ABC transporter, ATP-binding protein	1279146	23.9806	2.29037	14
MAB_1276c	1281361	1281879	519	173	-		Conserved hypothetical protein	1281879	3.41819	2.47266	1
MAB_1277	1281919	1283463	1545	515	+		Conserved hypothetical protein (transferase?)	1281916	13.6023	1.24593	2
MAB_1278	1283471	1284805	1335	445	+		Conserved hypothetical protein		9.91541	1.36982	2
MAB_1279	1284809	1285324	516	172	+		Probable 3-demethylubiquinone-9 3-methyltransferase	1284836	13.7522	11.8756	3
MAB_1280c	1285321	1286613	1293	431	-		Hypothetical protein		33.6676	17.8899	2
MAB_1281c	1286641	1286901	261	87	-		Hypothetical protein	1287225	54.3767	2.33552	0
MAB_1282	1287026	1287232	207	69	+		Hypothetical protein		2.637	0	0
MAB_1283c	1287247	1287642	396	132	-		Hypothetical protein		26.5348	38.5641	0
MAB_1284c	1287761	1288636	876	292	-		Conserved hypothetical protein	1289100	22.5883	1.64809	1
MAB_1285c	1288633	1290981	2349	783	-		Conserved hypothetical protein		15.9761	2.47211	0
MAB_1286c	1290992	1291330	339	113	-		Hypothetical protein	1291364	7.64846	8.70682	0
MAB_1287	1291513	1293726	2214	738	+		Probable conserved membrane protein, MmpL family	1291490	5.67062	2.75326	0
MAB_1288	1293719	1294354	636	212	+		Putative transcriptional regulator, TetR family		4.29134	0.353112	0
MAB_1289c	1294345	1295157	813	271	-		Conserved hypothetical protein		166.678	9.74715	12
MAB_1290c	1295175	1295669	495	165	-		Probable thiol peroxidase (Tpx)	1295669	328.618	128.655	15
MAB_1291	1295727	1296371	645	215	+		Conserved hypothetical protein	1295727	30.2549	34.5698	2
MAB_1292c	1296384	1297202	819	273	-		Probable O-methyltransferase OMT	1297193	36.1573	4.11317	5
MAB_1293c	1297207	1297728	522	174	-		Conserved hypothetical protein		13.0713	5.03982	0
MAB_1294c	1297725	1298321	597	199	-		Conserved hypothetical protein (methytransferase?)		7.54327	1.45098	2
MAB_1295c	1298324	1299172	849	283	-		Probable O-methyltransferase OMT	1299172	12.0552	6.23516	6
MAB_1296	1299233	1299418	186	62	+		Conserved hypothetical protein	1299233	395.454	266.494	0
MAB_1297c	1299415	1300713	1299	433	-		Conserved hypothetical protein		14.7075	3.08725	0
MAB_1298c	1300816	1301274	459	153	-		Conserved hypothetical protein	1301329	133.492	45.7127	16
MAB_1299c	1301484	1302692	1209	403	-		Putative multi-drug efflux transporter		1.35449	0.530732	0
MAB_1300c	1302783	1303811	1029	343	-		Hypothetical protein		49.732	1.37186	0
MAB_1301c	1303808	1304080	273	91	-		Hypothetical protein	1304153	105.973	1.29271	0
MAB_1302	1304209	1304793	585	195	+		Conserved hypothetical protein	1304171	125.268	54.5681	4
MAB_1303c	1304825	1305469	645	215	-		Hypothetical protein	1305512	247.54	289.242	0
MAB_1304	1305612	1306859	1248	416	+		Conserved hypothetical protein	1305479	9.40381	0.745512	0
MAB_1305	1306852	1307658	807	269	+		Probable short-chain dehydrogenase/reductase	1306852	23.8433	5.367	7
MAB_1306	1307662	1308561	900	300	+		Probable formyltetrahydrofolate deformylase		22.2892	2.49532	6
MAB_1307c	1308635	1308919	285	95	-		Putative pterin-4-alpha-carbinolamine dehydratase	1308919	50.2764	16.9982	4
MAB_1308	1308955	1309347	393	131	+		Probable mutator protein MutT2/NUDIX hydrolase		4.16686	1.1429	0
MAB_1309c	1309324	1309491	168	56	-		Hypothetical protein	1309618	77.1675	4.01034	0
MAB_1310	1309529	1311502	1974	658	+		Possible GTP-binding translation elongation factor		48.2534	21.0309	35
MAB_1311	1311512	1311892	381	127	+		Conserved hypothetical protein	1311512	24.7141	1.51572	0
MAB_1312	1312024	1313925	1902	634	+		Beta-lactamase-like	1312024	38.0264	14.7425	47
MAB_1313	1313963	1314772	810	270	+		Probable transcriptional regulator, AraC family		23.0811	0.673341	3
MAB_1314	1315013	1315729	717	239	+		Hypothetical protein	1314840	24.5522	2.01356	0
MAB_1315	1315857	1317659	1803	601	+		Putative lipoprotein LpqW		28.3071	1.4947	5
MAB_1316	1317656	1318495	840	280	+		Putative N-Acetyl-1-D-myo-Inosityl-2-Amino-2-Deoxy-alpha-D-Glucopyranoside Deacetylase MshB	1317400	39.8022	4.8888	3
MAB_1317	1318570	1318971	402	134	+		Conserved hypothetical protein	1318505	220.991	12.051	0
MAB_1318c	1318979	1319740	762	254	-		Probable catechol-o-methyltransferase	1319740	43.3392	18.1044	7
MAB_1319	1319786	1322431	2646	882	+		Probable 7,8-didemethyl-8-hydroxy-5-deazariboflavin synthase (FO synthase)	1319398	28.0562	6.05037	11
MAB_1320c	1322442	1322669	228	76	-		Hypothetical protein	1322693	5.98529	3.0957	0
MAB_1321	1322913	1323551	639	213	+		Conserved hypothetical protein		0.640679	0	0
MAB_1322	1323551	1323838	288	96	+		Hypothetical protein		0	0.222797	0
MAB_1323	1323853	1324137	285	95	+		Hypothetical protein	1323851	0.957646	0	0
MAB_1324	1324191	1324499	309	103	+		Putative monooxygenase	1324191	3.53306	9.7598	1
MAB_1325c	1324574	1326637	2064	688	-		Probable NADPH dependent 2,4-dienoyl-CoA reductase FadH		19.9011	6.62173	4
MAB_1326c	1326597	1327166	570	190	-		Conserved hypothetical protein	1327166	6.2247	0.956854	2
MAB_1327	1327763	1328134	372	124	+		Probable ferredoxin FdxC	1327670	243.215	92.4535	3
MAB_1328	1328155	1329246	1092	364	+		Probable aminotransferase		75.2305	4.14255	6
MAB_1329	1329276	1331243	1968	656	+		Probable glycosyl transferase		7.1422	0.130418	0
MAB_1330	1331374	1333008	1635	545	+		Probable pyrroline-5-carboxylate dehydrogenase RocA (aldehyde dehydrogenase family)	1331374	43.3181	28.8647	6
MAB_1331	1332995	1333966	972	324	+		Probable proline dehydrogenase		25.8328	3.8288	3
MAB_1332	1333982	1335373	1392	464	+		Probable fatty-acid-CoA ligase FadD	1333982	25.8812	17.1016	10
MAB_1333	1335370	1335918	549	183	+		Conserved hypothetical protein		25.3541	30.6802	4
MAB_1334c	1335922	1336887	966	322	-		Conserved hypothetical protein		21.4727	0.564603	0
MAB_1335c	1336894	1337853	960	320	-		Probable transferase	1337853	65.2471	39.3014	14
MAB_1336	1337877	1338941	1065	355	+		Probable succinyl-diaminopimelate desuccinylase	1337877	30.7526	4.24757	8
MAB_1337c	1338931	1339671	741	247	-		Putative transcriptional regulator, AraC family		10.129	3.46372	4
MAB_1338	1339727	1340926	1200	400	+		Putative membrane efflux protein		2.04697	4.03708	0
MAB_1339	1340956	1341894	939	313	+		Putative monooxygenase (luciferase-like)		3.9239	3.07502	3
MAB_1340	1341922	1342674	753	251	+		Conserved hypothetical protein	1341922	28.634	7.88221	8
MAB_1341	1342671	1343219	549	183	+		Conserved hypothetical protein		28.5855	4.73352	1
MAB_1342	1343322	1345112	1791	597	+		Probable fatty-acid-CoA ligase FadD	1342971	26.2872	15.1188	19
MAB_1343	1345160	1345492	333	111	+		Conserved hypothetical protein (nuclease?)	1345160	15.1627	3.27571	0
MAB_1344c	1345489	1346466	978	326	-		Putative DTDP-glucose-4,6-dehydratase-related protein	1346466	7.11625	7.54502	9
MAB_1345	1346566	1347474	909	303	+		Probable dihydropteroate synthase 2 FolP2	1346599	34.0786	37.4122	7
MAB_1346	1347471	1348424	954	318	+		Conserved hypothetical protein (glycosyl transferase?)	1347301	40.3386	52.1933	4
MAB_1347c	1348428	1348919	492	164	-		Conserved hypothetical protein	1348911	9.98522	1.04334	1
MAB_1348	1348969	1349283	315	105	+		Conserved hypothetical protein	1348969	35.5241	34.4253	5
MAB_1349	1349273	1349851	579	193	+		Probable DNA-3-methyladenine glycosylase I TagA		48.5522	4.04497	3
MAB_1350	1349985	1350152	168	56	+		Conserved hypothetical protein		329.789	1124.81	3
MAB_1351c	1350173	1351351	1179	393	-		Putative glycosyltransferase	1351351	17.0147	4.97976	3
MAB_1352	1351478	1352692	1215	405	+		Probable glucose-1-phosphate adenylyltransferase	1351478	25.2712	10.483	7
MAB_1353c	1352284	1354092	1809	603	-		Putative transcriptional regulator, GntR family	1354134	7.61909	0.691668	0
MAB_1356	1354224	1354922	699	233	+		Conserved hypothetical protein	1354154	2.7332	1.23925	0
MAB_1357c	1354938	1355612	675	225	-		Conserved hypothetical integral membrane protein		4.0434	2.32897	0
MAB_1358c	1355626	1357248	1623	541	-		Putative ABC transporter, permease protein		5.21307	0.296513	0
MAB_1359c	1357245	1358150	906	302	-		Putative ABC transporter, ATP-binding protein		7.53116	5.94912	2
MAB_1360c	1358147	1358791	645	215	-		Probable transcriptional regulator, TetR family		6.13562	1.04455	0
MAB_1361c	1358923	1359570	648	216	-		Probable O-methyltransferase	1359570	85.9222	38.0735	19
MAB_1362	1359744	1360514	771	257	+		Probable alternative RNA polymerase sigma factor	1359744	141.598	119.925	0
MAB_1363	1360625	1361068	444	148	+		Conserved hypothetical protein	1360577	61.1632	52.0983	2
MAB_1364	1361078	1362556	1479	493	+		Probable serine protease HtrA		123.639	16.7897	22
MAB_1365	1362556	1362966	411	137	+		Probable Sec-independent protein translocase protein TatB homolog		56.7772	1.09284	0
MAB_1366c	1363060	1364196	1137	379	-		Putative Mrp homolog protein	1364196	33.246	26.5522	13
MAB_1367c	1364220	1365503	1284	428	-		Conserved hypothetical protein	1365613	136.89	4.44761	0
MAB_1368	1365829	1366779	951	317	+		Conserved hypothetical protein	1365829	9.75772	12.9883	0
MAB_1369	1366803	1367765	963	321	+		Probable citrate lyase beta chain		27.9164	9.42826	10
MAB_1370c	1367762	1368427	666	222	-		Hypothetical protein	1368427	45.6931	12.0431	0
MAB_1371	1368585	1369106	522	174	+		Conserved hypothetical transmembrane protein	1368534	55.6838	33.5578	2
MAB_1372	1369306	1370730	1425	475	+		Probable sugar ABC transporter, sugar-binding protein LpqY	1369235	28.4421	3.78239	0
MAB_1373	1370727	1371629	903	301	+		Probable sugar ABC transporter, permease protein SugA	1370611	31.1315	6.64393	0
MAB_1374	1371626	1372459	834	278	+		Probable sugar ABC transporter, permease protein SugB		36.1615	1.57721	0
MAB_1375	1372462	1373637	1176	392	+		Probable sugar ABC transporter, ATP-binding protein SugC		49.7817	17.651	0
MAB_1376	1373648	1374253	606	202	+		Conserved hypothetical protein		19.5915	13.5002	0
MAB_1377c	1374262	1374762	501	167	-		Hypothetical protein		6.80961	0.512299	0
MAB_1378c	1374797	1375891	1095	365	-		Probable magnesium and cobalt transport transmembrane protein CorA	1375934	13.0856	6.47515	6
MAB_1379c	1376009	1376650	642	214	-		Putative transcriptional regulator, TetR family	1376650	17.2175	1.49919	2
MAB_1380	1376874	1377200	327	109	+		Conserved hypothetical protein		1.25197	4.02261	0
MAB_1381	1377254	1378141	888	296	+		Putative oxidoreductase EphD		5.99338	0.90323	3
MAB_1382	1378117	1379037	921	307	+		Putative oxidoreductase EphD		6.81582	1.63723	2
MAB_1383	1379075	1379698	624	208	+		Conserved hypothetical integral membrane protein	1379075	7.87296	1.13112	0
MAB_1384	1379762	1380925	1164	388	+		Probable malate dehydrogenase	1379762	143.499	51.7348	37
MAB_1385	1380954	1381787	834	278	+		Probable lipoprotein LpqZ		66.1052	1.50027	3
MAB_1386	1381875	1383146	1272	424	+		Putative esterase/lipase/beta-lactamase	1381872	22.5295	8.95391	0
MAB_1387	1383259	1384539	1281	427	+		Putative esterase/lipase/beta-lactamase		6.71137	3.35604	0
MAB_1388c	1384564	1385400	837	279	-		Probable short-chain dehydrogenase/reductase	1385428	83.3135	41.2054	27
MAB_1389c	1385446	1386276	831	277	-		Probable short-chain dehydrogenase/reductase	1386313	31.2013	17.1031	18
MAB_1390c	1386372	1387013	642	214	-		Hypothetical UbiE/COQ5 methyltransferase	1387013	18.918	3.14831	0
MAB_1391	1387255	1388409	1155	385	+		Putative transcriptional regulator	1386897	8.50689	1.94441	0
MAB_1392c	1388413	1389732	1320	440	-		Conserved hypothetical protein (lipase?)	1389788	30.6012	3.88882	2
MAB_1393c	1389890	1393606	3717	1239	-		Probable 2-oxoglutarate dehydrogenase SucA	1393658	129.599	50.2776	85
MAB_1394c	1393781	1394542	762	254	-		Conserved hypothetical protein		25.0722	27.8303	6
MAB_1395	1395003	1396286	1284	428	+		Probable multidrug resistance transporter, Bcr/CflA family		13.1788	1.52418	0
MAB_1396	1396309	1397781	1473	491	+		Probable drug resistance transporter, EmrB/QacA subfamily		5.74393	0.348489	0
MAB_1397c	1397731	1397982	252	84	-		Conserved hypothetical protein		36.2823	0.50925	0
MAB_1398c	1397979	1399307	1329	443	-		Putative oxidoreductase	1399307	19.715	6.97661	10
MAB_1399	1399420	1400679	1260	420	+		Probable peptidase		4.76543	4.78695	18
MAB_1400	1400666	1401253	588	196	+		Probable transcriptional regulator, TetR	1400344	10.6758	0.545625	1
MAB_1401c	1401261	1404692	3432	1144	-		Conserved hypothetical protein		9.06583	1.35548	0
MAB_1402c	1404729	1405301	573	191	-		Putative lipoprotein LprE precursor		49.0606	5.31913	0
MAB_1403	1405392	1407188	1797	599	+		Probable cold-shock DEAD box protein A homolog (ATP-dependent RNA helicase DEAD homolog)	1405389	57.9424	10.605	25
MAB_1404	1407185	1408381	1197	399	+		Probable acyltransferase		18.5829	0.348434	2
MAB_1405	1408530	1408829	300	100	+		Hypothetical protein		0.909764	0.213885	0
MAB_1406c	1408935	1410176	1242	414	-		Probable cytochrome P450	1410176	8.46037	0.361641	0
MAB_1407c	1410223	1411590	1368	456	-		Probable oxidoreductase	1411793	48.4808	3.5413	4
MAB_1408c	1411587	1412420	834	278	-		Putative short-chain dehydrogenase/reductase	1412420	62.669	34.3139	6
MAB_1409c	1412431	1413702	1272	424	-		Putative drug antiporter protein precursor	1413705	14.0541	2.39612	0
MAB_1410c	1413755	1414174	420	140	-		Hypothetical histidine triad (HIT) protein	1414174	21.7694	21.9996	0
MAB_1411	1414440	1415459	1020	340	+		Putative mechanosensitive ion channel	1414439	6.68944	4.71805	0
MAB_1412	1415489	1415695	207	69	+		Hypothetical protein		24.3922	63.8555	0
MAB_1413	1415772	1416290	519	173	+		Conserved hypothetical protein		6.3105	1.1127	3
MAB_1414c	1416287	1418182	1896	632	-		Probable ABC transporter, ATP-binding protein		5.03825	0.13537	1
MAB_1415c	1418179	1419915	1737	579	-		Probable ABC transporter, ATP-binding protein	1419915	4.94949	0.831159	0
MAB_1416	1419997	1420584	588	196	+		Putative lipoprotein LprB precursor	1419978	133.912	25.317	5
MAB_1417	1420581	1421138	558	186	+		Putative lipoprotein LprC precursor		100.025	13.0516	4
MAB_1418	1421171	1421689	519	173	+		Hypothetical protein		19.4574	19.534	0
MAB_1419c	1421700	1422212	513	171	-		Putative phosphoglycerate/bisphosphoglycerate mutase	1422212	40.966	12.2577	6
MAB_1420	1422347	1423531	1185	395	+		Conserved hypothetical protein	1422347	42.8395	64.0301	7
MAB_1421	1423528	1426152	2625	875	+		Conserved hypothetical protein	1423182	36.4945	3.58104	8
MAB_1422c	1426158	1427375	1218	406	-		Putative acyl-CoA dehydrogenase	1427375	2.01672	0.684853	0
MAB_1423	1427450	1427824	375	125	+		Hypothetical protein	1427133	3.27515	1.45442	0
MAB_1424c	1427766	1428443	678	226	-		Putative transcriptional regulator, TetR family	1428443	16.5046	10.5523	4
MAB_1425	1428600	1428998	399	133	+		Hypothetical protein	1428549	34.8857	59.9843	4
MAB_1426	1429001	1430560	1560	520	+		Putative cytochrome P450		19.1575	4.70958	3
MAB_1427c	1430713	1432053	1341	447	-		Putative cytochrome P450	1432085	42.0283	38.351	2
MAB_1428	1432211	1432777	567	189	+		Conserved hypothetical protein	1432186	40.6746	9.22308	0
MAB_1429	1432919	1434148	1230	410	+		Putative permease of the major facilitator superfamily	1432517	3.43935	19.7974	0
MAB_1430c	1434145	1434744	600	200	-		Putative transcriptional regulator, TetR family	1434761	5.91347	1.22984	0
MAB_1431	1434823	1436022	1200	400	+		Conserved hypothetical protein (Putative monooxygenase)		1.02348	0.695126	0
MAB_1432	1436047	1436622	576	192	+		Conserved hypothetical protein		22.2703	4.84583	0
MAB_1433	1436823	1438475	1653	551	+		Arginyl-tRNA synthetase (ArgS)	1436823	35.1687	10.7331	18
MAB_1434	1438472	1439884	1413	471	+		Probable diaminopimelate decarboxylase		57.2707	11.5116	10
MAB_1435	1439881	1441185	1305	435	+		Probable homoserine dehydrogenase		47.8933	15.8816	10
MAB_1436	1441182	1442249	1068	356	+		Probable threonine synthase (ThrC)		77.8155	14.4192	23
MAB_1437	1442246	1443166	921	307	+		Probable homoserine kinase (ThrB)		32.8938	2.33392	10
MAB_1438	1443495	1445435	1941	647	+		Probable transcription termination factor Rho		288.959	32.5951	39
MAB_1439c	1445611	1446102	492	164	-		Hypothetical protein	1446189	70.4512	173.651	1
MAB_1440c	1446246	1446476	231	77	-		Hypothetical protein	1446546	109.29	314.855	0
MAB_1441	1446918	1447142	225	75	+	rpmE.1	50S ribosomal protein L31	1446801	720.533	437.609	9
MAB_1442	1447237	1448307	1071	357	+		Probable peptide chain release factor 1 (RF-1)		45.6156	17.0449	14
MAB_1443	1448307	1449149	843	281	+		Probable modification methylase HemK	1448229	17.1593	0.913387	0
MAB_1444	1449159	1449839	681	227	+		Conserved hypothetical protein (Sua5/YciO/YRDC/ YwlC family protein?)		42.4824	16.4418	8
MAB_1445	1449855	1451072	1218	406	+		Putative undecaprenyl-phosphate alpha-N-acetylglucosaminyltransferase		25.209	0.790215	0
MAB_1446	1451322	1451768	447	149	+		Conserved hypothetical protein	1451114	181.037	10.6942	0
MAB_1447	1451775	1452548	774	258	+		ATP synthase A chain AtpB		233.965	21.0569	8
MAB_1448	1452611	1452862	252	84	+		ATP synthase C chain AtpE		690.987	874.636	0
MAB_1449	1452868	1453401	534	178	+		ATP synthase B chain AtpF		914.108	117.997	9
MAB_1450	1453408	1454754	1347	449	+		ATP synthase delta chain AtpH	1453458	391.259	12.5282	28
MAB_1451	1454801	1456447	1647	549	+		ATP synthase alpha chain AtpA		431.517	164.602	69
MAB_1452	1456457	1457383	927	309	+		ATP synthase gamma subunit AtpG		560.138	91.1607	29
MAB_1453	1457404	1458834	1431	477	+		ATP synthase beta subunit AtpD		439.529	104.252	92
MAB_1454	1458868	1459233	366	122	+		ATP synthase epsilon chain AtpE		593.584	41.9881	11
MAB_1455	1459287	1459703	417	139	+		Conserved hypothetical protein		72.9775	2.15424	0
MAB_1456c	1459726	1460364	639	213	-		Conserved hypothetical protein (cobalamin adenosyltransferase?)	1460364	21.9966	9.89092	5
MAB_1457	1460413	1461651	1239	413	+		Probable UDP-N-acetylglucosamine 1-carboxyvinyltransferase MurA	1460398	395.186	11.8595	6
MAB_1458	1467622	1468491	870	290	+		Conserved hypothetical transmembrane protein	1467584	62.2718	2.32323	0
MAB_1459c	1468488	1470095	1608	536	-		Conserved hypothetical protein (adenylate cyclase?)	1470099	22.5744	0.578607	1
MAB_1460	1470132	1470830	699	233	+		Conserved hypothetical protein	1470132	31.8222	9.95988	10
MAB_1461	1470832	1471137	306	102	+		Conserved hypothetical protein		15.1627	0.419382	0
MAB_1462c	1471144	1471617	474	158	-		Conserved hypothetical protein (Glyoxalase/ Bleomycin resistance protein?)	1471617	51.2462	161.7	0
MAB_1463	1471680	1472867	1188	396	+		Probable acetyl-CoA acetyltransferase FadA	1471592	54.6777	65.6508	35
MAB_1464	1472929	1473282	354	118	+		Conserved hypothetical protein	1472929	44.7172	33.7141	1
MAB_1465	1473316	1474239	924	308	+		Conserved hypothetical protein thioredoxin-like	1473316	56.4172	24.2704	17
MAB_1466c	1474265	1475719	1455	485	-		Possible lipoprotein peptidase LpqM		31.6073	8.22465	15
MAB_1467c	1475773	1477980	2208	736	-		Probable 1,4-alpha-glucan branching enzyme		20.2101	0.857283	3
MAB_1468c	1477977	1480049	2073	691	-		Putative glucanase GlgE	1480050	21.9212	2.95601	2
MAB_1469	1480227	1482857	2631	877	+		Probable glycogen phosphorylase GlgP		39.0566	13.0843	27
MAB_1470c	1482869	1484314	1446	482	-		Possible lipoprotein peptidase LpqM	1484354	6.98367	0.199685	0
MAB_1471c	1484334	1486292	1959	653	-		Probable ATP-dependent helicase DinG	1486652	24.7991	1.32654	0
MAB_1472c	1486415	1486969	555	185	-		Putative nicotinamidase/pyrazinamidase	1487355	32.7023	9.71153	0
MAB_1473c	1486995	1487588	594	198	-		Conserved hypothetical protein	1487598	40.8934	2.80859	5
MAB_1474c	1487606	1488910	1305	435	-		Probable nicotinate phosphoribosyltransferase	1488910	9.93421	3.49099	5
MAB_1475	1489028	1489330	303	101	+		Probable ATP-dependent Clp protease adaptor protein ClpS	1489011	137.816	144.002	2
MAB_1476	1489342	1489929	588	196	+		Conserved hypothetical protein		59.4132	2.12794	6
MAB_1477	1489926	1490918	993	331	+		Conserved hypothetical protein (peptidase?)		19.7894	2.06777	6
MAB_1478	1490956	1491369	414	138	+		Conserved hypothetical protein	1490900	61.6398	7.98194	3
MAB_1479	1491388	1491660	273	91	+		Possible thiamineS		64.4833	23.5038	6
MAB_1480	1491667	1492641	975	325	+		Probable cysteine synthase		64.8032	11.9776	8
MAB_1481	1492638	1493315	678	226	+		Conserved hypothetical protein	1492606	46.092	0.851754	0
MAB_1482	1493312	1494160	849	283	+		Probable glutamate racemase MurI		30.0576	2.15396	4
MAB_1483	1494214	1494975	762	254	+		Conserved hypothetical protein		78.7985	7.87332	1
MAB_1484	1495025	1495801	777	259	+		Probable ribonuclease PH	1495025	71.1302	41.1254	14
MAB_1485	1495815	1496435	621	207	+		HAM1 protein homolog (NTPase)	1495830	52.3004	5.63127	2
MAB_1486c	1496518	1497447	930	310	-		Putative oxidoreductase	1497447	15.2606	14.42	10
MAB_1487c	1497528	1497890	363	121	-		Conserved hypothetical protein	1497897	42.1048	5.03778	2
MAB_1488c	1497887	1498219	333	111	-		Conserved hypothetical protein	1498255	18.4412	13.5846	0
MAB_1489	1498630	1500426	1797	599	+		Probable acyl-CoA ligase FadD	1498376	19.8963	7.17711	23
MAB_1490	1500576	1502036	1461	487	+		Conserved hypothetical protein	1500511	18.4942	11.9459	1
MAB_1491	1502033	1502782	750	250	+		Conserved hypothetical protein		30.5681	7.44319	1
MAB_1492	1502769	1506116	3348	1116	+		Conserved hypothetical protein		31.1814	5.79751	5
MAB_1493c	1506113	1506898	786	262	-		Probable enoyl-CoA hydratase/isomerase		5.72943	14.6944	7
MAB_1494	1506972	1507544	573	191	+		Putative TetR-family transcriptional regulator	1506934	7.14474	3.13549	7
MAB_1495	1507541	1509772	2232	744	+		Probable oxidoreductase		11.8	4.13971	0
MAB_1496c	1509769	1511196	1428	476	-		Putative FAD-binding monooxygenase		2.96247	0.65154	4
MAB_1497c	1511193	1511765	573	191	-		Putative regulatory protein, TetR family	1511765	4.04869	0.839862	7
MAB_1498c	1511797	1512504	708	236	-		Putative GntR-family transcriptional regulator	1512620	12.3358	1.22349	0
MAB_1499	1512719	1513846	1128	376	+		Putative FAD dependent oxidoreductase	1512486	0.120979	0.0284421	0
MAB_1500	1513875	1514561	687	229	+		Putative haloacid dehalogenase-like hydrolase		0.198638	0.140099	0
MAB_1501	1514571	1515608	1038	346	+		Probable ABC transporter, periplasmic protein		0.525875	0.0927247	0
MAB_1502	1515610	1516818	1209	403	+		Probable ABC transporter, ATP-binding protein		2.03173	0.265366	0
MAB_1503	1516818	1517711	894	298	+		Probable ABC transporter, permease protein		0.457935	0.179434	0
MAB_1504	1517713	1518510	798	266	+		Probable ABC transporter, permease protein		1.88109	0.160816	0
MAB_1505	1518544	1518741	198	66	+		Hypothetical protein	1518555	4.13529	0.324068	0
MAB_1506c	1518801	1519256	456	152	-		Conserved hypothetical protein (MaoC-like dehydratase)	1519316	376.774	317.591	15
MAB_1507	1519403	1520086	684	228	+		Conserved hypothetical protein	1519403	12.7686	4.22141	0
MAB_1508c	1520093	1520845	753	251	-		Putative HTH-type transcriptional regulator		19.5726	2.04511	2
MAB_1509	1521112	1522863	1752	584	+		Conserved hypothetical protein	1521120	39.0233	5.78661	5
MAB_1510	1522935	1523756	822	274	+		Alpha/beta hydrolase fold precursor	1522905	11.289	2.96629	0
MAB_1511	1523867	1524583	717	239	+		Conserved hypothetical protein	1523827	54.4336	11.5892	2
MAB_1512	1525599	1534877	9279	3093	+		Probable fatty acid synthase Fas	1525484	151.171	209.138	208
MAB_1513	1534874	1535281	408	136	+		Putative holo-[acyl-carrier-protein] synthase		154.526	13.761	2
MAB_1514	1535314	1535799	486	162	+		Putative MutT/NUDIX-family protein	1535314	43.2419	1.84839	3
MAB_1515c	1535895	1536368	474	158	-		Alkyl hydroperoxide reductase/ Thiol specific antioxidant/ Mal allergen	1536401	58.4437	35.2639	11
MAB_1516	1536453	1536689	237	79	+		Conserved hypothetical protein	1536406	69.6718	49.5455	5
MAB_1517c	1536709	1537539	831	277	-		Probable O-methyltransferase Omt	1537539	9.68882	6.7949	8
MAB_1518	1537593	1538219	627	209	+		Conserved hypothetical protein	1537593	12.1882	5.98673	0
MAB_1519	1538321	1538704	384	128	+		Hypothetical protein	1538289	7.81829	0.250646	0
MAB_1520c	1538701	1541604	2904	968	-		Probable membrane protein, MmpL family	1541917	1.87968	0.176764	0
MAB_1521	1541739	1542956	1218	406	+		Conserved hypothetical protein (putative two-component system sensor protein?)	1541739	13.7809	0.52681	0
MAB_1522	1542949	1543605	657	219	+		Putative two-component system response regulator LuxR		10.1777	0.585986	0
MAB_1523c	1543608	1544096	489	163	-		Conserved hypothetical protein		62.5114	2.9524	0
MAB_1524c	1544093	1545382	1290	430	-		Conserved hypothetical protein	1545382	39.0352	7.90877	20
MAB_1525c	1545441	1546067	627	209	-		Putative transcriptional regulator, TetR family		16.3235	2.30259	3
MAB_1526	1546156	1547013	858	286	+		Putative short chain dehydrogenase/reductase	1545879	12.4059	6.39411	11
MAB_1527	1547010	1548458	1449	483	+		Probable monooxygenase		16.3871	8.92294	12
MAB_1528c	1548465	1549280	816	272	-		Probable oxidoreductase	1549307	46.3244	13.8003	21
MAB_1529c	1549490	1549963	474	158	-		Conserved hypothetical protein	1550245	31.3811	12.0479	9
MAB_1530	1550391	1551611	1221	407	+		Probable conserved lipoprotein LppS	1550356	76.6705	8.82866	4
MAB_1531c	1551681	1552568	888	296	-		Conserved hypothetical protein		28.1228	19.5459	2
MAB_1533c	1553214	1553840	627	209	-		Probable oligoribonuclease	1553843	48.1	39.8604	9
MAB_1534	1553968	1555494	1527	509	+		Conserved hypothetical protein	1553968	60.6807	42.1887	20
MAB_1535c	1555533	1556483	951	317	-		Conserved hypothetical protein	1556447	4.87886	20.1065	0
MAB_1536	1556562	1557287	726	242	+		Putative transcriptional regulator, TetR family		2.06765	0.839631	0
MAB_1537c	1557266	1558069	804	268	-		Putative short chain dehydrogenase/reductase	1558069	41.9238	18.1962	20
MAB_1538	1558120	1559499	1380	460	+		Conserved hypothetical protein	1558119	21.5575	0.767196	0
MAB_1539c	1559496	1560239	744	248	-		Conserved hypothetical protein	1560239	26.5959	5.304	0
MAB_1540	1560375	1561742	1368	456	+		Probable sodium:dicarboxylate symporter	1560375	17.2576	5.90998	0
MAB_1541	1561897	1562835	939	313	+		Bacteriophage protein		8.42912	1.67418	0
MAB_1542c	1562840	1564675	1836	612	-		Probable amino acid permease	1564675	22.2981	2.67356	10
MAB_1543	1564833	1565174	342	114	+		Conserved hypothetical protein		447.301	1377.4	4
MAB_1544c	1565197	1567074	1878	626	-		Probable CysN/CysC bifunctional enzyme		7.48448	4.2367	4
MAB_1545c	1567074	1567991	918	306	-		Probable sulfate adenylate transferase, subunit 2 (CysD)		10.2571	3.4599	4
MAB_1546c	1567988	1568791	804	268	-		Conserved hypothetical protein (sulfotransferase?)	1568791	7.46821	0.957694	6
MAB_1547c	1568868	1570229	1362	454	-		Probable sulfatase	1570270	12.2237	4.00445	2
MAB_1548c	1570318	1571517	1200	400	-		Conserved hypothetical protein		8.64276	1.39025	5
MAB_1549c	1571595	1573958	2364	788	-		Putative RNA binding protein, contains S1 domain		39.6001	43.157	8
MAB_1550	1574004	1574657	654	218	+		Probable lipoprotein LppI	1574004	18.3622	1.03018	0
MAB_1551c	1574664	1575566	903	301	-		Hypothetical protein	1575600	5.7427	12.222	1
MAB_1552	1575640	1576254	615	205	+		Hypothetical regulatory protein, TetR family	1575661	3.99409	0.88684	4
MAB_1553c	1576275	1576619	345	115	-		Hypothetical protein	1576637	66.0568	31.8038	0
MAB_1554	1576773	1577774	1002	334	+		Hypothetical cyclic nucleotide-binding protein	1576341	6.53723	0.48028	0
MAB_1555	1578188	1581691	3504	1168	+		Conserved hypothetical protein		4.24505	0.650078	0
MAB_1556	1581735	1582280	546	182	+		Conserved hypothetical protein	1581702	86.9774	32.3765	6
MAB_1557	1582646	1584655	2010	670	+		Copper resistance D precursor	1582646	19.4852	2.13885	3
MAB_1558c	1584652	1586292	1641	547	-		Probable amidase	1586262	10.1454	6.76455	11
MAB_1559	1586455	1586937	483	161	+		Probable single-strand DNA binding protein		5.93324	5.04822	0
MAB_1560	1587054	1588727	1674	558	+		Probable ABC transporter (macrolide-transport) ATP-binding protein	1586989	94.8079	76.5463	53
MAB_1561	1588781	1593625	4845	1615	+		Probable NAD-dependent glutamate dehydrogenase		176.658	60.2189	46
MAB_1562	1593633	1594088	456	152	+		Conserved hypothetical protein	1593633	90.3779	32.9974	2
MAB_1563	1594085	1594732	648	216	+		Conserved hypothetical protein		24.85	1.28727	5
MAB_1564c	1594796	1595551	756	252	-		Putative pirin-like protein		21.8416	0.636562	0
MAB_1565c	1595583	1597172	1590	530	-		Alpha-amylase family protein	1597172	46.7756	5.10499	12
MAB_1566c	1597224	1597634	411	137	-		Hemoglobin-like protein HbO	1597634	34.8632	4.29331	3
MAB_1567	1597890	1598441	552	184	+		Probable HNH endonuclease precursor	1597763	124.598	5.40524	0
MAB_1568	1598473	1598733	261	87	+		Conserved hypothetical protein	1598473	417.237	180.942	0
MAB_1569	1598660	1599187	528	176	+		Conserved hypothetical protein		284.56	40.3465	16
MAB_1570	1599313	1600152	840	280	+		Conserved hypothetical protein		8.28535	0.343744	0
MAB_1571c	1600212	1602806	2595	865	-		Probable aminopeptidase	1602806	64.893	33.0842	46
MAB_1572	1602936	1603553	618	206	+		Conserved hypothetical protein		50.1254	64.8404	20
MAB_1573c	1603550	1604503	954	318	-		Conserved hypothetical protein	1604503	45.6312	19.1353	0
MAB_1574	1604564	1605043	480	160	+		Hypothetical carbohydrate-phosphate isomerase	1604564	75.3398	42.3759	22
MAB_1575	1605050	1605847	798	266	+		Probable formamidopyrimidine-DNA glycolase		17.4428	1.16591	2
MAB_1576	1605926	1606588	663	221	+		Putative TetR-family transcriptional regulator	1605887	13.5847	0.532293	0
MAB_1577c	1606595	1607443	849	283	-		Conserved hypothetical protein	1607443	23.9496	26.3766	5
MAB_1578c	1607449	1608087	639	213	-		Hypothetical transcriptional regulator, TetR		16.4441	9.33864	9
MAB_1579	1608202	1609197	996	332	+		Antigen 85-B precursor	1608211	5.20648	1.22404	0
MAB_1580	1609681	1611153	1473	491	+		Trigger factor (TF)	1609498	158.977	484.987	48
MAB_1581	1611337	1611930	594	198	+		ATP-dependent Clp protease, proteolytic subunit 2	1611261	202.859	156.471	19
MAB_1582	1611927	1612580	654	218	+		ATP-dependent Clp protease, proteolytic subunit 1		257.697	70.4937	24
MAB_1583	1612822	1614102	1281	427	+		ATP-dependent Clp protease ATP-binding subunit ClpX	1612677	326.94	172.11	28
MAB_1584	1614109	1614732	624	208	+		Conserved hypothetical protein		53.5799	3.80468	2
MAB_1585	1614753	1615292	540	180	+		Putative acetyltransferase	1614752	48.7735	23.3491	12
MAB_1586c	1615340	1615570	231	77	-		Conserved hypothetical protein	1615570	292.424	343.744	7
MAB_1587c	1615581	1616792	1212	404	-		Probable fatty acid desaturase		10.5839	6.08831	0
MAB_1588c	1616810	1617901	1092	364	-		Putative oxidoreductase	1618151	6.74825	33.5223	0
MAB_1589	1618015	1618668	654	218	+		Putative transcriptional regulator, TetR family	1618015	16.6929	20.0149	0
MAB_1590c	1618665	1618826	162	54	-		Hypothetical protein	1618826	15.1627	19.8042	0
MAB_1591	1618849	1619556	708	236	+		Conserved hypothetical protein	1618849	15.998	4.07831	0
MAB_1592c	1619549	1620370	822	274	-		Probable formate dehydrogenase, subunit FdhD	1620352	21.914	2.14666	2
MAB_1593c	1620363	1622699	2337	779	-		Probable formate dehydrogenase, A chain	1622699	25.1674	5.83447	2
MAB_1594	1623027	1624934	1908	636	+		Probable ferredoxin oxidoreductase, alpha subunit		144.404	56.8174	39
MAB_1595	1624931	1626037	1107	369	+		Probable ferredoxin oxidoreductase, beta subunit		118.836	38.3428	27
MAB_1596	1626234	1626542	309	103	+		Hypothetical protein	1626160	19.8735	42.8808	0
MAB_1597	1627202	1627534	333	111	+		Conserved hypothetical protein	1626959	2.04902	1.25248	0
MAB_1598	1627628	1628194	567	189	+		Probable molybdopterin-guanine dinucleotide biosynthesis protein A		7.22035	2.48967	0
MAB_1599	1628296	1629456	1161	387	+		Conserved hypothetical membrane protein		18.924	1.13298	3
MAB_1600c	1629453	1630148	696	232	-		Conserved hypothetical protein	1630148	11.7642	0.875822	2
MAB_1601c	1630158	1631312	1155	385	-		Putative monooxygenase	1631312	4.01714	1.66664	1
MAB_1602	1631440	1632054	615	205	+		Conserved hypothetical protein	1631410	189.497	215.763	24
MAB_1603	1632223	1634862	2640	880	+		Valyl-tRNA synthetase		58.411	16.7705	47
MAB_1604	1634859	1636295	1437	479	+		Probable folylpolyglutamate synthase FolC		57.2639	3.92941	19
MAB_1605	1636292	1636729	438	146	+		Conserved hypothetical protein		36.1413	2.2707	0
MAB_1606	1636740	1637150	411	137	+		Probable nucleoside diphosphate kinase (NDK)	1636740	107.578	54.5641	12
MAB_1607	1637570	1640449	2880	960	+		Possible ribonuclease E Rne	1637309	123.15	16.3867	42
MAB_1608c	1640459	1640791	333	111	-		conserved hypothetical protein		23.3588	11.0796	0
MAB_1609c	1640838	1641191	354	118	-		Conserved hypothetical protein	1641264	26.2135	3.44391	0
MAB_1610	1641516	1641827	312	104	+	rplU	50s ribosomal protein L21	1641377	1185.32	3005.49	10
MAB_1611	1641841	1642098	258	86	+	rpmA	50S ribosomal protein L27		935.153	3262.37	12
MAB_1612	1642155	1643603	1449	483	+		Probable GTP1/Obg-family GTP-binding protein		71.2931	53.9583	4
MAB_1613	1643600	1644706	1107	369	+		Probable glutamate 5-kinase (ProB)		25.641	2.08668	8
MAB_1614	1644819	1645460	642	214	+		Hypothetical protein	1644821	71.6333	191.047	6
MAB_1615	1645681	1646271	591	197	+		Conserved hypothetical protein	1645579	141.775	47.3912	6
MAB_1616	1646343	1646885	543	181	+		Hypothetical protein	1646313	47.2474	53.294	6
MAB_1617c	1646887	1647711	825	275	-		Probable ribokinase RbsK		6.45105	2.72217	0
MAB_1618	1647810	1649138	1329	443	+		Probable gamma-glutamyl phosphate reductase	1647810	24.6437	7.7491	13
MAB_1619	1649152	1650057	906	302	+		Conserved hypothetical protein	1649078	35.8483	5.06383	4
MAB_1620	1650089	1651510	1422	474	+		Conserved hypothetical protein		13.2434	1.46651	0
MAB_1621	1651612	1652247	636	212	+		Probable nicotinate-nucleotide adenylyltransferase		59.8642	5.85157	10
MAB_1622	1652244	1652657	414	138	+		Conserved hypothetical protein	1651888	45.4882	8.67939	6
MAB_1623	1652654	1653319	666	222	+		Probable phosphoglycerate mutase		33.1941	3.32389	15
MAB_1624	1653306	1654049	744	248	+		Conserved hypothetical protein		31.3649	2.58732	12
MAB_1625	1654053	1654889	837	279	+		Conserved hypothetical protein		27.2277	2.14652	9
MAB_1626	1654974	1655807	834	278	+		Conserved hypothetical protein (competence protein ComEA?)		8.67221	0.615496	0
MAB_1627	1655804	1657321	1518	506	+		Conserved hypothetical protein (ComEC/Rec2-related protein?)	1655324	3.9555	0.0634046	0
MAB_1628c	1657327	1658745	1419	473	-		Conserved hypothetical protein	1658762	26.639	40.6291	1
MAB_1629c	1658833	1660158	1326	442	-		Conserved hypothetical protein		14.6139	0.774244	0
MAB_1630c	1660155	1660523	369	123	-		Conserved hypothetical protein		55.1036	15.0415	3
MAB_1631c	1660536	1660694	159	53	-		Hypothetical protein	1661101	64.3701	8.47468	0
MAB_1632c	1660691	1662544	1854	618	-		Conserved hypothetical protein	1662589	21.0512	8.75613	2
MAB_1633	1662698	1663648	951	317	+		Putative DNA polymerase III delta subunit	1662698	28.4122	6.71342	7
MAB_1634c	1663746	1664006	261	87	-	rpsT	30s ribosomal protein S20	1664088	509.782	232.077	6
MAB_1635	1664248	1665918	1671	557	+		Conserved hypothetical protein	1664233	18.3749	4.79993	6
MAB_1636	1665918	1666895	978	326	+		Conserved hypothetical protein		17.4418	2.36192	1
MAB_1637	1666895	1667734	840	280	+		Transglutaminase-like		25.3434	5.65267	0
MAB_1638	1667798	1668445	648	216	+		Putative TetR-family transcriptional regulator		222.808	111.448	6
MAB_1639c	1668474	1669073	600	200	-		Conserved hypothetical protein	1669073	29.3399	56.5726	2
MAB_1640	1669151	1671004	1854	618	+		GTP-binding protein LepA	1669151	37.8332	11.2999	18
MAB_1641	1671163	1672161	999	333	+		Putative oxidoreductase	1671161	25.9542	30.7018	16
MAB_1642	1672168	1672350	183	61	+		Hypothetical protein		37.2854	1.05189	0
MAB_1643	1672390	1674360	1971	657	+		Putative glycosyl hydrolase		46.6652	21.8117	27
MAB_1644	1674357	1675157	801	267	+		Conserved hypothetical protein		38.6735	1.68224	3
MAB_1645	1675173	1675961	789	263	+		Hypothetical protein	1675119	24.0413	0.6506	2
MAB_1646c	1675951	1677204	1254	418	-		Probable monooxygenase, FAD-binding	1677366	36.6735	2.48168	16
MAB_1647c	1677191	1677712	522	174	-		Hypothetical protein		31.3712	1.72091	2
MAB_1648c	1677709	1678866	1158	386	-		Conserved hypothetical protein		22.9798	1.52379	2
MAB_1649c	1678868	1679281	414	138	-		Hypothetical protein	1679743	15.1627	2.7898	0
MAB_1650c	1679278	1680828	1551	517	-		Conserved hypothetical protein	1680829	15.3094	1.2618	0
MAB_1651	1680888	1681148	261	87	+		Conserved hypothetical protein	1680888	18.8227	2.95014	0
MAB_1652	1681534	1682592	1059	353	+		Probable sulfate ABC transporter, sulfate-binding protein SubI	1681316	16.1077	7.87678	0
MAB_1653	1682589	1683479	891	297	+		Probable sulfate ABC transporter, permease protein CysT		18.2259	1.72836	0
MAB_1654	1683476	1684288	813	271	+		Probable sulfate ABC transporter, permease protein CysW	1683012	16.9532	2.20988	0
MAB_1655	1684313	1685338	1026	342	+		Probable sulfate ABC transporter, ATP-binding protein SysA		18.6209	13.5085	7
MAB_1656	1685426	1685740	315	105	+		Conserved hypothetical protein		24.6936	0.50925	0
MAB_1657c	1685798	1685950	153	51	-		Conserved hypothetical protein	1685950	142.708	1130.03	0
MAB_1658c	1686029	1686724	696	232	-		Conserved hypothetical protein (cobalamin biosynthesis?)		13.3327	1.47507	0
MAB_1659c	1686717	1688009	1293	431	-		CysN/CysC bifunctional enzyme		41.5832	11.6868	25
MAB_1660c	1688012	1688938	927	309	-		Sulfate adenylate transferase, subunit 2 (CysD)		43.4273	13.636	28
MAB_1661c	1688935	1689648	714	238	-		Phosphoadenosine phosphosulfate reductase (CysH)		58.4848	10.5145	3
MAB_1662c	1689645	1691327	1683	561	-		Probable sulfite reductase [ferredoxin]	1691522	37.623	12.8865	25
MAB_1663	1691684	1692850	1167	389	+		Probable oxygen-independent coproporphyrinogen III oxidase HemN	1691672	9.70571	3.2715	0
MAB_1664c	1692858	1693166	309	103	-		Conserved hypothetical protein		41.0719	4.36076	1
MAB_1665	1693278	1694303	1026	342	+		Heat-inducible transcription repressor HrcA		29.6604	20.3253	7
MAB_1666	1694348	1695493	1146	382	+		Chaperone protein DnaJ	1694187	37.5099	7.13883	26
MAB_1667	1695494	1696270	777	259	+		Conserved hypothetical protein		24.7638	0.949682	9
MAB_1668	1696382	1697407	1026	342	+		PhoH-like protein	1696318	84.9911	8.84933	9
MAB_1669	1697404	1697916	513	171	+		Conserved hypothetical protein		61.183	2.75174	6
MAB_1670	1697951	1699258	1308	436	+		Conserved hypothetical protein		71.7796	3.18865	3
MAB_1671	1699218	1699589	372	124	+		Conserved hypothetical protein		110.419	20.3536	3
MAB_1672	1699586	1700500	915	305	+		GTP-binding protein Era homolog		36.5397	5.25946	8
MAB_1673	1700613	1701461	849	283	+		Conserved hypothetical protein	1700613	7.39384	0.604622	1
MAB_1674c	1701565	1702965	1401	467	-		Putative amidase AmiA2	1702965	9.35089	3.75558	4
MAB_1675	1703039	1703824	786	262	+		DNA repair protein RecO	1703039	44.9673	16.4087	4
MAB_1676	1703787	1704695	909	303	+		Probable undecaprenyl pyrophosphate synthetase	1703787	54.4958	23.4709	6
MAB_1677	1704695	1705105	411	137	+		Conserved hypothetical protein	1704571	34.1992	4.44943	1
MAB_1678c	1705102	1705560	459	153	-		Putative ferric uptake regulator FurB		55.0021	1.60763	1
MAB_1679c	1705557	1705916	360	120	-		Probable ArsR-family transcriptional regulator	1705995	159.967	13.546	5
MAB_1680	1706408	1707490	1083	361	+		Conserved hypothetical protein		114.288	2.66616	4
MAB_1681	1707462	1708658	1197	399	+		Conserved hypothetical protein		81.514	0.402039	16
MAB_1682	1708658	1709638	981	327	+		Probable NAD-dependent epimerase/dehydratase		59.8163	0.196225	17
MAB_1683	1709635	1710726	1092	364	+		Putative fatty acid desaturase		57.3601	0.0881394	2
MAB_1684	1710723	1712045	1323	441	+		Diaminobutyrate--2-oxoglutarate aminotransferase		46.4165	0.5335	35
MAB_1685	1712042	1713562	1521	507	+		Putative decarboxylase		39.6564	0.52733	7
MAB_1686	1713559	1714269	711	237	+		Hypothetical protein		82.7233	0.541481	0
MAB_1687	1714266	1714772	507	169	+		Conserved hypothetical protein		133.773	1.58199	15
MAB_1688	1714769	1715512	744	248	+		Hypothetical protein		123.992	0.776195	8
MAB_1689	1715516	1716454	939	313	+		Probable daunorubicin resistance ABC transporter ATP-binding subunit DrrA		111.613	2.11835	21
MAB_1690	1716451	1717221	771	257	+		Putative ABC transporter transmembrane protein		93.6314	0.416118	15
MAB_1691	1717239	1717514	276	92	+		Hypothetical protein		278.368	1.51114	2
MAB_1692	1717514	1719196	1683	561	+		Putative polyketide synthase Pks16/acyl-CoA synthetase		62.3537	0.953141	7
MAB_1693	1719193	1720062	870	290	+		Conserved hypothetical protein (YrbE family?)	1718891	37.9591	0.258137	0
MAB_1694	1720101	1720919	819	273	+		Putative YrbE family protein		31.8251	0	0
MAB_1695	1720921	1722429	1509	503	+		Putative Mce family protein		31.6518	0.127566	0
MAB_1696	1722426	1723493	1068	356	+		Putative Mce family protein		35.1384	0	0
MAB_1697	1723495	1724511	1017	339	+		Putative Mce family protein		21.6035	0.0630929	0
MAB_1698	1724508	1725617	1110	370	+		Putative Mce family protein		29.7517	0.0578067	0
MAB_1699	1725617	1726747	1131	377	+		Putative Mce family protein		14.479	0.0851001	0
MAB_1700	1726744	1727943	1200	400	+		Putative Mce family protein		19.2188	0.0802068	0
MAB_1701	1727947	1728843	897	299	+		Conserved hypothetical protein	1727759	11.5622	0.0357667	0
MAB_1702	1728946	1730364	1419	473	+		Glycyl-TRNA synthetase (GlyS)	1728899	89.4377	19.0823	28
MAB_1703	1730378	1731772	1395	465	+		Probable aminotransferase	1730212	68.7703	42.018	44
MAB_1704c	1731769	1732791	1023	341	-		1-aminocyclopropane-1-carboxylate deaminase		6.93662	4.45332	7
MAB_1705c	1732839	1733519	681	227	-		Putative transcriptional regulator, GntR family	1733519	5.2101	0.659557	0
MAB_1706c	1733588	1735603	2016	672	-		Conserved hypothetical protein	1735603	18.9534	2.53033	6
MAB_1707	1735663	1736949	1287	429	+		Deoxyguanosinetriphosphate triphosphohydrolase-like protein	1735660	16.011	1.34613	5
MAB_1708	1736970	1738874	1905	635	+		DNA primase DnaG	1736931	25.717	5.64185	10
MAB_1709c	1738882	1739130	249	83	-		Conserved hypothetical protein	1739191	56.9973	42.9058	2
MAB_1710c	1739492	1740250	759	253	-		Conserved hypothetical protein (OsmC-like protein)	1740250	15.2826	4.01563	3
MAB_1711c	1740566	1741282	717	239	-		Conserved hypothetical protein	1741379	86.7892	91.6841	7
MAB_1712	1741342	1742073	732	244	+		Conserved hypothetical protein	1740899	26.4726	9.99298	0
MAB_1713	1742137	1744158	2022	674	+		Hypothetical ABC transporter ATP-binding protein	1742137	8.7062	1.44388	3
MAB_1714	1744155	1744970	816	272	+		Conserved hypothetical protein (cobalt transport protein?)		7.19115	0.196585	0
MAB_1715c	1745063	1746325	1263	421	-		Probable sugar ABC transporter, sugar-binding protein		7.23922	1.75274	0
MAB_1716c	1746325	1747140	816	272	-		Probable sugar ABC transporter, permease protein		7.86009	0.314537	0
MAB_1717c	1747127	1747993	867	289	-		Probable sugar ABC transporter, permease protein	1747993	11.9623	1.29515	0
MAB_1718	1748067	1749584	1518	506	+		Peptidase U62, modulator of DNA gyrase	1748067	27.1491	21.1771	19
MAB_1719	1749613	1750989	1377	459	+		Conserved hypothetical protein		28.2443	5.21898	21
MAB_1720	1751067	1751750	684	228	+		Putative two-component system response regulator	1751067	12.7686	1.54785	0
MAB_1721	1751747	1752763	1017	339	+		Putative histidine kinase sensor of two-component system		8.72193	0.504743	1
MAB_1722	1752760	1754322	1563	521	+		Conserved hypothetical protein		4.19085	0.821055	0
MAB_1723	1754551	1755801	1251	417	+		Putative phage integrase	1754213	14.0719	3.41087	0
MAB_1724c	1755798	1756568	771	257	-		Hypothetical protein	1756583	35.5764	3.07928	1
MAB_1725c	1756975	1757997	1023	341	-		Putative acetyltransferase	1758016	43.3539	1.97577	0
MAB_1726	1758216	1758944	729	243	+		Bacteriophage protein	1758167	23.9609	5.98526	0
MAB_1727c	1758925	1759311	387	129	-		Bacteriophage protein	1759311	20.0994	17.1605	2
MAB_1728	1759478	1759798	321	107	+		Hypothetical protein		0.850247	0	0
MAB_1729	1759857	1760663	807	269	+		Conserved hypothetical protein (phage protein?)		2.02921	1.27218	0
MAB_1730	1760663	1760998	336	112	+		Hypothetical protein		1.21843	0.381937	0
MAB_1731	1760998	1761390	393	131	+		Hypothetical protein	1761030	1.73619	0.979626	0
MAB_1732	1761634	1762323	690	230	+		Hypothetical protein		1.18665	0.976431	0
MAB_1733	1762320	1762502	183	61	+		Hypothetical protein		8.20279	0.876577	0
MAB_1734	1762584	1762892	309	103	+		Bacteriophage protein		0.441633	0	0
MAB_1735	1762889	1763236	348	116	+		Hypothetical protein		0.39214	0	0
MAB_1736	1763388	1763564	177	59	+		Hypothetical protein		0.770987	0	0
MAB_1737	1763561	1763791	231	77	+		Hypothetical protein		1.77227	0	0
MAB_1738	1763788	1763937	150	50	+		Hypothetical protein		0.909764	0	0
MAB_1739	1763934	1764131	198	66	+		Hypothetical protein		0.689215	0	0
MAB_1740	1764124	1764321	198	66	+		Hypothetical protein		1.37843	0	0
MAB_1741	1764312	1764461	150	50	+		Hypothetical protein		0	0	0
MAB_1742	1764589	1765791	1203	401	+		Hypothetical protein		3.62998	0.0533379	0
MAB_1743	1765913	1766410	498	166	+		Hypothetical protein		1.64415	0	0
MAB_1744	1766407	1767045	639	213	+		Bacteriophage protein		0.640679	0.251039	0
MAB_1745	1767038	1767463	426	142	+		Hypothetical protein	1766658	0.320339	0	0
MAB_1746	1767463	1767876	414	138	+		Hypothetical protein		0.988874	0.154989	0
MAB_1747	1768022	1768282	261	87	+		Hypothetical protein		1.04571	0.245845	0
MAB_1748	1768279	1769382	1104	368	+		Conserved hypothetical protein		2.22497	0.348725	0
MAB_1749	1769413	1769667	255	85	+		Hypothetical protein		1.07031	0.377444	0
MAB_1750	1769668	1770603	936	312	+		Hypothetical protein		1.45796	0.856911	0
MAB_1751	1770738	1770887	150	50	+		Hypothetical protein	1770783	0.909764	0.213885	0
MAB_1752	1771225	1771407	183	61	+		Hypothetical protein		0.745708	0	0
MAB_1753	1771540	1771845	306	102	+		Hypothetical protein		3.12174	1.04846	0
MAB_1754	1771842	1772138	297	99	+		Bacteriophage protein		4.13529	0.756159	0
MAB_1755	1772135	1772452	318	106	+		Hypothetical protein		2.5748	0.201778	0
MAB_1756	1772757	1773074	318	106	+		Putative transcriptional regulator, WhiB family		2.14567	0	0
MAB_1757	1773427	1773858	432	144	+		Bacteriophage protein	1773427	13.8992	25.3246	0
MAB_1758	1773873	1774166	294	98	+		Hypothetical protein		12.9966	1.41862	0
MAB_1759	1774177	1774503	327	109	+		Conserved hypothetical protein		13.7717	0.588674	0
MAB_1760	1774643	1775320	678	226	+		Conserved hypothetical protein		13.6867	3.17042	0
MAB_1761	1775317	1775517	201	67	+		Hypothetical protein		15.6154	1.75577	0
MAB_1762	1776401	1776733	333	111	+		Phage-related protein	1776401	96.3039	1176.66	2
MAB_1763	1776730	1776981	252	84	+		Conserved hypothetical protein	1776609	84.4781	1658.12	1
MAB_1764	1777253	1777477	225	75	+		Hypothetical protein	1777042	1.81953	0	0
MAB_1765	1777694	1777990	297	99	+		Hypothetical protein		0.918954	0.324068	0
MAB_1766	1778029	1778205	177	59	+		Hypothetical protein	1778029	46.2592	28.4576	0
MAB_1767	1778353	1778598	246	82	+		Hypothetical protein		90.4217	20.0843	3
MAB_1768	1778637	1778873	237	79	+		Hypothetical protein	1778637	74.854	21.2531	4
MAB_1769	1778870	1779145	276	92	+		Hypothetical protein		94.4375	19.9936	2
MAB_1770	1779185	1779457	273	91	+		Hypothetical protein	1779185	81.4789	47.2427	1
MAB_1771	1779496	1779663	168	56	+		Hypothetical protein	1779496	12.1843	2.29162	0
MAB_1773c	1779938	1780219	282	94	-		Hypothetical protein	1780219	34.3581	90.2185	0
MAB_1774	1780349	1781611	1263	421	+		Bacteriophage protein		0.432192	0.025402	0
MAB_1775	1781618	1782439	822	274	+		Bacteriophage protein	1781339	0.664061	0.0780602	0
MAB_1776	1782448	1783131	684	228	+		Bacteriophage protein		0.19951	0	0
MAB_1777	1783131	1783376	246	82	+		Hypothetical protein		0	0.130418	0
MAB_1778	1783376	1783792	417	139	+		Hypothetical protein		0	0.153874	0
MAB_1779	1783867	1784235	369	123	+		Hypothetical protein		1.47929	0.608616	0
MAB_1780	1784235	1784453	219	73	+		Hypothetical protein		0.623126	0	0
MAB_1781	1784450	1784653	204	68	+		Hypothetical protein		0.668944	0	0
MAB_1782	1784650	1785282	633	211	+		Bacteriophage protein		0.215584	0	0
MAB_1783	1785424	1785708	285	95	+		Hypothetical protein		2.87294	0	0
MAB_1784	1786169	1786627	459	153	+		Bacteriophage protein		0	0.069897	0
MAB_1785	1786635	1788287	1653	551	+		Bacteriophage protein		0	0	0
MAB_1786	1788306	1789670	1365	455	+		Bacteriophage protein		0	0.0235038	0
MAB_1787	1789721	1790335	615	205	+		Bacteriophage protein		0.221894	0.156501	0
MAB_1788	1790357	1791187	831	277	+		Bacteriophage protein		0.656869	0	0
MAB_1789	1791187	1791759	573	191	+		Bacteriophage protein		0	0	0
MAB_1790	1791756	1792091	336	112	+		Bacteriophage protein		0	0	0
MAB_1791	1792091	1792357	267	89	+		Hypothetical protein		0	0	0
MAB_1792	1792357	1792734	378	126	+		Hypothetical protein		0	0	0
MAB_1793	1792801	1793388	588	196	+		Phage associated (putative structural protein)		0	0.163687	0
MAB_1794	1793483	1793749	267	89	+		Hypothetical protein		0	0	0
MAB_1795	1793866	1794177	312	104	+		Hypothetical protein		0.437387	0	0
MAB_1796	1794188	1798201	4014	1338	+		Bacteriophage tape measure protein (TMP)		0.0339972	0.0159854	0
MAB_1797	1798205	1799314	1110	370	+		Bacteriophage protein		0	0	0
MAB_1798	1799317	1801113	1797	599	+		Bacteriophage protein		0.227821	0	0
MAB_1799	1801128	1801646	519	173	+		Bacteriophage protein		0	0	0
MAB_1800	1801639	1802724	1086	362	+		Bacteriophage minor tail subunit		0	0	0
MAB_1801	1802724	1806848	4125	1375	+		Bacteriophage protein		0.0661647	0	0
MAB_1802	1806860	1807258	399	133	+		Bacteriophage protein		0	0	0
MAB_1803	1807261	1808658	1398	466	+		Bacteriophage protein		0.0976142	0	0
MAB_1804	1808674	1809105	432	144	+		Bacteriophage protein		0	0	0
MAB_1805	1809368	1810741	1374	458	+		Bacteriophage protein		0	0.0466998	0
MAB_1806	1810738	1811154	417	139	+		Hypothetical protein		0	0.153874	0
MAB_1807	1811205	1812119	915	305	+		Bacteriophage protein		0	0	0
MAB_1808	1812168	1812389	222	74	+		Bacteriophage protein		0	0	0
MAB_1809	1812386	1813582	1197	399	+		Bacteriophage protein		0.114006	0.0268026	0
MAB_1810	1813579	1814226	648	216	+		Bacteriophage protein		0.421187	0.148531	0
MAB_1811	1814229	1814453	225	75	+		Hypothetical protein	1813850	1.21302	0.42777	0
MAB_1812c	1814454	1814774	321	107	-		Hypothetical protein	1814774	36.1355	14.4922	0
MAB_1813	1814955	1815197	243	81	+		Bacteriophage protein	1814640	0.561583	0	0
MAB_1814	1815260	1815607	348	116	+		Bacteriophage protein		3.13712	1.29068	0
MAB_1815	1815646	1815900	255	85	+		Hypothetical protein	1815646	9.09764	7.92632	0
MAB_1816c	1816245	1817414	1170	390	-		Phage integrase		2.21609	0.109685	0
MAB_1817c	1817438	1817650	213	71	-		Hypothetical protein		1.28136	0.301246	0
MAB_1818	1818491	1818877	387	129	+		Hypothetical protein	1818441	1.41049	1.74092	0
MAB_1819c	1819188	1819850	663	221	-		Hypothetical protein	1820148	29.8452	7.936	4
MAB_1820c	1819847	1820461	615	205	-		Putative resolvase	1820472	24.1864	40.4816	0
MAB_1821	1820807	1824457	3651	1217	+		Conserved hypothetical protein	1820742	28.5563	10.3252	11
MAB_1822	1824660	1825559	900	300	+		Conserved hypothetical protein		32.9031	24.7037	6
MAB_1823c	1826072	1827097	1026	342	-		Hypothetical protein	1827137	97.6267	18.3866	0
MAB_1825c	1827296	1827871	576	192	-		Hypothetical protein	1827879	59.4664	1.22538	0
MAB_1826	1828088	1829158	1071	357	+		Conserved hypothetical protein	1828088	25.3562	5.27223	3
MAB_1827c	1829615	1830310	696	232	-		Bacteriophage protein	1830340	33.1358	6.63781	0
MAB_1828	1830509	1830904	396	132	+		Hypothetical protein	1830473	30.3255	7.69662	0
MAB_1829	1830904	1831509	606	202	+		Hypothetical protein		23.4197	1.58825	1
MAB_1830	1831535	1832749	1215	405	+		Hypothetical protein		18.7569	5.88844	0
MAB_1831	1832781	1833098	318	106	+		Hypothetical protein		26.1772	2.32045	0
MAB_1832	1833102	1834463	1362	454	+		Conserved hypothetical protein		17.9348	1.696	0
MAB_1833	1834469	1835095	627	209	+		Conserved hypothetical protein	1834437	18.5	1.02337	0
MAB_1834	1835115	1835591	477	159	+		Hypothetical protein		9.15486	0.0672594	0
MAB_1835c	1835714	1836541	828	276	-		Immunogenic protein MPT64 precursor	1836541	36.2587	5.11464	2
MAB_1836	1837057	1837296	240	80	+		Arylsulfatase		1.13721	0.133678	0
MAB_1837c	1837305	1837568	264	88	-		Hypothetical protein	1837568	12.4059	3.52424	0
MAB_1838	1837703	1838455	753	251	+		Endonuclease	1837682	5.25561	0.340852	1
MAB_1839	1838612	1839703	1092	364	+		Diguanylate cyclase/phosphodiesterase		3.37413	1.35147	0
MAB_1840c	1839752	1840549	798	266	-		Putative beta-glucanase	1840585	177.165	31.8013	7
MAB_1841c	1840643	1841182	540	180	-		Putative type-b cytochrome (b561)		10.8666	0	0
MAB_1842c	1841182	1842216	1035	345	-		Probable catalase		15.0309	3.65774	4
MAB_1843	1842268	1842936	669	223	+		Probable D-alanyl-D-alanine dipeptidase	1842227	18.1545	11.6054	5
MAB_1844	1843021	1843734	714	238	+		Hypothetical protein	1843021	10.8942	3.99911	0
MAB_1845c	1843737	1844627	891	297	-		Conserved hypothetical protein	1844627	5.51372	0.936197	0
MAB_1846	1844817	1846403	1587	529	+		Putative ABC transporter ATP-binding protein	1844710	3.00962	1.15231	0
MAB_1847	1846498	1847532	1035	345	+		Putative metalloprotease		0.791099	0.650954	0
MAB_1848	1847543	1847806	264	88	+		Hypothetical protein	1847543	36.1838	4.49644	0
MAB_1849	1847878	1848921	1044	348	+		Putative metalloprotease		14.9013	3.13452	0
MAB_1850c	1848918	1849235	318	106	-		Hypothetical protein	1849270	40.3386	11.1987	0
MAB_1851	1849335	1850474	1140	380	+		Probable acyl-CoA dehydrogenase FadE	1849312	10.8932	3.93999	0
MAB_1852c	1850600	1851235	636	212	-		Hypothetical isochorismatase hydrolase	1851235	29.1811	25.5754	5
MAB_1853c	1851232	1851465	234	78	-		Conserved hypothetical protein		3.49909	0	0
MAB_1854c	1851551	1854034	2484	828	-		Glycogen phosphorylase	1854034	4.61475	1.95028	6
MAB_1855c	1854093	1855070	978	326	-		Putative zinc-binding alcohol dehydrogenase		3.34882	6.20004	2
MAB_1856	1855163	1855675	513	171	+		Putative transcriptional regulator, MarR family	1855163	4.78823	2.3765	0
MAB_1857c	1855672	1856112	441	147	-		Conserved hypothetical protein	1856112	15.1627	2.91	2
MAB_1858	1856185	1857051	867	289	+		Probable ABC transporter antibiotic-transport ATP-binding protein	1856185	5.50895	5.43963	11
MAB_1859	1857048	1857761	714	238	+		Probable ABC transporter antibiotic-transport integral membrane protein		2.48465	0.224669	0
MAB_1860	1857758	1858498	741	247	+		Probable ABC transporter antibiotic-transport integral membrane protein		3.68326	0.12989	0
MAB_1861c	1858495	1859079	585	195	-		Putative transcriptional regulator, TetR family	1859079	7.93128	2.30338	5
MAB_1862	1859159	1859977	819	273	+		Conserved hypothetical protein (L-carnitine dehydratase?)	1859136	4.66546	2.037	0
MAB_1863	1859977	1861137	1161	387	+		Probable acyl-CoA dehydrogenase FadE		14.9277	5.77545	3
MAB_1864	1861159	1862367	1209	403	+		Probable lipid-transfer protein Ltp1/thiolase		12.6419	14.7543	7
MAB_1865	1862364	1864118	1755	585	+		Probable fatty-acid-CoA ligase FadD		12.2857	2.23025	0
MAB_1866c	1864115	1865488	1374	458	-		Putative oxygenase	1865447	1.98638	0.280199	0
MAB_1867	1865564	1866628	1065	355	+		Conserved hypothetical protein	1865564	10.7634	2.34972	3
MAB_1868c	1866638	1868389	1752	584	-		Conserved hypothetical protein		6.7765	0.384553	0
MAB_1869c	1868400	1869440	1041	347	-		Probable zinc-dependent alcohol dehydrogenase AdhE2	1869488	33.4279	31.8362	8
MAB_1870	1869513	1870331	819	273	+		Putative beta-lactamase	1869513	7.16481	6.69859	3
MAB_1871	1870514	1871047	534	178	+		Conserved hypothetical protein	1870421	257.341	116.555	5
MAB_1872c	1871053	1871439	387	129	-		Conserved hypothetical protein		20.8047	9.94814	8
MAB_1873c	1871499	1872086	588	196	-		Putative TetR family transcriptional regulator	1872122	6.03415	0.873	0
MAB_1874	1872180	1873100	921	307	+		Putative oxidoreductase		2.51889	12.1225	5
MAB_1875c	1873110	1873949	840	280	-		Putative hydrolase (alpha/beta fold)		79.4419	1.26039	3
MAB_1876c	1873957	1875378	1422	474	-		Probable propionyl-CoA carboxylase beta chain 6		363.138	187.916	44
MAB_1877c	1875397	1876650	1254	418	-		3-oxoacyl-[acyl-carrier-protein] synthase 1 KasA		965.373	139.486	42
MAB_1878c	1876647	1876955	309	103	-		Meromycolate extension acyl carrier protein AcpM/ Phosphopantetheine-binding precursor		3591.8	970.996	14
MAB_1879c	1877074	1878006	933	311	-		Putative malonyl CoA-ACP transacylase FabD	1878006	518.214	296.31	22
MAB_1880c	1878166	1879446	1281	427	-		Conserved hypothetical protein	1879446	12.2509	3.30595	4
MAB_1881c	1879495	1880136	642	214	-		Putative transcriptional regulator, TetR family	1880125	17.0049	1.24933	8
MAB_1882c	1880114	1880596	483	161	-		Hypothetical protein		8.19353	0.597815	0
MAB_1883c	1880593	1881033	441	147	-		Conserved hypothetical protein (lipoprotein?)		33.4199	18.7695	0
MAB_1884c	1881176	1883893	2718	906	-		Probable pyruvate dehydrogenase E1 component AceE	1884027	87.5121	40.7585	50
MAB_1885	1884125	1884682	558	186	+		Conserved hypothetical protein	1884125	48.6675	5.92208	0
MAB_1886	1884774	1885199	426	142	+		Conserved hypothetical protein	1884722	215.909	106.566	4
MAB_1887	1885231	1885692	462	154	+		Probable peroxiredoxin (thioredoxin reductase) AhpE		146.507	5.13879	14
MAB_1888	1885923	1886366	444	148	+		Conserved hypothetical protein (thioesterase?)	1885923	35.0382	14.0904	0
MAB_1889	1886442	1887794	1353	451	+		Probable L-carnitine dehydratase	1886442	3.02582	2.27638	6
MAB_1890c	1887842	1888186	345	115	-		Conserved hypothetical protein	1888226	36.7861	106.199	0
MAB_1891	1888779	1889519	741	247	+		Conserved hypothetical protein		2.02579	4.32965	0
MAB_1892	1889519	1890793	1275	425	+		Hypothetical protein	1889409	4.06718	2.21434	0
MAB_1893	1890870	1891514	645	215	+		Conserved hypothetical protein	1890870	45.6998	5.47147	2
MAB_1894c	1891504	1892562	1059	353	-		Conserved hypothetical protein		22.0354	0.424134	0
MAB_1895c	1892574	1893941	1368	456	-		Conserved hypothetical protein		59.8529	28.9167	5
MAB_1896c	1894578	1894946	369	123	-		Hypothetical protein	1894996	54.7338	32.8652	2
MAB_1897c	1895066	1896076	1011	337	-		Probable high-affinity nickel-transporter NicT	1896209	25.1062	1.17415	0
MAB_1898	1896235	1897179	945	315	+		Probable cobalamin biosynthesis protein CobD		6.35391	0.0679	0
MAB_1899c	1897164	1897979	816	272	-		Conserved hypothetical protein		17.8943	0.314537	0
MAB_1900c	1897979	1898467	489	163	-		Putative low molecular weight protein tyrosine phosphatase		20.0929	1.11535	0
MAB_1901c	1898460	1899110	651	217	-		Conserved hypothetical protein (hydrolase?)	1899122	22.8489	8.62439	2
MAB_1902	1899145	1900164	1020	340	+		Putative aminotransferase CobC	1899147	9.09764	1.2896	0
MAB_1903	1900164	1901303	1140	380	+		Conserved hypothetical protein		16.8785	5.68484	8
MAB_1904	1901300	1902022	723	241	+		Conserved hypothetical protein	1901148	34.3521	12.203	5
MAB_1905	1902019	1903122	1104	368	+		Putative phosphoglycerate mutase	1901799	29.0482	2.70262	7
MAB_1906	1903132	1903935	804	268	+		Pyridoxamine 5'-phosphate oxidase-related	1903132	22.2349	11.3726	6
MAB_1907	1904060	1905256	1197	399	+		Conserved hypothetical protein	1903991	4.67423	0.187618	2
MAB_1908c	1905669	1906898	1230	410	-		Conserved hypothetical protein		3.43935	0.0260835	0
MAB_1909c	1906895	1907857	963	321	-		Probable methanol dehydrogenase transcriptional regulatory protein MoxR3		4.95977	0.666308	0
MAB_1910c	1907854	1908339	486	162	-		Conserved hypothetical protein		3.3695	0.264055	0
MAB_1911c	1908336	1909253	918	306	-		Conserved hypothetical protein		16.6493	0.24464	0
MAB_1912c	1909250	1909630	381	127	-		Conserved hypothetical protein	1909630	64.4715	29.4723	2
MAB_1913	1909994	1911514	1521	507	+		Conserved hypothetical protein (ribonuclease?)	1909663	235.964	14.6176	3
MAB_1914c	1911515	1912954	1440	480	-		Probable adenylate cyclase	1913029	57.8079	10.0259	14
MAB_1915	1913227	1915029	1803	601	+		Probable fatty-acid-coa ligase FadD	1913186	107.325	110.59	60
MAB_1916c	1915040	1915918	879	293	-		3-methyl-2-oxobutanoate hydroxymethyltransferase	1915980	15.2145	126.944	3
MAB_1917	1916100	1917473	1374	458	+		Conserved hypothetical protein	1916100	27.6107	20.8514	18
MAB_1918	1917497	1919026	1530	510	+		Conserved hypothetical protein (possible hydrolase)	1917497	61.1861	19.4803	10
MAB_1919	1919062	1920603	1542	514	+		Conserved hypothetical protein (possible hydrolase)	1919062	86.109	13.8984	11
MAB_1920	1920623	1921963	1341	447	+		Probable glutamine synthetase	1920623	120.793	58.0408	40
MAB_1921	1921960	1924938	2979	993	+		Glutamate-ammonia-ligase adenylyltransferase GlnE		22.538	1.30313	14
MAB_1922	1924950	1925285	336	112	+		Conserved hypothetical protein	1924950	44.6759	17.7601	1
MAB_1923c	1925289	1925657	369	123	-		Conserved hypothetical protein	1925692	27.3669	9.91174	1
MAB_1924	1925721	1926170	450	150	+		Putative transcriptional regulator, MarR family	1925721	5.45858	4.99065	3
MAB_1925	1926332	1926874	543	181	+		Conserved hypothetical protein	1926287	519.47	1213.35	14
MAB_1926	1926912	1927622	711	237	+		Putative transcriptional regulatory protein PrrA		102.3	9.97227	3
MAB_1927	1927619	1928908	1290	430	+		Putative sensor-type histidine kinase PrrB		18.1953	0.820721	9
MAB_1928c	1928918	1929421	504	168	-		Conserved hypothetical protein	1929421	17.3288	4.6469	0
MAB_1929	1929455	1930414	960	320	+		Conserved hypothetical protein		20.6118	0.568132	0
MAB_1930c	1930398	1930820	423	141	-		Conserved hypothetical integral membrane protein	1930820	77.7493	20.7817	4
MAB_1931c	1930855	1931265	411	137	-		Conserved hypothetical integral membrane protein		92.6366	8.19632	0
MAB_1932c	1931304	1932182	879	293	-		Probable chaperone protein HchA (Hsp31)	1932220	205.551	148.296	33
MAB_1933c	1932319	1933755	1437	479	-		Probable glutamine synthetase, type I (GlnA1)	1933887	222.883	162.11	71
MAB_1934	1933897	1934361	465	155	+		Conserved hypothetical protein	1933897	17.3149	28.357	0
MAB_1935	1934393	1935787	1395	465	+		Putative drug resistance transporter		7.92375	0.160989	0
MAB_1936	1935879	1936715	837	279	+		Conserved hypothetical protein	1935866	20.0539	7.09117	1
MAB_1937	1936702	1937994	1293	431	+		Putative peptide monooxygenase		19.2085	2.08426	0
MAB_1938c	1937877	1938521	645	215	-		Putative transcriptional regulator, TetR family		8.03978	0.397925	0
MAB_1939	1938690	1939898	1209	403	+		Probable cytochrome P450		0.790118	0.743024	0
MAB_1940c	1939885	1940634	750	250	-		Conserved hypothetical protein	1940634	63.8654	32.1255	9
MAB_1942c	1940669	1941658	990	330	-		Probable lipoic acid synthetase LipA	1942010	93.7333	11.8933	5
MAB_1943c	1941655	1942347	693	231	-		Probable lipoyltransferase LipB		85.4627	20.1848	9
MAB_1944c	1942352	1943275	924	308	-		Conserved hypothetical protein		79.752	2.67356	5
MAB_1945c	1943280	1944998	1719	573	-		Probable dihydrolipoamide succinyltransferase	1945079	134.162	72.3588	31
MAB_1946	1945136	1945366	231	77	+		Conserved hypothetical protein	1945136	9.45209	2.36107	0
MAB_1947	1945403	1945744	342	114	+		Conserved hypothetical protein	1945403	14.3647	7.87997	0
MAB_1948c	1945756	1947264	1509	503	-		Probable cytosol aminopeptidase (leucyl aminopeptidase?)	1947264	41.8709	68.8854	27
MAB_1949	1947348	1948442	1095	365	+		Probable aminomethyltransferase/Glycine cleavage system T protein	1947348	36.2659	55.8445	17
MAB_1950	1948485	1949588	1104	368	+		Probable branched-chain amino acid aminotransferase (IlvE)	1948485	60.9394	36.2384	20
MAB_1951c	1949585	1951294	1710	570	-		Conserved hypothetical protein (phosphoesterase? )		10.5341	2.51409	0
MAB_1952c	1951383	1952141	759	253	-		Cobalamin synthase CobS		11.8665	0.422697	0
MAB_1953c	1952138	1953160	1023	341	-		Probable nicotinate-nucleotide--dimethylbenzimidazole phosphoribosyltransferase CobT		16.808	0.909481	3
MAB_1954c	1953157	1953690	534	178	-		Putative cobinamide kinase/cobinamide phosphate guanylyltransferase CobU	1953994	33.4773	1.62216	5
MAB_1955c	1953697	1954371	675	225	-		Conserved hypothetical protein	1954371	31.9428	59.0798	2
MAB_1956	1954409	1955455	1047	349	+		Probable glycerate kinase	1954342	7.16863	4.68831	6
MAB_1957	1955571	1955942	372	124	+		Conserved hypothetical protein		304.844	645.794	11
MAB_1958c	1955957	1956499	543	181	-		Conserved hypothetical protein	1956540	35.4356	15.7164	2
MAB_1959	1956650	1957621	972	324	+		Probable adenosine kinase CbhK	1956600	40.7148	43.7342	22
MAB_1960c	1957618	1959558	1941	647	-		Probable asparagine synthetase AsnB		46.1913	3.43803	32
MAB_1961	1959719	1960768	1050	350	+		Probable cytochrome c oxidase subunit 2 precursor	1959660	260.322	42.5325	16
MAB_1962	1960784	1961203	420	140	+		Probable cytochrome c oxidase polypeptide 4		167.007	30.9369	0
MAB_1963	1961441	1962307	867	289	+		Putative membrane protein, MmpS family	1961382	237.987	9.32509	1
MAB_1964	1962307	1963029	723	241	+		Conserved hypothetical protein		94.5626	15.3536	0
MAB_1965c	1963026	1963463	438	146	-		Conserved hypothetical protein (pyridoxamine 5'-phosphate oxidase?)	1963463	35.5182	29.2993	5
MAB_1966c	1963532	1965172	1641	547	-		Probable ubiquinol-cytochrome c reductase cytochrome b subunit		246.401	9.13019	23
MAB_1967c	1965169	1966344	1176	392	-		Probable ubiquinol-cytochrome c reductase iron-sulfur subunit (Rieske iron-sulfur protein)		197.967	21.9341	38
MAB_1968c	1966341	1967228	888	296	-		Probable ubiquinol-cytochrome c reductase cytochrome c subunit		288.912	31.035	9
MAB_1969c	1967229	1967849	621	207	-		Probable cytochrome c oxidase subunit III	1967849	262.821	109.526	0
MAB_1970	1968040	1969113	1074	358	+		Anthranilate phosphoribosyltransferase TrpD	1968040	11.1815	11.4709	2
MAB_1971c	1969085	1970887	1803	601	-		Probable DNA polymerase III epsilon subunit	1970887	4.31419	0.213529	1
MAB_1972c	1970925	1971674	750	250	-		Conserved hypothetical protein (methyltransferase?)	1971674	6.00444	4.8338	4
MAB_1973	1971768	1971989	222	74	+		Conserved hypothetical protein	1971731	47.947	38.875	0
MAB_1974	1972172	1973317	1146	382	+		Putative secreted protein	1972003	214.7	21.5005	0
MAB_1975	1973341	1974522	1182	394	+		Conserved hypothetical protein		25.7459	0.407141	0
MAB_1976	1974542	1975699	1158	386	+		Conserved hypothetical protein (glycosyl transferase?)	1974542	12.4916	1.99478	4
MAB_1977	1975709	1976443	735	245	+		Putative methyltransferase	1975709	11.14	4.84515	1
MAB_1978c	1976422	1978233	1812	604	-		Probable long-chain-fatty-acid--CoA ligase FadD	1978233	148.966	46.0348	50
MAB_1979	1978315	1978710	396	132	+		Conserved hypothetical protein	1978250	49.6235	4.13187	5
MAB_1980c	1978711	1979139	429	143	-		Conserved hypothetical protein	1979197	14.3145	5.16016	1
MAB_1981	1979222	1979662	441	147	+		Conserved hypothetical protein	1979187	112.637	100.613	12
MAB_1982	1979682	1980953	1272	424	+		Putative arsenite-transporting ATPase		31.0049	0.958446	7
MAB_1983	1980950	1981342	393	131	+		Conserved hypothetical protein	1980769	26.7373	5.79612	0
MAB_1984	1981659	1982396	738	246	+		Probable 1-acylglycerol-3-phosphate O-acyltransferase	1981607	83.9498	50.9063	0
MAB_1985	1982520	1983818	1299	433	+		Conserved hypothtical membrane protein		46.7488	4.54444	2
MAB_1986	1983828	1984331	504	168	+		Conserved hypothetical protein		26.5348	0.381937	2
MAB_1987	1984351	1985739	1389	463	+		Probable 3-deoxy-D-arabino-heptulosonate 7-phosphate synthase AroG	1984351	98.9344	54.372	34
MAB_1988c	1985749	1987053	1305	435	-		Probable serine/threonine protein kinase	1987054	36.9134	5.01523	6
MAB_1989c	1987093	1987533	441	147	-		Hypothetical protein	1987533	133.68	8.8755	4
MAB_1990	1987616	1988020	405	135	+		Conserved hypothetical protein		37.7384	23.8442	9
MAB_1991c	1988017	1989579	1563	521	-		Conserved hypothetical protein		42.6943	4.02317	0
MAB_1992c	1989584	1990528	945	315	-		Probable polyprenyl synthetase	1990725	47.6543	5.5678	6
MAB_1993	1990758	1991738	981	327	+		Probable 5,10-methylenetetrahydrofolate reductase		28.378	11.7735	11
MAB_1994c	1991713	1992393	681	227	-		Probable conserved lipoprotein LppM	1992394	48.494	1.08356	0
MAB_1995c	1992390	1993049	660	220	-		Conserved hypothetical protein (acetyltransferase?)	1993090	30.1876	1.55553	2
MAB_1996	1993364	1993768	405	135	+		Conserved hypothetical transmembrane protein	1993247	219.354	158.037	2
MAB_1997	1994129	1994560	432	144	+		Protein MraZ		675.058	159.077	3
MAB_1998	1994706	1995701	996	332	+		S-adenosyl-methyltransferase MraW	1994739	134.272	25.5438	12
MAB_1999	1995698	1996669	972	324	+		Conserved hypothetical protein		105.999	17.2626	1
MAB_2000	1996666	1998594	1929	643	+		Probable penicillin-binding membrane protein PbpB		98.4045	2.42824	0
MAB_2001	1998726	2000273	1548	516	+		UDP-N-acetylmuramyl-tripeptide synthetase MurE	1998648	29.0031	7.25385	13
MAB_2002	2000275	2001750	1476	492	+		UDP-N-acetylmuramoyl-tripeptide--D-alanyl-D-alanine ligase MurF		26.9046	9.23792	12
MAB_2003	2001747	2002826	1080	360	+		Phospho-N-acetylmuramoyl-pentapeptide-transferaseMurX		51.806	3.47563	0
MAB_2004	2002833	2004299	1467	489	+		UDP-N-acetylmuramoylalanine--D-glutamate ligase MurD		49.5812	11.2847	13
MAB_2005	2004311	2005885	1575	525	+		Putative cell division protein FtsW	2004078	75.9003	3.52401	0
MAB_2006	2005930	2007078	1149	383	+		UDP-N-acetylglucosamine--N-acetylmuramyl-(pentapeptide) pyrophosphoryl-undecaprenol N-acetylglucosamine transferase MurG	2005790	36.4618	14.1008	12
MAB_2007	2007075	2008547	1473	491	+		UDP-N-acetylmuramate--L-alanine ligase MurC		40.6707	3.3542	11
MAB_2008	2008544	2009476	933	311	+		Putative cell division protein FtsQ		38.4675	1.58179	1
MAB_2009	2009746	2010909	1164	388	+		Putative cell division protein FtsZ	2009642	229.903	129.544	30
MAB_2010	2010933	2011640	708	236	+		Conserved hypothetical protein	2010933	69.5815	4.39552	4
MAB_2011	2011640	2012359	720	240	+		Conserved hypothetical protein		30.3255	0.846628	3
MAB_2012	2012448	2013089	642	214	+		Conserved hypothetical protein	2012358	309.49	696.775	10
MAB_2013c	2013162	2013908	747	249	-		Conserved hypothetical protein		19.3645	13.4859	0
MAB_2014c	2013918	2014262	345	115	-		Putative transcriptional regulator, ArsR		11.8665	9.67132	0
MAB_2015c	2014259	2014723	465	155	-		Conserved hypothetical protein		6.74986	11.1772	1
MAB_2016	2014934	2015227	294	98	+		Conserved hypothetical protein		36.6691	4.69237	4
MAB_2017	2015457	2016284	828	276	+		Hypothetical immunogenic protein antigen 84	2015340	443.84	305.445	36
MAB_2018	2016330	2016794	465	155	+		Hypothetical protein	2015975	157.888	64.4415	0
MAB_2019	2016791	2017405	615	205	+		Putative VanY-type carboxypeptidase		36.8344	1.25201	0
MAB_2020c	2017418	2018392	975	325	-		Possible bifunctional enzyme HhdD isomerase + cyclase/dehydrase		6.29837	4.47513	11
[truncated: 2,921 more rows]

## Sheet: New CDS
Protein IDa	Start	End	Length (aa)	Strand	Sequence	TSS position	ORF location	Notes	RNAseq (RPKM)	RIBOseq (RPKM)	Peptides	Functionb	Presence of signal peptide cleavage sitec	Conservation in Mtb H37Rv genomed	Mtb coordinates	E-value	Conservation in M. smegmatis	M. smegmatis coordinates	E-value
MAB_4956c	24211	24240	9	-	MDSGISVKL		Antisense	Antisense to MAB_0023 (Transcriptional regulator, LysR family)	295.673	28.8745
MAB_4957	94352	94492	46	+	VPNTPVTKTWVGRIAWSLLRHPMKSHSFPAKNERLITPEELLRFSH		Intergenic	Leader region of MAB_0093 (Conserved hypothetical protein)	436.493	115.134		Hypothetical protein (mycobacteria)		Hypothetical protein (RVBD_3857Ac)	4322160 to 4322294	9e-15	Hypothetical protein	6519837 to 6519956	7e-18
MAB_4958c	116128	116400	90	-	VPGQRGVRAESAVLVRVATQQVIAPGTEPGRLRKRMRSLRTAPAGAWAPSHWGFINHLPENEDSQIVLNIGRCTDVPELARLDNRTSCPP		Intergenic	Leader region of MAB_0115c (Conserved hypothetical protein)	257.933	32.9054
MAB_4959	125881	125949	22	+	MEIGGSHLEKPSASRGRCGRVG		Intergenic	Partially antisense to MAB_0127c and MAB_0128c	25.7107	32.0827		Uncharacterized protein (MAB)
MAB_4960c	131152	131379	75	-	MRKTPDWRHAISCGVDCRDCLRDIDHCHGTLIVHSSRHAECTDRDCDGQYVLRHSLVIDCIAAQCDCDSESQLAV	131379	Intergenic		72.422	4511.71		Hypothetical protein (mycobacteria)					Hypothetical protein	6504957 to 6505052	4e-09
MAB_4961	173946	173963	5	+	MCNAD		Intergenic	Upstream of MAB_0177 (Antigen-85 A/B/C precursor)	13919.4	360.04
MAB_4962c	186900	186932	10	-	MLACICLHES		Intergenic	Upstream of MAB_0183c (Putative cation transporter)	8.27058	4558.67
MAB_4963	186938	187228	96	+	MTNVQPLTCPKCESQMLSTKWFGVRTFQCTGCAALLLEQDSLQQFVDGAARFGPSAHIDQPPTAQPYPPAPPQDYRGFMGGLFGGGGHGYRRRGHH		Intergenic	Antisense to MAB_0184c (Hypothetical protein)	4.22056	152.806		Hypothetical protein (actinomycetes)
MAB_4964	203496	203621	41	+	MRGSYDDSTARTARTGRRRGRRSADRPVTRSESGRCRPRQG		Intergenic	Upstream of MAB_0194 (Dihydroxyacetone kinase family protein)	246.936	130.368
MAB_4965	230697	230798	33	+	MQHVAPSHRLRAIHALRADTTGARSASVCCCCC		Leader region	Leader region of MAB_0219 (Conserved hypothetical protein)	52.1776	86.8121
MAB_4966c	362749	362841	30	-	VVVAAATKDSSSNGSGISMSSGRCDCPVGE		Antisense	Antisense to MAB_0366	30.8146	30.7028
MAB_4967	411504	411563	19	+	VIQVTHQADCGPRLLVGRS		Leader region	Leader region of MAB_0409 (Putative transcriptional regulator WhiB)	3081.83	244.364
MAB_4968	436198	436254	18	+	MPLVKLRGRIRPALAGQS		Antisense	Antisense to MAB_0434c (Hypothetical protein)	23.9412	29.8313
MAB_4969	436455	436646	63	+	VGLLMKLKLSFMAWPNSVRSAGDSGSRPVRSIWRTFSKAALRAARRACCMSLRERAGILLSAS	436370	Antisense	Antisense to MAB_0434c (Hypothetical protein)	29.8516	93.5746
MAB_4970	440891	440947	18	+	MTKGLIRLPDTPSRYVML		Leader region	Leader region of MAB_0440 (Conserved hypothetical protein)	38.3059	193.059		Hypothetical protein (MAB complex)
MAB_4971c	448265	449002	245	-	VTWNPTTGCDRVSAGCDSCYALALAARLKAMGSPKYQQDGHPATSGPGFGLSLHPDSLDEPYRWRNPRVVFVNSMSDLFHAKVPVEFVRDVFAVIADTPRHTYQILTKRSVRLRRVADKLDWPPNLWMGVSVENSDALSRVDDLRSVPAAVRFLSCEPLLGTLKGIDLQDISWVIAGGESGPRYRPMQLAWAREIRDACVQADVPFFFKQWGGRTPKALGRELDGRRWDEMPSGGKVPGKLASAK		Intergenic	Expressed with upstream MAB_0446c (Hypothetical protein)	23.6687	43.9507		Hypothetical protein (actinomycetes)		Hypothetical protein	3040054 to 3040746	3e-124
MAB_4972	451103	451180	25	+	VGGYRTEAFRAPSGTPVGHARPYRA		Leader region	Leader region of MAB_0449 (Probable copper transporting ATPase)	38.49	34.1393
MAB_4973	534244	534270	8	+	MTTEGPGR		Leader region	Leader region of MAB_0533 (Cell division protein FtsH homolog)	1036.12	39.2122
MAB_4974	552656	552787	43	+	VLRRNQRGAKTITRTRRPGASTKLKASFDKTGTWCDSRTVAPL		Intergenic	Upstream of MAB_0550 (Conserved hypothetical protein)	2131.74	83.3665
MAB_4975	592168	592206	12	+	MPVSSVKKSWLV		Intergenic	Antisense to MAB_0590c (Conserved hypothetical protein)	20.9946	118.459
MAB_4976c	742795	742860	21	-	MLTKRRAVDLCRVAGCCCCCC		Intergenic		208.832	111.803		Hypothetical protein (mycobacteria)		Hypothetical protein	907904 to 907948	0.003
MAB_4977	756763	757110	115	+	VKSVFNAAIVAVAGAGFSLTMAGLAHAGGPTDTTGQFYSDASSTLKGEGYTVVVAGRSGDQVGLDNCLVAHQEAFTVKKGQDDRGKMVHVTLRCYKAEVAAAKKAAEEKAKSAAA		Intergenic	Antisense to MAB_0755c (Hypothetical protein) (Mis-annotation- new protein on opposite strand)	150.974	294.921		Hypothetical protein (mycobacteria)	Yes				Hypothetical protein	5558500 to 5558691	3e-07
MAB_4978	796151	796186	11	+	VFVTSVTDRCI		Leader region	Upstream of MAB_0805 (Conserved hypothetical protein)	41.6975	54.3624
MAB_4979c	929046	929066	6	-	MTWTKL		Intergenic	Upstream of MAB_0935c (Putative fatty-acid-CoA ligase FadD)	844.781	68.7487
MAB_4980c	1028961	1028990	9	-	VGGLNDEQT		Intergenic	Upstream of MAB_1019c (Probable glycosyl transferase)	18.1953	49.1935
MAB_4981c	1039733	1039765	10	-	MRAAARTAPG		Antisense	Antisense to MAB_1030	16.5412	31.1105
MAB_4982c	1040175	1040420	81	-	MKRILPSASRFGLAIGVVASGLFLGGIASATPAKADPDICGSVDTYPRVTVCADSGWDNGWDRGWHGNNGWRGKGHWKHWD	1040420	Intergenic		345.599	242.316		Hypothetical protein (mycobacteria)	Yes
MAB_4983c	1065240	1065263	7	-	VVAEARN		Leader region	Leader region of MAB_1055c (Conserved hypothetical protein)	2564.4	292.755
MAB_4984c	1065288	1065320	10	-	VASNGRLAGF		Leader region	Leader region of MAB_1055c (Conserved hypothetical protein)	1807.12	49.5824
MAB_4985	1078552	1078644	30	+	MKGITMRDIAVEIVVEDEEIVTATEMVASH		Leader region	Leader region of MAB_1067 (Hypothetical protein)	30.8146	64.8554		Hypothetical protein (MAB)
MAB_4986	1196560	1196598	12	+	MGHRGFQGCCRG		Intergenic	Upstream of MAB_1182 (Conserved hypothetical protein)	73.4809	27.9696
MAB_4987c	1216633	1216686	17	-	MHPTRHPIDERQWTLLA		Leader region	Leader region of MAB_1201c (Hypothetical transcription elongation factor GreA)	1233.24	2415.12
MAB_4988c	1281117	1281266	49	-	MVTPNVRYMTNEEFGATVIEIDFEAIYSGELLVEGDNTEQTDEWFPLAV	1281499	Intergenic		1049.48	933.2		Hypothetical protein (mycobacteria)		Hypothetical protein RVBD_1144Ac	1268672 to 1268779	9e-07	Hypothetical protein MSMEI_5046	113 to 211	8e-09
MAB_4989c	1286972	1287214	80	-	VDRCRRHVDCARCRMYTRRNPGHSSYRFRLNLVDLIFIVCQRVALNKKYRPRPGSRNNVRCVHRDYRRRCCNVGSKTRQT	1287225c	Intergenic	Antisense to MAB_1282c (Conserved hypothetical protein) (Mis-annotation- new protein on opposite strand)	49.9809	45.8136
MAB_4990	1314842	1314895	17	+	VVTGDVIARVGRVLVSR		Leader region	Leader region of MAB_1314 (Hypothetical protein)	265.348	23.1709
MAB_4991c	1408284	1408895	203	-	MSWLGDTRTSVAAEKILDAAAELFVRDGVAAVGMNEIARAAGCSRATLYRYFENREALHIAYVHRAAGVITRKVTEHVAGIDNPTELLTEAMVTALRLVRADPTLSAWFRPGEYFGGSLGLHSEVINAMVASFINGAAPHSDTHAKAKWYVRVIVSLLAHPEDSEEDERKLITAFVAPAISADVSSGPVSPQRSDGSAMKRAH	1408927	Intergenic	Antisense to MAB_1405 (Hypothetical protein) (Mis-annotation- new protein on opposite strand)	46.1571	25.0581		TetR family trasncriptional regulator (actinomycetes)					TetR family transcriptional regulator	4770271 to 4770591	3e-41
MAB_4992	1497515	1497550	11	+	VRASPRYRTVP		Intergenic	Partially antisense to MAB_1487c (Conserved hypothetical)	7.58137	38.321
MAB_4993	1642110	1642142	10	+	VSGLDRTLNS		Intergenic		1021.42	104.026
MAB_4994	1645579	1645617	12	+	VRVHELIWTDRN		Leader region	Leader region of MAB_1615 (Conserved hypothetical protein)	150.461	51.826
MAB_4995	1681316	1681396	26	+	MLSGYQPRHELALIAVGPVADVACCR		Leader region	Leader region of MAB_1652 (Probable sulfate ABC transporter SubI)	20.217	70.5028
MAB_4996c	1691439	1691522	27	-	VSTHQVPLVARRHIDLKRVCSACCLPY		Leader region	Leader region of MAB_1662c (Probable sulfite reductase, ferredoxin)	159.209	32.0827				Hypothetical protein	2679036 to 2679101	5e-05
MAB_4997	1740325	1740576	83	+	VARILCSVFIAGALASAPFVLSSPSAGSAQATVCATAGYTTRCEGVPSSAWYGYGYYPPGAYWGAPGYPPLGAGAGIPIRPIP		Intergenic		27.0763	23.5528		Hypothetical protein (MAB)	Yes
MAB_4998c	1756664	1756936	90	-	MTDCYGDTERWTVSHKPHPRFPWVVKHYLPKVGCITGGSIFPTWKMAMEYANWCAEPQRAAIARAAAGGNSADLRAILTYYLEAQAKSAG	1756936	Intergenic		54.4859	51.9435		Hypothetical protein (MAB)
MAB_4999c	1775814	1776002	62	-	MGIEARMRVYVTTATGGEVECLTTTRVVPGRDMPIVWVTAANPTQAWKMREIPWPAQYVRPA		Intergenic		56.3187	61.2797		Hypothetical protein (mycobacteria)
MAB_5001c	1883971	1884015	14	-	VTEICTPTPKEQKS		Leader region	Leader region of MAB_1884c (Probable pyruvate dehydrogenase AceE)	106.139	52.0453
MAB_5002c	1894956	1894991	11	-	MNLTWPKRATI		Leader region	Leader region of MAB_1896c (Hypothetical protein)	87.1857	98.0306
MAB_5003	1909812	1909877	21	+	VVRVKRCGKSAPADRVTGSAR		Leader region	Leader region of MAB_1913 (Conserved hypothetical protein)	51352	123.47				Hypothetical protein	2495142 to 2495204	1e-06	Uncharacterized protein	3869922 to 3869984	6e-08
MAB_5004c	1955738	1955782	14	-	VRSPSRVRSSKKSW	1955821	Intergenic	Antisense to MAB_1957 (Conserved hypothetical protein)	15.1627	99.813
MAB_5005c	2068378	2068428	16	-	VFMAGCPQLNAMRSAA		Leader region	Leader region of MAB_2068c (Putative transcriptional regulator)	32.1093	33.97
MAB_5006c	2088740	2088859	39	-	VPCLICLPTPMHLTHARTVHLPKRPVPSSIRKWVCCTIR		Intergenic		62.5463	33.6869
MAB_5007c	2171058	2171105	15	-	MGELVRTKRLRRERR		Intergenic	Partially antisense to MAB_2156 (Probable peptidase)	5.68603	78.8701
MAB_5008c	2314467	2314496	9	-	VMVIFSGRY		Leader region	Leader region of MAB_2267c (Probable acetyltransferase)	81.8788	55.6101
MAB_5009	2352709	2352786	25	+	MNRRSGRTPRVLTNSAKTTRCRTGW		Leader region	Leader region of MAB_2302 (Probable conserved membrane protein MmpS)	61.2341	117.637		Putative memberane protein MmpL (MAB)
MAB_5010	2376878	2377084	68	+	VFCATQNGVSRRDRSASGPAMCRAFLLMGPLLSPSNRASVTTGRGRAREATSALRPASMNVSAYPKSA		Leader region	Leader region of MAB_2321 (Translation initiation factor IF-3 InfC)	902.512	39.0572				Between IF-3 and lysine--tRNA ligase	1852265 to 1852330	2e-09
MAB_5011c	2390783	2390926	47	-	MRGAHSYGEVAGADRRQSRTNENEYEKGAFHVGSCRSSAPGAAPRAG		Intergenic		1465.1	7164.03
MAB_5012	2458784	2458837	17	+	MRADEGRDEHQAQQDPH		Leader region	Leader region of MAB_2403 (GarA)	6512.39	33.271
MAB_5013	2460119	2460136	5	+	VLEAR		Leader region	Leader region of MAB_2405c (Conserved hypothetical protein)	1402.55	106.942
MAB_5014c	2485468	2485488	6	-	MSSVGR		Intergenic	Partially antisense to MAB_2428 (Putative urease accesory protein UreH)	162.458	432.353
MAB_5015c	2766423	2766503	26	-	VDIRNSFEANTLRPPTRAGEAYWCKR		Leader region	Leader region of MAB_2717c (MgtE)	8.42374	104.17
MAB_5016c	2766550	2766810	86	-	MVRIDNSCRIPCCAFEGEPSLESTFLTLGFGYAALPRRSPIMTTTFNAVRRIWIRHRLTPQERANLQLAYSPLAVVSASLGAHPPR		Intergenic	Upstream of MAB_2717c (Conserved hypothetical)	49.1482	911.346		Hypothetical protein (actinomycetes)
MAB_5017c	2846457	2846474	5	-	MPTRP		Leader region	Leader region of MAB_2796c (Putative riboflavin biosynthesis protein RibA2)	416.975	408.164
MAB_5018c	2871300	2871341	13	-	MIRTCNDLKGAAL		Leader region	Leader region of MAB_2820 (MetK)	659.579	101.595
MAB_5019c	2940438	2940476	12	-	MSGRRTSKTSEK		Leader region	Leader region of MAB_2886c (Hypothetical protein)	55.9855	948.497
MAB_5020c	2951429	2951455	8	-	MSSQTPRL		Intergenic	Upstream of MAB_2898c (Threonyl-tRNA synthetase)	60.6509	152.096
MAB_5021c	2968807	2968911	34	-	VYRIDMRGASHARGRWFEPSRDHRRSTGKRTGRA		Intergenic		604.343	77.3041		Hypothetical protein (MAB)		Hypothetical protein	2962693 to 2962737	0.0003	Uncharacterized protein	1842 to 1892	8e-05
MAB_5022c	3040220	3040753	177	-	VIMKTRVSYASAAFLALAISACSQSNIASAEPPGFPDLNGFSEAPVASYTMGWDRGSKTIGFSTANGVDCNFGAPKNPNGDNQEISCWGPLPGLQDVPVHGGDSGPCDFGAVNQRGIAHTKGACKDANPGRKILNPGQKVSYGNVTCAAGGDGLIACIERVSPERGFVLQPSGSFVF	3040880	Intergenic		68.4879	174.653		Hypothetical protein (mycobacteria)
MAB_5023c	3115819	3115839	6	-	MDADRR		Leader region	Leader region of MAB_3068c (Possible transcriptional regulatory protein)	64.9831	328.466
MAB_5024c	3172627	3172689	20	-	MLSNTKRLATTNNEHTVKRR		Leader region	Leader region of MAB_3131c (Translation initiation factor IF-2 InfB)	2066.46	18729.2
MAB_5025c	3194698	3194724	8	-	VCEEDVAR		Leader region	Leader region of MAB_3148c (Probable polyketide synthase Pnk5)	0	60.6007
MAB_5026c	3207071	3207118	15	-	VNRCQKRRWSRQTLP		Leader region	Leader region of MAB_3159c (Probable malate:quinone oxidoreductase Mgo)	96.6624	114.295
MAB_5027	3281046	3281159	37	+	MTSNETMESEKTGSCGNPNCTCTDCQCGASCTCGSDK		Leader region	Leader region of MAB_3245 (Conserved hypothetical protein)	210.682	3364.47
MAB_5028c	3311178	3311249	23	-	VVVVNAESSVGLVTCHRGHVRPN		Leader region	Leader region of MAB_3272c (Probable cutinase Cut1)	56.8603	138.58
MAB_5029	3348732	3348791	19	+	VTISTTPRIDEKVWTLNTP		Intergenic	Antisense to MAB_3309 (Conserved hypothetical protein)	18.1953	39.5687
MAB_5030c	3370051	3370101	16	-	VNNQALLVVIGMRVDA		Leader region	Leader region of MAB_3323c (Acetolactate synthase, large subunit IlvB)	115.058	36.4862
MAB_5031c	3470942	3470992	16	-	VLYFSGQLVVATRSGV		Leader region	Leader region of MAB_3424c (LeuA )	460.234	1563.25
MAB_5032c	3507303	3507401	32	-	MPHLPWSGSEGTGGGRLWRDDRRQCCVHIRRI	3507399	Intergenic		33.0823	31.7587
MAB_5033c	3513401	3513448	15	-	MKGRWTRVQFPAAPQ		Intergenic		81512	794.048
MAB_5034c	3513473	3513631	52	-	VSVRPGPPAARTLASASGINRWLRPRRPPGHQTAAGIVISACSRDREIQVEA		Intergenic		171968	485.277				Between hypothetical protein and PemK	3469441 to 3469545	6e-15	Uncharacterized protein	59665 to 59814	6e-19
MAB_5035c	3513640	3513777	45	-	VTGLNGFDSESRLKGSVPVQARDHRKRHCNQLSADSHQRDYALAA	3513798	Intergenic		46128	9115.91		Hypothetical protein (actinomycetes)		Hypothetical protein	3461350 to 3461478	1e-19	Uncharacterized protein	59828 to 59956	1e-19
MAB_5036c	3533094	3533117	7	-	VGADQLT		Leader region	Leader region of MAB_3489c (Putative acyl-CoA synthetase FadD )	312.731	49.4609
MAB_5037c	3535531	3535560	9	-	VIGRSELMT		Intergenic	Antisense to MAB_3493 (Hypothetical protein)	4.54882	116.567
MAB_5038c	3551251	3551274	7	-	VVPDLDR		Intergenic	Intergenic	597.033	57.4816
MAB_5039c	3551589	3551657	22	-	VTFYSGLQEFARIPNQDLFTCE		Leader region	Leader region of MAB_3509c (Hypothetical protein )	1139.18	6908.95
MAB_5040	3587531	3587605	24	+	MAKRGRKKRSRKHNAANHGKRPNS		Intergenic		1240.92	220.301		Hypothetical protein (MAB complex)		Hypothetical protein	3591112 to 3591183	7e-08	Hypothetical protein	1998054 to 1998125	5e-08
MAB_5041	3592454	3592555	33	+	MTSYVRRIASVAAVFACGVAAWATMWISVSGRG	3592410	Intergenic		12.041	60.7056
MAB_5042c	3633264	3633356	30	-	MSCQAHQRHPLHLRTGSGRPRPISWSRAET		Antisense	Leader region of MAB_3583c (Conserved hypothetical protein) (Mis-annotation- new protein on opposite strand)	1611.16	386.028
MAB_5043	3643513	3643608	31	+	VTRLCPIVNLRVSTAPSDRRPRLRPKALLLH		Leader region	Leader region of MAB_3593 (Possible Mg2+ transport P-type ATPase C MgtC)	38.3807	133.678		Membrane protein (MAB)
MAB_5044c	3657017	3657112	31	-	VFEWIRMEWPETNDVGTKPGNTSCIGMQEEQ		Leader region	Leader region of MAB_3606 (Putative transcriptional regulator, WhiB family)	3755.62	80.8752		Hypothetical protein (MAB)
MAB_5045	3742073	3742180	35	+	MEYSSPGGRSLRSCCRFRLFFAPAAHQHCRCCPQP		Leader region	Leader region of MAB_3687 (Probable o-acetylhomoserine sulfhydrylase MetC)	102.348	52.58
MAB_5046c	3776016	3776033	5	-	VTTRR		Leader region	Leader region of MAB_3719c (Putative cholesterol oxidase ChoD)	219.86	283.397
MAB_5047	3835776	3835838	20	+	MSVYAKTEGSDERLHEDRGQ		Intergenic		565.353	57.036
MAB_5048c	3840059	3840127	22	-	MASCRMRRRMCAFRFCLCSQDS		Leader region	Leader region of MAB_3784c (Preprotein translocase SecY subunit)	346.106	32.0827
MAB_5049c	3852672	3852752	26	-	MCQALRWKQGTGTGASMLHGNRGEKG		Leader region	Leader region of MAB_3798c (30S ribosomal protein S8 RpsH)	1189.43	3924.79
MAB_5050c	3852765	3852869	34	-	MLTAGRQVLPDGSDRTADARPLTEPGQIRKITSQ		Leader region	Leader region of MAB_3798c (30S ribosomal protein S8 RpsH)	2251.02	24.7495
MAB_5051c	3883151	3883264	37	-	VNKMAEPTTVAGQHNDTELVQESLVEEVSIDGMCGVY		Leader region	Leader region of MAB_3836c (Conserved hypothetical protein)	179.559	756.759		Mycofactocin (actinomycetes)					Mycofactocin precursor		6e-07
MAB_5052	3900483	3900503	6	+	VIRTVK		Leader region	Leader region of MAB_3853 (Conserved hypothetical protein)	84.4781	56.5267
MAB_5053c	3928744	3928800	18	-	MPSRSSDRLVPGVATETR		Leader region	Leader region of MAB_3877c (50S ribosomal protein L10 RplJ)	2389.33	2535.66
MAB_5054	3971045	3971083	12	+	VRLTVTTRSSSR		Intergenic	Antisense to MAB_3918c (Putative oxidoreductase)	27.9927	45.2449
MAB_5055c	3992756	3992797	13	-	VLIMIADQTSTDT		Intergenic	Antisense to MAB_3943 (Conserved hypothetical protein)	0	29.7911
MAB_5056c	4048732	4048833	33	-	MGSVIKKRRKRMSKKKHRKLLRRTRVQRRKLGK		Leader region	Leader region of MAB_4003c (Putative UDP-glucose 4-epimerase GalE1)	832.167	770.615		Hypothetical protein (actinomycetes)		Hypothetical protein	591200 to 591295	3e-15	Hypothetical protein	1024617 to 1024712	2e-13
MAB_5057c	4107595	4107708	37	-	VSNMRAAEPRVTFVIAGIGSRLPLARELCCRCVCRCA		Intergenic	Upstream of MAB_4059c (Conserved hypothetical protein)	53.8676	48.4055		Hypothetical protein (actinomycetes)
MAB_5058c	4125679	4125717	12	-	VAHDVPHDLAGG		Leader region	Leader region of MAB_4080c (Conserved hypothetical protein)	192.45	183.447
MAB_5059c	4140416	4140454	12	-	VAENRTAKRQGK		Leader region	Leader region of MAB_4095c (Isocitrate lyase AceA)	279.927	202.368
MAB_5060c	4169924	4169974	16	-	VYGASEVSERIAFFEP		Leader region	Leader region of MAB_4109c (Putative methyltransferase)	468.261	58.5038
MAB_5061c	4324313	4324378	21	-	MLTKRRAVDLCRVAGCCCCCC		Intergenic	Upstream of MAB_08741c (Conserved hypothetical protein) Cys leader peptide	12.4059	0
MAB_5062c	4350996	4351382	128	-	MHGRGVLSGVCGIATIIAMAVLLTPVSIQVGTGETAQTVTCGMPVGPRLSRTAELDKISSAQNQSTNYHDQCAAKLDTRRMWAIPIGVLSFVIALCAAGHLWKENTPSSSPAQTHHGLSGPPGMRMAH	4351382	Intergenic		472.161	86.6317		Hypothetical protein (mycobacteria)					Hypothetical protein	27960 to 28112	0.0004
MAB_5063c	4359439	4359480	13	-	MRRTTVGAAPSRG		Intergenic	Antisense to MAB_4286 (Putative integral membrane cytochrome c biogenesis protein)	3.24916	22.9162
MAB_5064c	4374752	4374769	5	-	MTRTF		Leader region	Leader region of MAB_4296c (Conserved hypothetical protein)	1326.74	44.5594
MAB_5065c	4392457	4393302	281	-	VDPRDPTSQTVILTREHIFPSSWKEKLDVSMFINATEPLGIREFTRYVGTDFKPISSRPEPLFELVVQPVCDHCNNGWMNDLDMVVLPWLQDPYAVSIDAAALRRWAIKVAILRCYYENPHVLEPGDLVALYNGEEMTDWHIFVGRTLCPSHSHTFAGAGCLIFPDGGRGVGLTQVSWSLGRIAVVAIRVVSGSEAGNGFLKHFKSVVRLEGTLVAEVSRKKGVRAPELGVLPELTPPKWESLVWYFSTNPLSPIASQVGQMEEDFRAVLEERGMVVRDQP		Intergenic	Antisense to MAB_4314 (Hypothetical protein)	36.4551	23.3605		Hypothetical protein (actinomycetes)
MAB_5066c	4397324	4397395	23	-	MTPLLTLIGLRIFAVGIDERSAR	4397359	Intergenic		54.9649	24.0621		Hypothetical protein (MAB)
MAB_5067	4585946	4585963	5	+	VRDAS		Intergenic	Upstream of MAB_4508 (Putative membrane protein, MmpL)	962.834	443.811
MAB_5068c	4687252	4687521	89	-	VIPILAQWNHNLRFVNGLDIAHHSVAKISPRTTTMCRSRRSGVMLLLSSGPAFSVTSEDGGPERFGREGITWVTQHAVVLPWGIRCVRS	4687585	Intergenic		341.667	14.8531		Enoyl-CoA hydratase domain protein (MAB complex)
MAB_5069c	4710574	4710591	5	-	VTTTP		Leader region	Leader region of MAB_4623c (5-methyltetrahydropteroyltriglutamate-homocysteine methyltransferase)	6709.51	343.998
MAB_5070c	4805123	4805182	19	-	VVPLKVVLWRTVLSPRISE		Leader region	Leader region of MAB_4696c (Possible methyltransferase)	93.2508	27.805
MAB_5071c	4830811	4830927	38	-	VRDDMQSGDSPYPSPDRKSGLGQHIHVFPAFRCGTDHA		Intergenic		22.1609	248.436
MAB_5072c	4873543	4873653	36	-	MKPSIATGCAACMPRAKRTTQYRMMAWNIPIVAAGR	4873812	Intergenic	Antisense to MAB_4762 (Conserved hypothetical protein)	66.3882	37.8634
MAB_5073c	4874001	4874372	123	-	VDADGIDAPECLQAVWSNAMTRPKFRGAAAGLDELEWQMKAACRGVSTDIFYYAETQRGALRKQYEVQAKQICNECPVRAHCAAHAIRTDEPHGVWGAMTTRERRLAMTRSRRRTVVSEQATS	4874368	Intergenic		356.202	197.412		WhiB family transcriptional regulator (actinomycetes)		Between hypothetical protein and WhiB regulator	3828124 to 3828327	2e-16	WhiB family transcriptional regulator	1134663 to 1134866	1e-18
MAB_5074	4886129	4886581	150	+	VAINFDRVVVQIIAGAGFGVAAMVLSPHATAALEIGGQYSIEDGAGGSGKGALIGGPAAGAAPVAGVPILPGPVAAPAAPVVPAAPVVPAAPIVPAAPVVPAAPAVVPAAAAPLDGAVAAGPVGGKGAPVGATVPGGPTPGVPTPAGPQG	4886080	Intergenic	Antisense to MAB_4774c (Hypothetical protein)	50.6094	172.737		Hypothetical protein (mycobacteria)
MAB_5075c	4915704	4916045	113	-	MPFMSIMLAVSGCTVTSTWHAGRMTSESPSTPPVRQISKDQTEKVAKQRIEEVTKDQVESLVCEGPLEATVGATQRCVLTDGGQKAGVTLTVTKIEGDKVDFRFKIDDHLLPE		Intergenic		39.5029	72.2331		Hypothetical protein (actinomycetes)		Between 2 hypothetical proteins	3386851 to 3387078	4e-10	Hypothetical protein	1710805 to 1711002	9e-10
MAB_5076c	4928929	4928997	22	-	VHHRRLRNREVTRNLRTDQLWR		Leader region	Leader region of MAB_4816c (Conserved hypothetical protein)	304.573	131.121
MAB_5077c	4977332	4977400	22	-	MMRPRSASICRWLLAPSPLGEQ		Leader region	Upstream of MAB_4868c (Hypothetical protein)	346.106	272.936
MAB_5078c	4977403	4977486	27	-	MGAPQHKGVGCEGRFDNDRQRDEPARG		Leader region	Upstream of MAB_4868c (Hypothetical protein)	602.719	488.88
MAB_5079c	4985891	4985917	8	-	VGDTQYLG		Leader region	Leader region of MAB_4877c (Conserved hypothetical protein)	65.7052	116.448
MAB_5080c	4995265	4995564	99	-	MNRFLILHESLGWPHIRRAAGMGRPGAATWSSRFRAVGMSVQAVLPSISCSRLVTSRVGMWCVLMNCGSGMPEGHLKWWSTSRGQLLTMKLGRSCWGQM	4995629	Intergenic	Antisense to MAB_4888 (Hypothetical protein) (Mis-annotation- new protein on opposite strand)	40.0296	593.21							Cupin	5781783 to 5781923	7e+22
MAB_5081c	5007128	5007154	8	-	VAAQDHRR		Leader region	Leader region of MAB_4899c (30S ribosomal protein S6 RpsF)	4098.99	645.219
MAB_5082	5033652	5033855	67	+	VAGQRTEIAALATRVNHSGHNPATSGGVRGGFSAAVINFGTATTESPSALPVVAPTSHHAQDRAGRT	5033493	Intergenic		114.389	932.444		Hypothetical protein (MAB complex)
a Protein ID was generated as a consecutive CDS annotation using MAB_4955 as the last CDS reported in the most up-to-date genome annotation (accession number NC_010397). If a CDS is located on the reverse strand, a suffix "c" is appended. Gene name MAB_5000c is intentionally omitted in this new CDS set to prevent duplication with MAB_5000c gene found in the annotated genome.
b Function has been assigned based on the function of the closest homologues and presence of conserved domains found in the blastP search (as of 29/07/2015)
c Presence and location of signal peptide cleavage sites in amino acid sequences has been predicted using SignalP 4.1 Server (http://www.cbs.dtu.dk/services/SignalP/)
d Conservation has been determined using tblastx search against Mtb H37Rv and M. smegmatis genomes using Reference genomic sequences (refseq_genomic) as a chosen search set database (as of 29/07/2015)

## Sheet: Leaderless mRNA transcripts
Locus ID	Start	End	Length (bp)	Length (aa)	Strand	Gene ID	Gene Product	TSS position	RNAseq (RPKM)	Ribosome prolifing (RPKM)	Peptide coverage
MAB_0023	23501	24418	917	306	+		Transcriptional regulator, LysR family	23501	8.02733	3.35506	1
MAB_0025	25003	25539	536	179	+		Peptidyl-prolyl cis-trans isomerase	25003	317.147	165.074	34
MAB_0032	29373	30047	674	225	+		Glutamine amidotransferase of anthranilate synthase component II (PabA)	29373	37.1992	22.9094	7
MAB_0055c	49640	50524	884	295	-		Transcription regulator LysR family	50525	11.5648	0.978795	9
MAB_0060	57232	57879	647	216	+		Possible nitrate/nitrite response transcriptional regulatory protein NarL (LuxR family)	57232	8.84493	1.53482	0
MAB_0065c	62293	63438	1145	382	-		Probable acyl-CoA dehydrogenase (FadE)	63438	84.0698	70.6324	35
MAB_0066c	63484	64212	728	243	-		Putative transcriptional regulator, AraC family	64212	3.74389	6.2053	0
MAB_0070	67187	67573	386	129	+		Hypothetical protein	67185	19.7468	38.8806	0
MAB_0071c	67570	68406	836	279	-		Putative thiosulfate sulfurtransferase (SseB)	68406	15.9779	29.0163	1
MAB_0074c	70057	71670	1613	538	-		Putative (cyclohexanone) monooxygenase	71670	1.60646	0.795111	0
MAB_0080c	76077	77234	1157	386	-		Putative oxygenase	77234	3.06397	1.77314	0
MAB_0083	79890	80324	434	145	+		Putative transcriptional regulator, MarR family	79890	3.13712	11.8743	2
MAB_0095	96267	96533	266	89	+		Hypothetical helix-turn-helix domain protein	96267	16.8664	73.4178	0
MAB_0096	96559	97890	1331	444	+		Hypothetical protein	96559	11.4745	0.843015	0
MAB_0097	97901	98911	1010	337	+		Conserved hypothetical protein (PHP domain protein)	97901	6.07409	4.82352	2
MAB_0098	98956	99549	593	198	+		Putative TetR-family transcriptional regulator	98956	2.75686	3.94283	0
MAB_0103	103872	105362	1490	497	+		Probable monooxygenase EthA	103872	38.3492	59.905	20
MAB_0107c	108866	109354	488	163	-		Hypothetical protein	109354	86.2322	101.169	7
MAB_0120	119060	119806	746	249	+		Probable peptide methionine sulfoxide reductase	119060	28.6813	40.8443	8
MAB_0122	120459	121622	1163	388	+		Hypothetical protein	120459	47.5985	31.6417	4
MAB_0123	121597	122460	863	288	+		Putative glycerophosphoryl diester phosphodiesterase	121597	58.9135	9.76593	3
MAB_0124	122517	123587	1070	357	+		Conserved hypothetical protein (GGDEF domain)	122517	15.0353	0.958588	0
MAB_0126c	124627	125172	545	182	-		Possible bacterioferritin BfrB	125172	1516.61	1749.51	27
MAB_0127c	125344	125901	557	186	-		Possible bacterioferritin BfrB	125901	84.6178	352.968	18
MAB_0129c	127155	127907	752	251	-		Abortive infection protein	127907	8.88017	1.61905	0
MAB_0151c	147109	148782	1673	558	-		Hypothetical protein	148785	162.633	6.51621	16
MAB_0152	148859	149305	446	149	+		Putative ankyrin-like protein	148859	24.7285	8.32572	5
MAB_0155	151479	151937	458	153	+		Hypothetical protein	151479	12.487	1.74743	0
MAB_0156c	151934	153487	1553	518	-		Iron-sulfur cluster-binding protein, RIESKE family	153487	27.7496	19.9227	25
MAB_0158c	154064	154777	713	238	-		ABC transporter, ATP-binding protein	154777	7.64508	1.30308	1
MAB_0162c	157190	157753	563	188	-		Hypothetical protein	157753	13.0658	3.2424	0
MAB_0164	158566	159339	773	258	+		Probable short chain dehydrogenase/reductase	158566	46.1934	68.6421	7
MAB_0165	159387	160193	806	269	+		Putative acyltransferase	159387	115.834	55.5783	10
MAB_0177	173985	174962	977	326	+		Antigen 85-A/B/C precursor	173985	1221.9	607.341	46
MAB_0186c	190519	193812	3293	1098	-		Probable arabinosyltransferase A	193812	57.6267	3.59397	11
MAB_0189c	195541	198798	3257	1086	-		Probable arabinosyltransferase C	198798	31.5402	5.0517	20
MAB_0193c	202975	203388	413	138	-		Hypothetical protein	203388	14.5035	6.89701	0
MAB_0196c	206233	207666	1433	478	-		Putative transcriptional regulator, GntR family	207666	1.42745	0.917289	0
MAB_0198	208241	208870	629	210	+		Hypothetical protein	208241	55.8855	20.7774	0
MAB_0199	208913	210406	1493	498	+		Probable phosphoesterase, PA-phosphatase related protein	208913	13.884	6.1202	7
MAB_0207c	217436	218422	986	329	-		Probable quinone oxidoreductase	218422	9.95487	6.82611	9
MAB_0213c	224804	225715	911	304	-		Hypothetical protein	225715	9.87573	7.70408	0
MAB_0220c	232161	233204	1043	348	-		Putative phenylalanine aminotransferase	233204	18.2999	4.73251	16
MAB_0245c	249595	249819	224	75	-		Hypothetical protein	249819	115.237	17.9663	0
MAB_0248c	251072	251665	593	198	-		Putative regulatory protein, TetR family	251665	6.89215	8.53379	6
MAB_0250	252103	253692	1589	530	+		Hypothetical GMC-type oxidoreductase	252103	29.0953	18.6645	12
MAB_0254c	256429	257100	671	224	-		Putative phosphoglycerate mutase	257100	14.012	9.97811	2
MAB_0255	257385	258620	1235	412	+		Putative acyl-CoA dehydrogenase	257385	22.0817	7.86494	13
MAB_0256c	258610	259911	1301	434	-		Hypothetical protein	259911	10.2715	0.344976	0
MAB_0257c	259932	260312	380	127	-		Hypothetical protein	260312	83.8129	64.4181	0
MAB_0260	262369	262989	620	207	+		Probable transcriptional regulator, TetR	262368	6.37274	0.826608	1
MAB_0261	263053	263985	932	311	+		Probable amino acid ABC transporter, substrate binding	263053	31.8856	1.99443	0
MAB_0265	266558	267136	578	193	+		Hypothetical protein	266558	50.9091	14.1297	6
MAB_0266c	267133	268092	959	320	-		Probable prephenate dehydrogenase TyrA	268092	13.9308	14.6043	11
MAB_0274c	272701	273252	551	184	-		Hypothetical protein	273252	70.2101	37.488	5
MAB_0276	274574	275803	1229	410	+		Probable cytochrome P450	274574	24.2974	62.4179	3
MAB_0277c	275879	277324	1445	482	-		Probable amino acid ABC transporter, permease	277324	6.70054	0.465932	0
MAB_0278c	277369	278244	875	292	-		Putative glutamyl-tRNA synthetase or glutamyl-Q tRNA(Asp) synthetase	278249	9.81424	0.62261	2
MAB_0280	279324	280244	920	307	+		Hypothetical protein	279323	60.0089	2.96095	5
MAB_0282	281608	282114	506	169	+		Hypothetical protein	281608	32.0302	10.188	0
MAB_0300c	302356	302937	581	194	-		Putative transcriptional regulator, TetR family	302937	7.50321	8.26875	0
MAB_0307c	308674	309408	734	245	-		Hypothetical protein	309408	39.3612	13.1386	1
MAB_0318c	320513	321331	818	273	-		Hypothetical protein	321331	295.923	44.0697	4
MAB_0324c	324648	325916	1268	423	-		Putative Mur ligase family protein	325916	28.1747	7.9638	4
MAB_0326	326824	327261	437	146	+		Putative transcriptional regulator, MarR family	326823	17.7591	1.31847	2
MAB_0327	327310	328368	1058	353	+		Possible aminoglycoside phosphotransferase	327310	11.3398	1.45417	0
MAB_0329	329582	330565	983	328	+		DNA polymerase III, epsilon subunit (DnaQ)	329582	61.2981	6.32525	5
MAB_0342c	339391	339993	602	201	-		Putative nitroreductase family protein	339993	11.7681	13.4609	8
MAB_0345	342471	342983	512	171	+		Hypothetical protein	342471	39.6359	8.63044	0
MAB_0349c	346637	347470	833	278	-		Putative hydrolase, alpha/beta fold	347470	20.7806	13.1947	6
MAB_0352	349685	350323	638	213	+		Hypothetical protein	349685	60.8645	40.1662	3
MAB_0359	356059	356985	926	309	+		Putative fructokinase	356059	7.94939	0.622966	0
MAB_0367c	363450	363890	440	147	-		Hypothetical protein	363890	10.8305	3.27375	0
MAB_0368	363950	364729	779	260	+		Short-chain dehydrogenase/reductas	363950	107.597	265.094	31
MAB_0369	364765	366015	1250	417	+		Glutamate--cysteine ligase GshA	364765	60.8691	10.3096	2
MAB_0374c	370074	371549	1475	492	-		Hypothetical protein	371549	13.9608	2.58662	0
MAB_0377	373238	373849	611	204	+		Putative transcriptional regulator, TetR family	373238	18.7304	1.1533	2
MAB_0384	380424	380798	374	125	+		Hypothetical protein	380424	37.8462	9.41094	0
MAB_0386c	381942	382781	839	280	-		Hypothetical protein	382781	13.1591	1.45136	0
MAB_0392c	387904	389112	1208	403	-		Hypothetical protein	389112	14.4479	1.56566	0
MAB_0397c	392881	393765	884	295	-		Hypothetical protein	393765	34.0776	2.1751	0
MAB_0400c	398768	402001	3233	1078	-		Exodeoxyribonuclease V, gamma subunit (RecC)	402005	7.63763	0.605147	0
MAB_0403	404240	404734	494	165	+		Hypothetical protein	404240	23.9847	2.07404	0
MAB_0408c	408905	411340	2435	812	-		Probable bifunctional membrane-associated penicillin-binding protein PonA2/glycosyl transferase	411340	45.7123	5.86076	4
MAB_0411c	413122	414165	1043	348	-		Putative anion transporter ATPase	414165	52.5467	16.0106	20
MAB_0412	414224	414385	161	54	+		Hypothetical protein	414224	101.927	232.699	4
MAB_0415	415647	416492	845	282	+		Hypothetical protein	415643	18.8728	0.113769	0
MAB_0418	417805	418602	797	266	+		Probable endonuclease III protein	417805	40.7	10.654	3
MAB_0430	431153	431896	743	248	+		Hypothetical protein	431150	15.2239	5.90771	4
MAB_0431c	432312	433193	881	294	-		Hypothetical protein	433193	66.5304	26.8811	7
MAB_0439	440129	440347	218	73	+		Hypothetical protein	440129	8.72377	4.54139	1
MAB_0452c	455935	456384	449	150	-		Hypothetical protein	456384	34.571	29.0883	0
MAB_0460	460694	461134	440	147	+		Hypothetical protein	460694	7.1172	0.36375	0
MAB_0479	475516	475956	440	147	+		Putative regulatory protein, MarR	475516	10.2116	13.1677	0
MAB_0482c	477496	478416	920	307	-		Hypothetical protein	478416	17.3359	5.05103	9
MAB_0483c	478458	479093	635	212	-		Putative transcriptional regulator, TetR family	479091	9.87008	4.33823	5
MAB_0484	479243	480202	959	320	+		Putative hydrolase/esterase/lipase	479243	55.4387	9.25721	0
MAB_0490c	487968	489527	1559	520	-		Putative adenylate cyclase	489527	24.2312	1.7481	2
MAB_0497	495529	496275	746	249	+		Conserved hypothetical protein (abortive infection protein?)	495529	34.7099	20.5725	0
MAB_0501c	497906	499552	1646	549	-		Probable peptidase S15	499552	56.9224	10.5189	7
MAB_0505c	502707	503405	698	233	-		Putative glycosyl transferase	503406	61.4969	3.62595	7
MAB_0507	503821	505206	1385	462	+		Hypothetical protein	503821	37.2176	21.2265	3
MAB_0516c	517837	518358	521	174	-		Hypothetical protein	518358	3.13712	5.83881	0
MAB_0519	519729	521126	1397	466	+		Peptidase S13 (D-alanyl-D-alanine carboxypeptidase	519729	29.8699	5.07173	1
MAB_0522c	523130	524626	1496	499	-		Probable monooxygenase	524626	1.0939	0.364333	0
MAB_0539	539640	541121	1481	494	+		Hypothetical protein	539640	60.6816	19.7649	6
MAB_0553c	555285	555602	317	106	-		Conserved hypothetical protein (antibiotic biosynthesis monooxygenase?)	555602	109	162.331	19
MAB_0557	558162	559118	956	319	+		Probable transcription regulator, AraC family	558162	3.9927	6.00085	4
MAB_0559	559984	560598	614	205	+		Probable carbonic anhydrase (carbonate dehydratase)	559984	33.2841	13.7721	14
MAB_0561	562439	563185	746	249	+		Hypothetical protein	562439	154.185	81.4309	8
MAB_0564c	564855	566276	1421	474	-		Probable DNA repair protein RadA	566276	35.6036	8.50576	9
MAB_0572	571441	572388	947	316	+		Putative tRNA/rRNA methyltransferase	571446	71.6871	6.1255	13
MAB_0574c	573468	574184	716	239	-		Conserved hypothetical protein (LamB/YcsF)	574184	21.3166	6.13017	2
MAB_0576c	575026	575811	785	262	-		Putative ABC transporter ATP-binding protein	575811	74.8298	5.71448	11
MAB_0582c	582961	583506	545	182	-		Hypothetical protein	583506	35.2409	15.2775	1
MAB_0584	584833	586035	1202	401	+		Hypothetical protein	584835	7.60027	25.5755	7
MAB_0592c	593107	593481	374	125	-		Hypothetical protein	593481	102.257	23.784	5
MAB_0597	598226	599419	1193	398	+		Probable acyl-CoA dehydrogenase FadE	598226	9.60053	2.4183	3
MAB_0599	600259	600915	656	219	+		Probable transcriptional regulator TetR family	600259	13.2934	5.4692	9
MAB_0601	602101	602397	296	99	+		Hypothetical protein	602101	91.8954	303.328	0
MAB_0609c	608171	608659	488	163	-		Hypothetical protein	608659	7.81392	3.60849	0
MAB_0619	617949	618674	725	242	+		Hypothetical protein	617949	12.0299	1.14897	1
MAB_0620c	618734	619258	524	175	-		Hypothetical protein	619258	18.7151	17.9663	0
MAB_0621c	619367	620224	857	286	-		Probable dehydrogenase/dehydratase (MaoC family)	620224	18.2907	10.6942	11
MAB_0622c	620234	621913	1679	560	-		Probable dehydrogenase	621913	1.62458	3.15098	3
MAB_0639c	641294	642007	713	238	-		Putative phosphatidylserine decarboxylase proenzyme	642007	62.3074	16.8502	15
MAB_0641	643391	644188	797	266	+		Putative HAD-superfamily hydrolase	643391	12.6546	10.3726	4
MAB_0642	644204	644581	377	126	+		Putative glyoxalase/bleomycin resistance protein	644204	19.856	13.0707	9
MAB_0643	644843	645757	914	305	+		Putative short-chain dehydrogenase/reductase	644843	20.1341	10.2735	11
MAB_0644c	645754	646254	500	167	-		Hypothetical protein	646254	27.5108	4.03436	0
MAB_0651c	654110	655093	983	328	-		Hypothetical protein	655093	133.414	20.0517	1
MAB_0672c	675349	676098	749	250	-		Hypothetical protein	676098	16.9216	6.97265	4
MAB_0674	676921	678498	1577	526	+		Putative sensor histidine kinase PhoR	676926	27.7599	1.05723	2
MAB_0676c	678470	678874	404	135	-		Hypothetical HIT-like (histidine triad) protein	678874	106.476	44.7574	13
MAB_0677c	678884	679855	971	324	-		Conserved hypothetical protein (amino acid metabolite efflux pump?)	679855	5.61583	14.523	0
MAB_0678	679928	680821	893	298	+		Probable transcriptional regulator, LysR family	679928	2.59496	2.9786	0
MAB_0682	684178	685446	1268	423	+		Probable phosphoribosylamine--glycine ligase (GarS)	684178	19.7868	19.0878	15
MAB_0684c	686328	687134	806	269	-		Hypothetical protein	687134	19.2775	8.46793	1
MAB_0685	687175	688347	1172	391	+		Possible aspartate aminotransferase AspB	687175	13.8442	2.16073	5
MAB_0686	688418	689125	707	236	+		Putative transcription regulator, TetR family	688416	122.201	10.377	2
MAB_0687	689144	690562	1418	473	+		Probable adenylosuccinate lyase (PurB)	689144	84.9177	24.7347	27
MAB_0688c	690675	691298	623	208	-		Hypothetical protein	691298	5.68603	3.8561	0
MAB_0693	696619	697107	488	163	+		Probable glutathione peroxidase	696619	24.279	46.3855	4
MAB_0694	697179	697883	704	235	+		Hypothetical protein	697179	5.807	7.00814	0
MAB_0695	698065	699723	1658	553	+		Putative fumarate reductase/succinate dehydrogenase	698065	20.482	3.57764	1
MAB_0696c	699720	700370	650	217	-		Conserved hypothetical protein (beta-lactamase?)	700370	57.0175	13.2569	2
MAB_0697	700422	700661	239	80	+		Hypothetical protein	700422	164.895	29.5429	8
MAB_0699c	701411	702208	797	266	-		Probable 29 kDa antigen CFP29 (Bacteriocin CFP29)	702208	56.9458	45.6315	12
MAB_0700c	702205	703212	1007	336	-		Putative Dyp-type peroxidase	703212	49.5497	13.5906	3
MAB_0701	703255	704523	1268	423	+		Probable M18-family aminopeptidase 2	703255	26.7767	14.436	1
MAB_0703c	704513	705331	818	273	-		Hypothetical protein	705331	42.1557	26.716	5
MAB_0704c	705350	706360	1010	337	-		Hypothetical protein	706360	7.82883	0.920276	0
MAB_0705	706430	706873	443	148	+		Hypothetical protein	706426	54.7088	113.518	4
MAB_0707	708070	710355	2285	762	+		Probable phosphoribosylformylglycinamidine synthase II PurL	708070	59.3973	23.9708	65
MAB_0710	712831	713433	602	201	+		Hypothetical protein	712831	178.332	80.0206	1
MAB_0711	713466	713852	386	129	+		Hypothetical protein	713466	29.6202	1.40932	4
MAB_0723c	726207	728180	1973	658	-		Putative triacylglycerol lipase precursor	728180	3.94047	0.113769	0
MAB_0738	740133	741002	869	290	+		Putative AraC-family transcriptional regulator	740133	17.7247	1.1063	0
MAB_0739c	741083	741388	305	102	-		Hypothetical protein	741386	332.688	107.572	13
MAB_0742c	742892	743359	467	156	-		Probable thioredoxin ThiX	743359	17.7871	4.7987	4
MAB_0743c	743356	744153	797	266	-		Hypothetical protein	744153	38.6479	16.2424	6
MAB_0745	745117	746007	890	297	+		Putative acetyltransferase	745117	16.5412	3.56475	6
MAB_0749	749370	750146	776	259	+		Probable phosphate import ABC transporter ATP-binding protein PstB	749366	79.3848	3.88131	2
MAB_0750	750206	751132	926	309	+		Putative oxidoreductase	750206	23.2593	7.82168	9
MAB_0751c	751137	751814	677	226	-		Phosphate transport system protein PhoU	751814	51.3252	78.2194	10
MAB_0766	765218	766120	902	301	+		Hypothetical conserved integral membrane protein	765218	4.68483	5.22277	0
MAB_0769c	767907	768464	557	186	-		Hypothetical transcriptional regulator	768464	5.38033	0.402472	0
MAB_0779	775545	776084	539	180	+		Hypothetical protein	775543	19.2061	1.66355	0
MAB_0790	783445	784137	692	231	+		Hypothetical protein	783449	15.5566	0.833318	0
MAB_0795	786164	786925	761	254	+		Hypothetical protein	786164	15.9388	2.77882	0
MAB_0800	789820	790314	494	165	+		Hypothetical protein	789820	8.82195	16.1386	3
MAB_0813c	804402	805193	791	264	-		Putative transcriptional regulator, IclR	805193	8.44289	0.972204	0
MAB_0826c	822326	823216	890	297	-		Possible esterase LipW	823216	32.9292	5.36513	2
MAB_0829	825982	826461	479	160	+		Putative oxidoreductase	825982	12.225	12.6994	2
MAB_0845	839584	840675	1091	364	+		Probable fatty-acid-CoA racemase Far	839584	22.4942	22.8869	3
MAB_0848c	843040	843447	407	136	-		Hypothetical protein	843447	65.5565	50.0113	0
MAB_0856c	855165	855833	668	223	-		Putative transcriptional regulator, TetR family (tetracyclin resistance)	855833	14.4828	13.0921	0
MAB_0860c	858907	860559	1652	551	-		Probable DNA helicase	860560	20.9692	11.6453	23
MAB_0861	860625	861023	398	133	+		Hypothetical protein	860625	37.9638	24.444	0
MAB_0862c	861051	863288	2237	746	-		Hypothetical protein	863289	16.6465	1.90661	22
MAB_0863	863352	863525	173	58	+		Hypothetical protein	863352	168.62	52.7337	7
MAB_0868c	865672	866460	788	263	-		Hypothetical protein	866460	34.9377	14.9638	12
MAB_0871c	868453	869445	992	331	-		Putative molybdenum cofactor biosynthesis protein A2	869445	24.0497	22.8101	3
MAB_0874c	870669	871172	503	168	-		Hypothetical protein	871172	32.2208	2.48259	2
MAB_0875c	871169	872836	1667	556	-		Hypothetical protein	872836	20.0443	2.38505	0
MAB_0882	877115	877387	272	91	+		Hypothetical protein	877115	27.9927	1.76279	0
MAB_0901c	894548	895168	620	207	-		Putative transcriptional regulator, TetR family	895168	11.8665	14.104	2
MAB_0913c	905473	906744	1271	424	-		Pyridine nucleotide-disulphide oxidoreductase family	906742	8.79725	2.59789	0
MAB_0925c	916293	916739	446	149	-		Putative transcriptional regulator, MarR family	916739	18.0121	25.1207	0
MAB_0928c	920044	921159	1115	372	-		Putative phosphoserine aminotransferase	921159	85.3515	107.747	22
MAB_0933	925989	926627	638	213	+		Probable pyridoxamine 5'-phosphate oxidase PdxH	925989	16.4441	20.8362	6
MAB_0941	947510	948889	1379	460	+		Hypothetical protein	947510	16.0198	2.04586	1
MAB_0942	948952	949932	980	327	+		Putative transcriptional regulator, AraC family	948952	8.06824	5.75592	0
MAB_0945	952177	953589	1412	471	+		Putative drug resistance transporter, EmrB/QacA family	952177	3.86312	0.703868	0
MAB_0947c	954059	954994	935	312	-		Putative luciferase	954994	9.9141	1.13112	0
MAB_0948c	955048	956517	1469	490	-		Conserved hypothetical protein (phytoene dehydrogenase?)	956517	36.2977	6.2856	2
MAB_0951	959678	960694	1016	339	+		Putative aminoglycoside phosphotransferase	959678	17.1755	1.32495	0
MAB_0953	961516	962337	821	274	+		Putative transcriptional regulator, GntR family	961516	23.7402	2.41987	1
MAB_0954	962334	962693	359	120	+		Putative peptidyl-prolyl cis-trans isomerase FkbP	962334	128.125	137.243	14
MAB_0956c	964126	964827	701	234	-		Probable transcriptional regulatory protein PrrA	964827	50.5424	53.5626	15
MAB_0958c	965554	966642	1088	363	-		Putative oxidoreductase	966642	5.01247	1.17843	0
MAB_0959	966667	967398	731	244	+		Probable enoyl-CoA hydratase/isomerase	966667	63.5716	99.623	16
MAB_0961c	968498	969175	677	226	-		Hypothetical protein	969175	29.7887	52.6195	9
MAB_0962	969293	971695	2402	801	+		Probable cation-transporting ATPase E	969293	34.9254	5.72763	5
MAB_0966	974024	974467	443	148	+		Hypothetical protein	974024	24.8956	18.2091	3
MAB_0967	974579	974866	287	96	+		Hypothetical protein	974579	100.927	2539.66	0
MAB_0968c	974876	975796	920	307	-		Luciferase-like hypothetical protein	975796	10.9646	17.1387	18
MAB_0975c	982872	983618	746	249	-		Hypothetical protein	983618	13.884	2.70577	4
MAB_0977c	984552	985757	1205	402	-		Putative DNA-directed DNA polymerase	985757	2.82887	2.28782	4
MAB_0979	988318	988746	428	143	+		Putative HTH-type transcriptional regulator MarR	988318	20.0403	38.8882	0
MAB_0985	992076	993587	1511	504	+		Putative monooxygenase EthA	992076	16.336	47.0419	11
MAB_0989	997776	998390	614	205	+		Putative HTH-type transcriptional regulator TetR	997776	5.76924	2.66052	4
MAB_0990c	998319	999650	1331	444	-		Hypothetical protein	999650	2.25392	4.21507	0
MAB_0992	999760	1000101	341	114	+		Probable arsenate reductase (ArsC)	999760	35.5127	5.90998	7
MAB_0993c	1000098	1000991	893	298	-		Putative transcriptional regulator, LysR family	1000991	10.0746	2.1532	1
MAB_1001	1007320	1007718	398	133	+		Hypothetical protein	1007320	4.44622	1.12571	0
MAB_1027	1037335	1038324	989	330	+		Hypothetical protein	1037335	32.9445	7.51838	6
MAB_1028c	1038328	1038768	440	147	-		Probable cyanate hydratase (CynS)	1038768	28.4688	57.3997	3
MAB_1030	1039582	1039992	410	137	+		Hypothetical protein	1039582	29.2187	42.3867	2
MAB_1032c	1041773	1042582	809	270	-		Conserved hypothetical protein (Ku70/Ku80 beta-barrel domain protein?)	1042582	96.0307	16.0414	19
MAB_1038	1047655	1048518	863	288	+		Putative formamidopyrimidine-DNA glycosylase	1047655	19.7431	3.75041	11
MAB_1039	1048528	1049277	749	250	+		Putative short-chain dehydrogenase/reductase	1048528	59.6805	27.6767	18
MAB_1040	1049331	1050239	908	303	+		Hypothetical protein	1049331	77.1648	48.0359	16
MAB_1041	1050332	1050766	434	145	+		Hypothetical protein	1050332	27.6066	2.36011	1
MAB_1045	1053960	1054520	560	187	+		Hypothetical protein	1053960	4.86505	2.4591	0
MAB_1046c	1054517	1055653	1136	379	-		Hypothetical cobalamin synthesis protein P47K/CobW	1055653	111.86	7.73146	26
MAB_1049	1057484	1058005	521	174	+		Putative transcription regulator protein	1057484	24.0512	10.0796	0
MAB_1050c	1058009	1058539	530	177	-		Putative methionine sulfoxide reductase	1058539	4.36892	0.483356	0
MAB_1051c	1058585	1060222	1637	546	-		Probable glucose-6-phosphate isomerase (PGI)	1060222	69.3154	15.9826	19
MAB_1054	1061713	1064136	2423	808	+		Putative ATP-dependent DNA helicase PcrA	1061710	42.0541	7.86186	17
MAB_1058	1068064	1068666	602	201	+		Hypothetical protein	1068064	4.07357	0.372436	0
MAB_1063	1073331	1073969	638	213	+		Probable 5'-phosphoribosylglycinamide formyltransferase PurN	1073331	48.478	5.12119	4
MAB_1068c	1079920	1080522	602	201	-		Hypothetical protein	1080523	68.5718	6.54424	14
MAB_1082c	1096173	1096568	395	132	-		Hypothetical large-conductance mechanosensitive channel	1096568	190.568	606.898	4
MAB_1083c	1096578	1097252	674	225	-		Hypothetical protein	1097252	4.0434	0.9506	0
MAB_1092	1103672	1103989	317	106	+		Hypothetical protein	1103667	24.0315	0.504446	0
MAB_1093c	1104494	1105693	1199	400	-		Putative L-cysteine desulfurase	1105693	60.2719	12.5657	8
MAB_1097	1110453	1110845	392	131	+		Hypothetical protein	1110449	71.5311	101.228	4
MAB_1100c	1114590	1115312	722	241	-		Hypothetical protein	1115312	59.6443	11.4042	2
MAB_1108c	1122705	1122980	275	92	-		Hypothetical protein	1122980	10.8776	18.7149	0
MAB_1109c	1122997	1123752	755	252	-		Putative transcriptional regulator, AraC family	1123752	3.06865	0.3395	1
MAB_1114	1126164	1126883	719	240	+		Putative metallo-beta-lactamase superfamily	1126164	12.1302	2.36165	1
MAB_1115	1126934	1127569	635	212	+		Hypothetical protein	1126934	10.7284	1.21067	0
MAB_1119	1129721	1130410	689	230	+		Hypothetical protein	1129721	24.5241	14.042	3
MAB_1120c	1130407	1131009	602	201	-		Conserved hypothetical protein (alkylated DNA repair protein?)	1131009	11.3155	3.35193	5
MAB_1121	1131063	1132277	1214	405	+		Probable arginine deiminase	1131063	11.2317	6.91825	8
MAB_1122c	1132351	1133895	1544	515	-		Conserved hypothetical protein (glycosyl transferase?)	1133895	22.9649	4.94219	0
MAB_1123	1133944	1134780	836	279	+		Hypothetical protein	1133944	20.217	4.33136	3
MAB_1124c	1134764	1136017	1253	418	-		Probable para-aminobenzoate synthase component I	1136017	8.27058	2.53285	1
MAB_1125c	1136022	1136840	818	273	-		Hypothetical acetyltransferase, GNAT family	1136840	11.8303	15.9826	12
MAB_1128c	1139038	1140609	1571	524	-		Methionyl-tRNA synthetase (MetG)	1140612	32.7272	13.1433	35
MAB_1129	1140651	1141550	899	300	+		Probable deoxyribonuclease TatD	1140648	60.9542	6.02442	10
MAB_1132c	1143657	1145141	1484	495	-		Probable L-asparagine permease 1 (transport protein)	1145141	25.1793	2.8518	0
MAB_1133c	1145161	1145964	803	268	-		Putative serine/threonine protein kinase	1145964	12.5602	1.15721	0
MAB_1138c	1153451	1154338	887	296	-		Putative transcriptional regulator, MarR family	1154338	5.37867	4.04647	0
MAB_1141c	1157354	1158376	1022	341	-		Putative 3-oxoacyl-[acyl-carrier-protein] synthase III	1158376	36.2838	36.097	10
MAB_1144c	1159821	1160705	884	295	-		Probable short-chain dehydrogenase/reductase	1160705	65.6881	26.2462	23
MAB_1154	1166975	1167274	299	100	+		Hypothetical protein	1166975	45.9431	36.0396	0
MAB_1155	1167308	1167619	311	104	+		Hypothetical protein	1167308	45.4882	8.12351	0
MAB_1159	1173994	1176045	2051	684	+		Putative iron permease FTR1	1173994	8.77843	3.00189	0
MAB_1173c	1188546	1189025	479	160	-		Hypothetical protein	1189025	136.749	32.1496	6
MAB_1176c	1192738	1193364	626	209	-		Hypothetical protein	1193364	55.2823	1.43272	0
MAB_1177	1193566	1193940	374	125	+		Hypothetical protein	1193566	27.6568	124.738	10
MAB_1178c	1193968	1194582	614	205	-		Hypothetical protein	1194582	346.598	285.458	8
MAB_1191c	1204802	1206010	1208	403	-		Probable phosphoribosylglycinamide formyltransferase 2 (PurT)	1206011	35.5553	9.5001	14
MAB_1193c	1207412	1208419	1007	336	-		Conserved hypothetical protein (lipolytic enzyme G-D-S-L?)	1208420	59.4325	56.9087	0
MAB_1195	1209775	1211184	1409	470	+		Probable cystathionine beta-synthase	1209775	47.6174	31.3319	23
MAB_1197	1211929	1213101	1172	391	+		Probable cystathionine gamma-synthase (CGS)	1211928	85.6249	7.95914	24
MAB_1198c	1213098	1213769	671	224	-		Hypothetical protein	1213769	15.6366	1.38452	4
MAB_1200	1215178	1216086	908	303	+		Hypothetical protein	1215178	17.2645	1.65884	0
MAB_1202c	1216879	1217298	419	140	-		Hypothetical protein	1217298	22.0943	11.5345	0
MAB_1206	1220531	1220905	374	125	+		Hypothetical protein	1220531	86.2456	24.3829	4
MAB_1208c	1221523	1222263	740	247	-		Conserved hypothetical protein (hemolysin?)	1222263	25.2303	5.84503	0
MAB_1209	1222362	1223144	782	261	+		Probable short-chain Z-isoprenyl diphosphate synthetase	1222362	43.5711	36.426	1
MAB_1217c	1229432	1230019	587	196	-		Putative transcriptional regulator, TetR family	1230019	3.94541	1.85512	0
MAB_1229	1240843	1242240	1397	466	+		Hypothetical protein	1240842	20.0109	1.1704	0
MAB_1232c	1243767	1245449	1682	561	-		Probable cholesterol oxidase ChoD	1245449	37.542	19.7872	0
MAB_1234c	1245928	1246860	932	311	-		Probable pantothenate kinase CoaA	1246860	14.4802	0.653346	9
MAB_1236	1248144	1249601	1457	486	+		Probable serine or glycine hydroxymethyltransferase	1248144	90.3212	69.6666	43
MAB_1237	1249738	1250544	806	269	+		Possible acyl-[acyl-carrier protein] desaturase DesA2	1249738	206.472	166.178	21
MAB_1238	1250697	1250864	167	56	+		Hypothetical protein	1250696	575.101	671.255	0
MAB_1240	1252253	1253119	866	289	+		Possible glycosyl hydrolase	1252253	58.2375	10.3982	2
MAB_1249	1256997	1257515	518	173	+		Hypothetical protein	1256994	16.828	17.3704	2
MAB_1252	1260039	1260665	626	209	+		Hypothetical protein	1260039	22.6353	5.78206	0
MAB_1253c	1260743	1261825	1082	361	-		Conserved hypothetical protein (alanine racemase?)	1261823	12.8526	5.53968	3
MAB_1256c	1263285	1263980	695	232	-		Hypothetical protein	1263980	80.7808	74.6753	8
MAB_1257	1264041	1265054	1013	338	+		Probable 4-hydroxy-3-methylbut-2-enyl diphosphate reductase	1264041	48.3144	211.607	5
MAB_1260c	1266228	1268492	2264	755	-		Probable carbon starvation protein (CstA)	1268492	10.0014	2.16718	0
MAB_1262	1269006	1269194	188	63	+		Hypothetical protein	1269006	33.2136	76.727	2
MAB_1265c	1270015	1270362	347	116	-		Hypothetical protein	1270362	13.3327	16.4101	4
MAB_1272	1276244	1276663	419	140	+		Hypothetical protein	1276244	61.734	12.222	0
MAB_1276c	1281361	1281879	518	173	-		Hypothetical protein	1281879	3.41819	2.47266	1
MAB_1277	1281919	1283463	1544	515	+		Conserved hypothetical protein (transferase?)	1281916	13.6023	1.24593	2
MAB_1290c	1295175	1295669	494	165	-		Probable thiol peroxidase (Tpx)	1295669	328.618	128.655	15
MAB_1291	1295727	1296371	644	215	+		Hypothetical protein	1295727	30.2549	34.5698	2
MAB_1295c	1298324	1299172	848	283	-		Probable O-methyltransferase OMT	1299172	12.0552	6.23516	6
MAB_1296	1299233	1299418	185	62	+		Hypothetical protein	1299233	395.454	266.494	0
MAB_1305	1306852	1307658	806	269	+		Probable short-chain dehydrogenase/reductase	1306852	23.8433	5.367	7
MAB_1307c	1308635	1308919	284	95	-		Putative pterin-4-alpha-carbinolamine dehydratase	1308919	50.2764	16.9982	4
MAB_1311	1311512	1311892	380	127	+		Hypothetical protein	1311512	24.7141	1.51572	0
MAB_1312	1312024	1313925	1901	634	+		Beta-lactamase-like	1312024	38.0264	14.7425	47
MAB_1318c	1318979	1319740	761	254	-		Probable catechol-o-methyltransferase	1319740	43.3392	18.1044	7
MAB_1323	1323853	1324137	284	95	+		Hypothetical protein	1323851	0.957646	0	0
MAB_1324	1324191	1324499	308	103	+		Putative monooxygenase	1324191	3.53306	9.7598	1
MAB_1326c	1326597	1327166	569	190	-		Hypothetical protein	1327166	6.2247	0.956854	2
MAB_1330	1331374	1333008	1634	545	+		Probable pyrroline-5-carboxylate dehydrogenase RocA (aldehyde dehydrogenase family)	1331374	43.3181	28.8647	6
MAB_1332	1333982	1335373	1391	464	+		Probable fatty-acid-CoA ligase FadD	1333982	25.8812	17.1016	10
MAB_1335c	1336894	1337853	959	320	-		Probable transferase	1337853	65.2471	39.3014	14
MAB_1336	1337877	1338941	1064	355	+		Probable succinyl-diaminopimelate desuccinylase	1337877	30.7526	4.24757	8
MAB_1340	1341922	1342674	752	251	+		Hypothetical protein	1341922	28.634	7.88221	8
MAB_1343	1345160	1345492	332	111	+		Conserved hypothetical protein (nuclease?)	1345160	15.1627	3.27571	0
MAB_1344c	1345489	1346466	977	326	-		Putative DTDP-glucose-4,6-dehydratase-related protein	1346466	7.11625	7.54502	9
MAB_1348	1348969	1349283	314	105	+		Hypothetical protein	1348969	35.5241	34.4253	5
MAB_1351c	1350173	1351351	1178	393	-		Putative glycosyltransferase	1351351	17.0147	4.97976	3
MAB_1352	1351478	1352692	1214	405	+		Probable glucose-1-phosphate adenylyltransferase	1351478	25.2712	10.483	7
MAB_1361c	1358923	1359570	647	216	-		Probable O-methyltransferase	1359570	85.9222	38.0735	19
MAB_1362	1359744	1360514	770	257	+		Probable alternative RNA polymerase sigma factor	1359744	141.598	119.925	0
MAB_1366c	1363060	1364196	1136	379	-		Putative Mrp homolog protein	1364196	33.246	26.5522	13
MAB_1368	1365829	1366779	950	317	+		Hypothetical protein	1365829	9.75772	12.9883	0
MAB_1370c	1367762	1368427	665	222	-		Hypothetical protein	1368427	45.6931	12.0431	0
MAB_1379c	1376009	1376650	641	214	-		Putative transcriptional regulator, TetR family	1376650	17.2175	1.49919	2
MAB_1383	1379075	1379698	623	208	+		Hypothetical protein	1379075	7.87296	1.13112	0
MAB_1384	1379762	1380925	1163	388	+		Probable malate dehydrogenase	1379762	143.499	51.7348	37
MAB_1386	1381875	1383146	1271	424	+		Putative esterase/lipase/beta-lactamase	1381872	22.5295	8.95391	0
MAB_1390c	1386372	1387013	641	214	-		Hypothetical UbiE/COQ5 methyltransferase	1387013	18.918	3.14831	0
MAB_1398c	1397979	1399307	1328	443	-		Putative oxidoreductase	1399307	19.715	6.97661	10
MAB_1403	1405392	1407188	1796	599	+		Probable cold-shock DEAD box protein A homolog (ATP-dependent RNA helicase DEAD homolog)	1405389	57.9424	10.605	25
MAB_1406c	1408935	1410176	1241	414	-		Probable cytochrome P450	1410176	8.46037	0.361641	0
MAB_1408c	1411587	1412420	833	278	-		Putative short-chain dehydrogenase/reductase	1412420	62.669	34.3139	6
MAB_1409c	1412431	1413702	1271	424	-		Putative drug antiporter protein precursor	1413705	14.0541	2.39612	0
MAB_1410c	1413755	1414174	419	140	-		Hypothetical histidine triad (HIT) protein	1414174	21.7694	21.9996	0
MAB_1411	1414440	1415459	1019	340	+		Putative mechanosensitive ion channel	1414439	6.68944	4.71805	0
MAB_1415c	1418179	1419915	1736	579	-		Probable ABC transporter, ATP-binding protein	1419915	4.94949	0.831159	0
MAB_1419c	1421700	1422212	512	171	-		Putative phosphoglycerate/bisphosphoglycerate mutase	1422212	40.966	12.2577	6
MAB_1420	1422347	1423531	1184	395	+		Hypothetical protein	1422347	42.8395	64.0301	7
MAB_1422c	1426158	1427375	1217	406	-		Putative acyl-CoA dehydrogenase	1427375	2.01672	0.684853	0
MAB_1424c	1427766	1428443	677	226	-		Putative transcriptional regulator, TetR family	1428443	16.5046	10.5523	4
MAB_1433	1436823	1438475	1652	551	+		Arginyl-tRNA synthetase (ArgS)	1436823	35.1687	10.7331	18
MAB_1456c	1459726	1460364	638	213	-		Conserved hypothetical protein (cobalamin adenosyltransferase?)	1460364	21.9966	9.89092	5
MAB_1459c	1468488	1470095	1607	536	-		Conserved hypothetical protein (adenylate cyclase?)	1470099	22.5744	0.578607	1
MAB_1460	1470132	1470830	698	233	+		Hypothetical protein	1470132	31.8222	9.95988	10
MAB_1462c	1471144	1471617	473	158	-		Conserved hypothetical protein (Glyoxalase/ Bleomycin resistance protein?)	1471617	51.2462	161.7	0
MAB_1464	1472929	1473282	353	118	+		Hypothetical protein	1472929	44.7172	33.7141	1
MAB_1465	1473316	1474239	923	308	+		Conserved hypothetical protein thioredoxin-like	1473316	56.4172	24.2704	17
MAB_1468c	1477977	1480049	2072	691	-		Putative glucanase GlgE	1480050	21.9212	2.95601	2
MAB_1474c	1487606	1488910	1304	435	-		Probable nicotinate phosphoribosyltransferase	1488910	9.93421	3.49099	5
MAB_1484	1495025	1495801	776	259	+		Probable ribonuclease PH	1495025	71.1302	41.1254	14
MAB_1486c	1496518	1497447	929	310	-		Putative oxidoreductase	1497447	15.2606	14.42	10
MAB_1497c	1511193	1511765	572	191	-		Putative regulatory protein, TetR family	1511765	4.04869	0.839862	7
MAB_1507	1519403	1520086	683	228	+		Hypothetical protein	1519403	12.7686	4.22141	0
MAB_1514	1535314	1535799	485	162	+		Putative MutT/NUDIX-family protein	1535314	43.2419	1.84839	3
MAB_1517c	1536709	1537539	830	277	-		Probable O-methyltransferase Omt	1537539	9.68882	6.7949	8
MAB_1518	1537593	1538219	626	209	+		Hypothetical protein	1537593	12.1882	5.98673	0
MAB_1521	1541739	1542956	1217	406	+		Conserved hypothetical protein (putative two-component system sensor protein?)	1541739	13.7809	0.52681	0
MAB_1524c	1544093	1545382	1289	430	-		Hypothetical protein	1545382	39.0352	7.90877	20
MAB_1533c	1553214	1553840	626	209	-		Probable oligoribonuclease	1553843	48.1	39.8604	9
MAB_1534	1553968	1555494	1526	509	+		Hypothetical protein	1553968	60.6807	42.1887	20
MAB_1537c	1557266	1558069	803	268	-		Putative short chain dehydrogenase/reductase	1558069	41.9238	18.1962	20
MAB_1538	1558120	1559499	1379	460	+		Hypothetical protein	1558119	21.5575	0.767196	0
MAB_1539c	1559496	1560239	743	248	-		Hypothetical protein	1560239	26.5959	5.304	0
MAB_1540	1560375	1561742	1367	456	+		Probable sodium:dicarboxylate symporter	1560375	17.2576	5.90998	0
MAB_1542c	1562840	1564675	1835	612	-		Probable amino acid permease	1564675	22.2981	2.67356	10
MAB_1546c	1567988	1568791	803	268	-		Conserved hypothetical protein (sulfotransferase?)	1568791	7.46821	0.957694	6
MAB_1550	1574004	1574657	653	218	+		Probable lipoprotein LppI	1574004	18.3622	1.03018	0
MAB_1557	1582646	1584655	2009	670	+		Copper resistance D precursor	1582646	19.4852	2.13885	3
MAB_1562	1593633	1594088	455	152	+		Hypothetical protein	1593633	90.3779	32.9974	2
MAB_1565c	1595583	1597172	1589	530	-		Alpha-amylase family protein	1597172	46.7756	5.10499	12
MAB_1566c	1597224	1597634	410	137	-		Hemoglobin-like protein HbO	1597634	34.8632	4.29331	3
MAB_1568	1598473	1598733	260	87	+		Hypothetical protein	1598473	417.237	180.942	0
MAB_1571c	1600212	1602806	2594	865	-		Probable aminopeptidase	1602806	64.893	33.0842	46
MAB_1573c	1603550	1604503	953	318	-		Hypothetical protein	1604503	45.6312	19.1353	0
MAB_1574	1604564	1605043	479	160	+		Hypothetical carbohydrate-phosphate isomerase	1604564	75.3398	42.3759	22
MAB_1577c	1606595	1607443	848	283	-		Hypothetical protein	1607443	23.9496	26.3766	5
MAB_1585	1614753	1615292	539	180	+		Putative acetyltransferase	1614752	48.7735	23.3491	12
MAB_1586c	1615340	1615570	230	77	-		Hypothetical protein	1615570	292.424	343.744	7
MAB_1589	1618015	1618668	653	218	+		Putative transcriptional regulator, TetR family	1618015	16.6929	20.0149	0
MAB_1590c	1618665	1618826	161	54	-		Hypothetical protein	1618826	15.1627	19.8042	0
MAB_1591	1618849	1619556	707	236	+		Hypothetical protein	1618849	15.998	4.07831	0
MAB_1593c	1620363	1622699	2336	779	-		Probable formate dehydrogenase, A chain	1622699	25.1674	5.83447	2
MAB_1600c	1629453	1630148	695	232	-		Hypothetical protein	1630148	11.7642	0.875822	2
MAB_1601c	1630158	1631312	1154	385	-		Putative monooxygenase	1631312	4.01714	1.66664	1
MAB_1606	1636740	1637150	410	137	+		Probable nucleoside diphosphate kinase (NDK)	1636740	107.578	54.5641	12
MAB_1614	1644819	1645460	641	214	+		Hypothetical protein	1644821	71.6333	191.047	6
MAB_1618	1647810	1649138	1328	443	+		Probable gamma-glutamyl phosphate reductase	1647810	24.6437	7.7491	13
MAB_1633	1662698	1663648	950	317	+		Putative DNA polymerase III delta subunit	1662698	28.4122	6.71342	7
MAB_1639c	1668474	1669073	599	200	-		Hypothetical protein	1669073	29.3399	56.5726	2
MAB_1640	1669151	1671004	1853	618	+		GTP-binding protein LepA	1669151	37.8332	11.2999	18
MAB_1641	1671163	1672161	998	333	+		Putative oxidoreductase	1671161	25.9542	30.7018	16
MAB_1650c	1679278	1680828	1550	517	-		Hypothetical protein	1680829	15.3094	1.2618	0
MAB_1651	1680888	1681148	260	87	+		Hypothetical protein	1680888	18.8227	2.95014	0
MAB_1657c	1685798	1685950	152	51	-		Hypothetical protein	1685950	142.708	1130.03	0
MAB_1673	1700613	1701461	848	283	+		Hypothetical protein	1700613	7.39384	0.604622	1
MAB_1674c	1701565	1702965	1400	467	-		Putative amidase AmiA2	1702965	9.35089	3.75558	4
MAB_1675	1703039	1703824	785	262	+		DNA repair protein RecO	1703039	44.9673	16.4087	4
MAB_1676	1703787	1704695	908	303	+		Probable undecaprenyl pyrophosphate synthetase	1703787	54.4958	23.4709	6
MAB_1705c	1732839	1733519	680	227	-		Putative transcriptional regulator, GntR family	1733519	5.2101	0.659557	0
MAB_1706c	1733588	1735603	2015	672	-		Hypothetical protein	1735603	18.9534	2.53033	6
MAB_1707	1735663	1736949	1286	429	+		Deoxyguanosinetriphosphate triphosphohydrolase-like protein	1735660	16.011	1.34613	5
MAB_1710c	1739492	1740250	758	253	-		Conserved hypothetical protein (OsmC-like protein)	1740250	15.2826	4.01563	3
MAB_1713	1742137	1744158	2021	674	+		Hypothetical ABC transporter ATP-binding protein	1742137	8.7062	1.44388	3
MAB_1717c	1747127	1747993	866	289	-		Probable sugar ABC transporter, permease protein	1747993	11.9623	1.29515	0
MAB_1718	1748067	1749584	1517	506	+		Peptidase U62, modulator of DNA gyrase	1748067	27.1491	21.1771	19
MAB_1720	1751067	1751750	683	228	+		Putative two-component system response regulator	1751067	12.7686	1.54785	0
MAB_1727c	1758925	1759311	386	129	-		Bacteriophage protein	1759311	20.0994	17.1605	2
MAB_1757	1773427	1773858	431	144	+		Bacteriophage protein	1773427	13.8992	25.3246	0
MAB_1762	1776401	1776733	332	111	+		Hypothetical protein	1776401	96.3039	1176.66	2
MAB_1766	1778029	1778205	176	59	+		Hypothetical protein	1778029	46.2592	28.4576	0
MAB_1768	1778637	1778873	236	79	+		Hypothetical protein	1778637	74.854	21.2531	4
MAB_1770	1779185	1779457	272	91	+		Hypothetical protein	1779185	81.4789	47.2427	1
MAB_1771	1779496	1779663	167	56	+		Hypothetical protein	1779496	12.1843	2.29162	0
MAB_1773c	1779938	1780219	281	94	-		Hypothetical protein	1780219	34.3581	90.2185	0
MAB_1812c	1814454	1814774	320	107	-		Hypothetical protein	1814774	36.1355	14.4922	0
MAB_1815	1815646	1815900	254	85	+		Hypothetical protein	1815646	9.09764	7.92632	0
MAB_1826	1828088	1829158	1070	357	+		Hypothetical protein	1828088	25.3562	5.27223	3
MAB_1835c	1835714	1836541	827	276	-		Immunogenic protein MPT64 precursor	1836541	36.2587	5.11464	2
MAB_1837c	1837305	1837568	263	88	-		Hypothetical protein	1837568	12.4059	3.52424	0
MAB_1844	1843021	1843734	713	238	+		Hypothetical protein	1843021	10.8942	3.99911	0
MAB_1845c	1843737	1844627	890	297	-		Hypothetical protein	1844627	5.51372	0.936197	0
MAB_1848	1847543	1847806	263	88	+		Hypothetical protein	1847543	36.1838	4.49644	0
MAB_1852c	1850600	1851235	635	212	-		Hypothetical isochorismatase hydrolase	1851235	29.1811	25.5754	5
MAB_1854c	1851551	1854034	2483	828	-		Glycogen phosphorylase	1854034	4.61475	1.95028	6
MAB_1856	1855163	1855675	512	171	+		Putative transcriptional regulator, MarR family	1855163	4.78823	2.3765	0
MAB_1857c	1855672	1856112	440	147	-		Hypothetical protein	1856112	15.1627	2.91	2
MAB_1858	1856185	1857051	866	289	+		Probable ABC transporter antibiotic-transport ATP-binding protein	1856185	5.50895	5.43963	11
MAB_1861c	1858495	1859079	584	195	-		Putative transcriptional regulator, TetR family	1859079	7.93128	2.30338	5
MAB_1867	1865564	1866628	1064	355	+		Hypothetical protein	1865564	10.7634	2.34972	3
MAB_1870	1869513	1870331	818	273	+		Putative beta-lactamase	1869513	7.16481	6.69859	3
MAB_1879c	1877074	1878006	932	311	-		Putative malonyl CoA-ACP transacylase FabD	1878006	518.214	296.31	22
MAB_1880c	1878166	1879446	1280	427	-		Hypothetical protein	1879446	12.2509	3.30595	4
MAB_1885	1884125	1884682	557	186	+		Hypothetical protein	1884125	48.6675	5.92208	0
MAB_1888	1885923	1886366	443	148	+		Conserved hypothetical protein (thioesterase?)	1885923	35.0382	14.0904	0
MAB_1889	1886442	1887794	1352	451	+		Probable L-carnitine dehydratase	1886442	3.02582	2.27638	6
MAB_1893	1890870	1891514	644	215	+		Hypothetical protein	1890870	45.6998	5.47147	2
MAB_1902	1899145	1900164	1019	340	+		Putative aminotransferase CobC	1899147	9.09764	1.2896	0
MAB_1906	1903132	1903935	803	268	+		Pyridoxamine 5'-phosphate oxidase-related	1903132	22.2349	11.3726	6
MAB_1912c	1909250	1909630	380	127	-		Hypothetical protein	1909630	64.4715	29.4723	2
MAB_1917	1916100	1917473	1373	458	+		Hypothetical protein	1916100	27.6107	20.8514	18
MAB_1918	1917497	1919026	1529	510	+		Conserved hypothetical protein (possible hydrolase)	1917497	61.1861	19.4803	10
MAB_1919	1919062	1920603	1541	514	+		Conserved hypothetical protein (possible hydrolase)	1919062	86.109	13.8984	11
MAB_1920	1920623	1921963	1340	447	+		Probable glutamine synthetase	1920623	120.793	58.0408	40
MAB_1922	1924950	1925285	335	112	+		Hypothetical protein	1924950	44.6759	17.7601	1
MAB_1924	1925721	1926170	449	150	+		Putative transcriptional regulator, MarR family	1925721	5.45858	4.99065	3
MAB_1928c	1928918	1929421	503	168	-		Hypothetical protein	1929421	17.3288	4.6469	0
MAB_1930c	1930398	1930820	422	141	-		Hypothetical protein	1930820	77.7493	20.7817	4
MAB_1934	1933897	1934361	464	155	+		Hypothetical protein	1933897	17.3149	28.357	0
MAB_1940c	1939885	1940634	749	250	-		Hypothetical protein	1940634	63.8654	32.1255	9
MAB_1946	1945136	1945366	230	77	+		Hypothetical protein	1945136	9.45209	2.36107	0
MAB_1947	1945403	1945744	341	114	+		Hypothetical protein	1945403	14.3647	7.87997	0
MAB_1948c	1945756	1947264	1508	503	-		Probable cytosol aminopeptidase (leucyl aminopeptidase?)	1947264	41.8709	68.8854	27
MAB_1949	1947348	1948442	1094	365	+		Probable aminomethyltransferase/Glycine cleavage system T protein	1947348	36.2659	55.8445	17
MAB_1950	1948485	1949588	1103	368	+		Probable branched-chain amino acid aminotransferase (IlvE)	1948485	60.9394	36.2384	20
MAB_1955c	1953697	1954371	674	225	-		Hypothetical protein	1954371	31.9428	59.0798	2
MAB_1965c	1963026	1963463	437	146	-		Conserved hypothetical protein (pyridoxamine 5'-phosphate oxidase?)	1963463	35.5182	29.2993	5
MAB_1969c	1967229	1967849	620	207	-		Probable cytochrome c oxidase subunit III	1967849	262.821	109.526	0
MAB_1970	1968040	1969113	1073	358	+		Anthranilate phosphoribosyltransferase TrpD	1968040	11.1815	11.4709	2
MAB_1971c	1969085	1970887	1802	601	-		Probable DNA polymerase III epsilon subunit	1970887	4.31419	0.213529	1
MAB_1972c	1970925	1971674	749	250	-		Conserved hypothetical protein (methyltransferase?)	1971674	6.00444	4.8338	4
MAB_1976	1974542	1975699	1157	386	+		Conserved hypothetical protein (glycosyl transferase?)	1974542	12.4916	1.99478	4
MAB_1977	1975709	1976443	734	245	+		Putative methyltransferase	1975709	11.14	4.84515	1
MAB_1978c	1976422	1978233	1811	604	-		Probable long-chain-fatty-acid--CoA ligase FadD	1978233	148.966	46.0348	50
MAB_1987	1984351	1985739	1388	463	+		Probable 3-deoxy-D-arabino-heptulosonate 7-phosphate synthase AroG	1984351	98.9344	54.372	34
MAB_1988c	1985749	1987053	1304	435	-		Probable serine/threonine protein kinase	1987054	36.9134	5.01523	6
MAB_1989c	1987093	1987533	440	147	-		Hypothetical protein	1987533	133.68	8.8755	4
MAB_1994c	1991713	1992393	680	227	-		Probable conserved lipoprotein LppM	1992394	48.494	1.08356	0
MAB_2010	2010933	2011640	707	236	+		Hypothetical protein	2010933	69.5815	4.39552	4
MAB_2022	2019055	2019681	626	209	+		Putative transcriptional regulator, TetR family	2019055	6.52941	4.19583	4
MAB_2046	2047257	2047877	620	207	+		Possible transcriptional regulator, TetR family	2047257	33.402	9.19602	4
MAB_2070c	2069564	2070196	632	211	-		Putative transcriptional regulator	2070196	37.0804	10.3901	7
MAB_2091	2091174	2092289	1115	372	+		Hypothetical protein similar to Patatin	2091174	35.8281	33.6639	10
MAB_2095	2095650	2096186	536	179	+		Metal-dependent phosphohydrolase, HD subdomain	2095648	12.4521	8.54345	0
MAB_2107	2107553	2107867	314	105	+		Hypothetical protein	2107553	56.752	41.5548	0
MAB_2108	2107903	2108754	851	284	+		Probable undecaprenyl-diphosphatase (Bacitracin resistance protein)	2107903	34.5967	2.52294	0
MAB_2110	2109463	2110050	587	196	+		Hypothetical protein	2109460	28.7783	8.56631	3
MAB_2114c	2112262	2113107	845	282	-		Luciferase-like	2113107	15.324	18.8856	5
MAB_2115	2113163	2113927	764	255	+		Probable inositol monophosphatase CysQ	2113163	32.1093	16.6495	11
MAB_2116	2113948	2115186	1238	413	+		Cysteinyl-tRNA synthetase (CysS)	2113948	35.3552	12.8435	8
MAB_2117	2115196	2116077	881	294	+		Hypothetical short-chain dehydrogenase/reductase	2115196	13.4608	3.85575	0
MAB_2128c	2138593	2139474	881	294	-		Hypothetical protein	2139474	39.2993	9.67575	1
MAB_2130	2143546	2144229	683	228	+		Putative hydrolase	2143546	66.6362	40.291	6
MAB_2131	2144264	2144527	263	88	+		Probable phosphoribosyl-ATP pyrophosphatase	2144264	55.8264	33.9056	7
MAB_2133	2145482	2145889	407	136	+		Probable response regulator	2145482	104.69	20.2876	5
MAB_2153	2166612	2167262	650	217	+		Hypothetical protein	2166612	10.6908	3.30191	1
MAB_2155c	2168065	2168946	881	294	-		Hypothetical protein	2168946	32.9557	6.51112	0
MAB_2159	2173762	2174598	836	279	+		Conserved hypothetical protein (RNA methyltransferase?)	2173762	8.64113	4.52301	8
MAB_2169c	2183974	2184798	824	275	-		Probable O-methyltransferase	2184798	6.78188	2.02218	3
MAB_2170	2184891	2186387	1496	499	+		Conserved hypothetical protein (proteasome component?)	2184891	25.5244	14.8734	11
MAB_2179	2192827	2193975	1148	383	+		Beta-lactamase/esterase	2192827	2.6129	0.474679	1
MAB_2181c	2194143	2195618	1475	492	-		Putative amidase	2195618	71.0984	24.9967	24
MAB_2183	2197057	2198415	1358	453	+		Hypothetical protein	2197057	95.6959	14.5895	26
MAB_2185	2199477	2200469	992	331	+		Hypothetical protein	2199477	36.0058	7.20488	4
MAB_2191c	2206370	2207383	1013	338	-		Probable 5'-3' exonuclease	2207383	20.1871	5.94828	7
MAB_2192	2207417	2208541	1124	375	+		Probable dipeptidase PepE	2207417	28.2633	19.9911	12
MAB_2193c	2208531	2208956	425	142	-		Conserved hypothetical protein (pyridoxamine 5'-phosphate oxidase-related?)	2208957	331.551	46.9944	13
MAB_2195	2209762	2211036	1274	425	+		Probable precorrin-6Y C5,15-methyltransferase CobL	2209762	19.1586	2.11369	2
MAB_2199c	2214015	2214641	626	209	-		Probable precorrin-8X methylmutase CobH	2214641	17.1941	32.2362	5
MAB_2200c	2214651	2215811	1160	387	-		Probable cobalamin biosynthesis protein CobG	2215811	7.99276	0.331605	2
MAB_2202	2219478	2219882	404	135	+		Hypothetical protein	2219478	27.9668	2.93102	3
MAB_2203	2219902	2220294	392	131	+		Hypothetical protein	2219902	30.557	12.8168	8
MAB_2204	2220333	2220845	512	171	+		Conserved hypothetical protein (FxsA cytoplasmic membrane protein?)	2220333	16.2268	6.44156	1
MAB_2205	2220875	2222572	1697	566	+		Hypothetical protein	2220875	18.0828	5.93285	3
MAB_2215	2238554	2238883	329	110	+		Hypothetical protein	2238554	2.8947	1.55553	0
MAB_2220c	2242719	2243603	884	295	-		Hypothetical protein	2243603	17.1159	6.92407	4
MAB_2221	2243672	2244106	434	145	+		Putative pyridoxamine 5'-phosphate oxidase-related protein	2243672	46.7431	175.976	19
MAB_2223	2246055	2246555	500	167	+		Putative TspO/MBR-related protein precursor	2246055	8.44392	25.5509	0
MAB_2238	2264064	2264933	869	290	+		Putative transcription regulator, LysR family	2264064	2.35284	1.40131	2
MAB_2251	2282025	2282174	149	50	+		Hypothetical protein	2282022	52.7663	0.213885	0
MAB_2268c	2314707	2316350	1643	548	-		Hypothetical protein	2316350	3.90136	0.839147	0
MAB_2271c	2318268	2318732	464	155	-		Hypothetical protein	2318732	3.81514	1.86287	1
MAB_2272c	2318739	2319452	713	238	-		Putative transcriptional regulator, GntR	2319455	7.26282	3.63964	6
MAB_2274c	2320873	2321298	425	142	-		Hypothetical protein	2321298	18.9	7.1546	2
MAB_2290	2338526	2339161	635	212	+		Probable transcriptional regulator, TetR	2338524	47.6339	13.3174	7
MAB_2298	2346497	2347684	1187	396	+		Dephospho-CoA kinase	2346497	11.8315	17.2296	12
MAB_2299c	2347695	2348360	665	222	-		Possible transcriptional regulatory protein	2348360	15.1627	12.7175	0
MAB_2304c	2356449	2356925	476	159	-		Hypothetical protein	2356925	680.607	428.644	7
MAB_2305c	2356988	2357398	410	137	-		Hypothetical protein	2357398	29.2187	13.0361	1
MAB_2308	2359024	2361183	2159	720	+		UvrABC system protein B (UvrB protein) excinuclease	2359024	44.9828	10.6942	17
MAB_2314c	2366013	2366690	677	226	-		Beta-lactamase-like	2366690	41.4627	32.414	5
MAB_2317c	2371285	2371503	218	73	-		Hypothetical protein	2371505	36.1413	3.36942	0
MAB_2319c	2372999	2376331	3332	1111	-		Probable lysyl-tRNA synthetase 2 LysX	2376331	23.9929	2.79148	7
MAB_2320c	2376389	2376763	374	125	-		Hypothetical protein	2376763	38.574	20.0196	0
MAB_2330	2383180	2384190	1010	337	+		Hypothetical purine cyclase-related protein	2383180	31.0454	8.91716	2
MAB_2331	2384209	2384979	770	257	+		Hypothetical protein	2384209	8.84985	0.45773	0
MAB_2333c	2385436	2386917	1481	494	-		Putative 3-methyladenine DNA glycosylase AlkA	2386917	6.16945	2.70603	2
MAB_2334	2387219	2388274	1055	352	+		Phenylalanyl-tRNA synthetase alpha chain PheS	2387219	29.5932	10.2385	7
MAB_2336	2391022	2392065	1043	348	+		N-acetyl-gamma-glutamyl-phosphate reductase ArgC	2391022	35.9461	39.5503	27
MAB_2344	2399441	2400226	785	262	+		Hypothetical protein	2399441	30.557	6.77574	0
MAB_2347c	2401390	2402766	1376	459	-		Hypothetical protein	2402766	24.4784	7.0596	1
MAB_2351c	2406658	2407263	605	202	-		Putative transcriptional regulator, TetR family	2407264	11.2595	2.59415	1
MAB_2352	2407352	2407969	617	206	+		Putative 3-methyladenine DNA glycosylase	2407352	5.07878	1.34976	0
MAB_2354	2409009	2410322	1313	438	+		Tyrosyl-tRNA synthetase (TyrS)	2409009	27.106	18.898	23
MAB_2355c	2410335	2411993	1658	553	-		Putative ABC transporter ATP-binding protein	2411993	9.2128	15.7223	4
MAB_2358	2414033	2414242	209	70	+		Hypothetical protein	2414032	108.522	12.8331	0
MAB_2374c	2429725	2431089	1364	455	-		Hypothetical protein	2431089	5.09868	2.70294	0
MAB_2378c	2435803	2436897	1094	365	-		Hypothetical protein	2436898	17.3229	1.46497	0
MAB_2380c	2438263	2438922	659	220	-		Putative transcriptional regulator, TetR family	2438922	15.0938	16.965	6
MAB_2386	2442804	2443169	365	122	+		Putative transcriptional regulator, ArsR family	2442804	16.4056	2.45442	0
MAB_2388	2443850	2444365	515	172	+		Conserved hypothetical protein (lactoylglutathione lyase and related lyases?)	2443850	30.4136	3.04662	0
MAB_2393c	2448569	2450089	1520	507	-		Hypothetical protein	2450089	12.2917	1.8562	3
MAB_2396	2452190	2453023	833	278	+		Probable acetyltransferase	2452190	8.83584	2.92361	0
MAB_2397	2453069	2455387	2318	773	+		Preprotein translocase secA 2 subunit	2453069	54.1386	20.1157	30
MAB_2398	2455444	2456040	596	199	+		Putative phosphatidylglycerophosphate synthase PgsA2	2455444	74.5184	4.24545	1
MAB_2414c	2474690	2475655	965	322	-		Conserved hypothetical protein (peptidase?)	2475655	53.6817	7.04093	2
MAB_2418	2477259	2477669	410	137	+		Putative phenylacetic acid degradation-related protein	2477259	11.9531	11.0065	1
MAB_2423	2481126	2481428	302	101	+		Urease, gamma subunit (UreA)	2481126	28.3738	3.70593	2
MAB_2430c	2487071	2487667	596	199	-		Hypothetical protein	2487667	60.5747	10.9092	0
MAB_2431c	2487719	2488702	983	328	-		Possible luciferase-like oxidoreductase	2488702	80.4365	48.0589	28
MAB_2433	2489682	2490503	821	274	+		Molybdenum ABC transporter ModA, periplasmic	2489681	20.0879	9.09401	3
MAB_2441	2498962	2499405	443	148	+		Hypothetical protein	2498962	8.29852	3.61292	0
MAB_2443	2499885	2501147	1262	421	+		Competence-damaged protein CinA-like	2499885	13.0738	9.75437	5
MAB_2445	2501983	2502936	953	318	+		Putative transcriptional regulator, AraC family	2501983	6.43701	1.27793	0
MAB_2453c	2509120	2509683	563	188	-		Hypothetical protein	2509683	38.7134	13.8229	0
MAB_2455c	2510516	2511289	773	258	-		Conserved hypothetical protein (HAD-superfamily hydrolase?)	2511287	13.2233	1.69947	0
MAB_2456	2511347	2512846	1499	500	+		Hypothetical protein	2511347	3.0932	0.641655	0
MAB_2457c	2512943	2513395	452	151	-		Hypothetical protein	2513395	74.7091	45.6807	6
MAB_2458c	2513424	2514011	587	196	-		Putative transcriptional regulator, TetR family	2514011	0.928331	0.873	5
MAB_2466c	2519360	2519989	629	210	-		Putative transcriptional regulator, TetR	2519989	10.1807	0.662025	1
MAB_2468	2521742	2522143	401	134	+		Putative guanyl-specific ribonuclease Sa	2521742	35.6437	7.42213	0
MAB_2471c	2524747	2525205	458	153	-		Ferric uptake regulation protein FurA	2525205	132.302	316.004	4
MAB_2473c	2525932	2526597	665	222	-		Hypothetical protein	2526597	311.246	158.246	18
MAB_2476	2527983	2528690	707	236	+		Hypothetical protein	2527983	14.8415	7.06908	0
MAB_2477c	2528687	2530168	1481	494	-		Probable monooxygenase	2530168	124.402	56.5236	17
MAB_2478c	2530211	2530633	422	141	-		Conserved hypothetical protein (Activator of Hsp90 ATPase 1-like?)	2530633	13.5497	7.05365	1
MAB_2479c	2530670	2531326	656	219	-		Hypothetical protein	2531326	6.43897	2.29511	0
MAB_2491c	2545462	2546238	776	259	-		Hypothetical protein	2546236	10.3622	1.03226	0
MAB_2493c	2548015	2548836	821	274	-		Similar to streptomycin adenyltransferase	2548836	8.46678	7.68893	4
MAB_2494c	2549006	2549632	626	209	-		Hypothetical transcriptional regulator	2549632	3.2647	1.6374	0
MAB_2529c	2577170	2577436	266	89	-		Hypothetical protein	2577436	3.06662	0.72096	0
MAB_2532	2580274	2580609	335	112	+		Hypothetical protein	2580274	1.62458	0.0954843	0
MAB_2534c	2580961	2581656	695	232	-		Hypothetical protein	2581656	12.7445	14.2436	0
MAB_2546	2593415	2595241	1826	609	+		Probable amidohydrolase	2593415	3.80936	0.948258	0
MAB_2548c	2595716	2596333	617	206	-		Hypothetical protein	2596333	17.4445	40.0775	6
MAB_2554	2601288	2601548	260	87	+		Hypothetical protein	2601288	37.1226	11.6776	0
MAB_2555	2601756	2602184	428	143	+		Hypothetical protein	2601753	132.329	115.019	2
MAB_2559c	2604599	2605189	590	197	-		Probable peptidyl-prolyl cis-trans isomerase	2605189	48.0282	62.9712	2
MAB_2569c	2612447	2613205	758	253	-		Hypothetical protein	2613205	1.61816	0.718586	0
MAB_2577	2622495	2623148	653	218	+		Putative TetR-family transcriptional regulator	2622495	14.6063	4.02261	3
MAB_2588	2632838	2633368	530	177	+		Hypothetical protein	2632838	98.6863	99.6317	2
MAB_2589c	2633385	2634158	773	258	-		Hypothetical protein	2634158	8.46292	5.30567	0
MAB_2590	2634229	2634993	764	255	+		Putative polysaccharide deacetylase	2634229	8.02733	3.56475	0
MAB_2594	2636527	2636961	434	145	+		Hypothetical protein	2636527	98.8192	42.1132	0
MAB_2597	2637984	2638319	335	112	+		Hypothetical protein	2637984	11.7782	1.90969	0
MAB_2604c	2641649	2641969	320	107	-		Putative transcriptional regulator, ArsR family	2641969	7.65222	1.99892	0
MAB_2614	2653943	2655145	1202	401	+		Hypothetical monooxygenase, FAD-binding	2653943	5.10466	3.33362	0
MAB_2615c	2655155	2657863	2708	903	-		DNA polymerase (POL I)	2657863	42.8687	21.6964	29
MAB_2618	2660359	2660799	440	147	+		Hypothetical protein	2660359	8.35498	2.83725	2
MAB_2625c	2665579	2666649	1070	357	-		Branched-chain amino acid ABC transporter (LivH)	2666652	32.619	1.43788	0
MAB_2627c	2667956	2668573	617	206	-		Possible two-component response regulatory protein	2668573	70.8821	30.3696	19
MAB_2629	2669292	2669777	485	162	+		Hypothetical protein	2669292	52.508	20.7944	7
MAB_2634	2675845	2676327	482	161	+		Hypothetical protein	2675845	49.7262	4.84894	1
MAB_2641c	2682505	2682861	356	119	-		Hypothetical protein	2682861	84.4781	61.6492	0
MAB_2647c	2687514	2689049	1535	512	-		Anthranilate synthase component I (TrpE)	2689049	35.2711	27.9888	24
MAB_2653c	2695323	2696537	1214	405	-		Hypothetical protein	2696537	5.50351	1.87479	0
MAB_2661c	2705157	2705816	659	220	-		Putative nitroreductase	2705816	17.9885	5.97906	0
MAB_2662	2705867	2706325	458	153	+		Probable peroxidoxin BcpB	2705867	64.8133	191.448	11
MAB_2677c	2718913	2719449	536	179	-		Putative trancscriptional regulator,TetR	2719449	45.4882	4.95878	4
MAB_2680c	2722637	2723557	920	307	-		Putative transcriptional regulator, LysR family	2723557	4.88961	0.731528	0
MAB_2681	2723624	2725120	1496	499	+		Probable malate:quinone oxidoreductase	2723624	1.00275	0.47149	0
MAB_2683c	2725889	2726119	230	77	-		Hypothetical protein	2726119	51.9865	13.8886	0
MAB_2688c	2729748	2731073	1325	442	-		Adenosylmethionine-8-amino-7-oxononanoate aminotransferase (BioA)	2731073	9.05648	2.25015	4
MAB_2689	2731188	2733368	2180	727	+		Probable acyltransferase	2731183	23.9642	1.97115	1
MAB_2690	2733409	2735550	2141	714	+		Glycogen operon protein GlgX homolog	2733409	21.4699	1.18326	2
MAB_2692c	2736812	2737249	437	146	-		Hypothetical protein	2737249	158.897	55.6687	15
MAB_2693	2737395	2737595	200	67	+		Hypothetical protein	2737395	167.016	262.727	0
MAB_2694	2737629	2738387	758	253	+		Hypothetical protein	2737629	17.2603	1.47944	0
MAB_2700c	2745355	2745942	587	196	-		Lipoprotein signal peptidase	2745942	58.4848	18.8241	2
MAB_2706c	2752479	2753738	1259	420	-		Putative transporter	2753739	1.08305	2.08792	0
MAB_2709c	2755759	2756307	548	183	-		Hypothetical protein	2756307	5.7171	1.98691	3
MAB_2713	2761643	2762374	731	244	+		Hypothetical protein	2761643	10.2535	2.89271	0
MAB_2715c	2762745	2763113	368	123	-		Hypothetical protein	2763113	31.4349	64.0785	3
MAB_2719c	2768313	2768738	425	142	-		Hypothetical protein	2768738	138.707	22.2169	2
MAB_2720	2768804	2769631	827	276	+		Hypothetical protein	2768801	33.4569	6.47079	9
MAB_2723c	2771528	2772250	722	241	-		3-oxoacyl-[ACP] reductase (MabA)	2772250	95.8839	140.046	19
MAB_2729c	2778188	2778745	557	186	-		Hypothetical protein	2778745	45.9773	16.1564	3
MAB_2734c	2783576	2784223	647	216	-		Hypothetical protein	2784223	31.589	15.1007	5
MAB_2737c	2786257	2787066	809	270	-		Probable enoyl-CoA hydratase/isomerase	2787066	30.8309	14.3778	17
MAB_2739c	2787930	2788283	353	118	-		Probable thioredoxin TrxB	2788283	52.0416	29.092	11
MAB_2740c	2788327	2789454	1127	376	-		Probable oxidoreductase	2789454	17.3	18.0323	18
MAB_2741	2789507	2790277	770	257	+		Hypothetical protein	2789507	127.969	32.0827	1
MAB_2742	2790284	2790778	494	165	+		Conserved hypothetical protein (acetyltransferase?)	2790282	77.1921	3.30549	2
MAB_2750c	2797170	2797907	737	246	-		Probable transcriptional regulatory protein	2797907	72.3004	16.1718	0
MAB_2751	2798040	2799842	1802	601	+		Hypothetical protein	2798040	36.8598	5.30264	1
MAB_2754	2801547	2802533	986	329	+		Hypothetical protein	2801547	5.66874	2.95798	2
MAB_2756c	2803433	2803744	311	104	-		Hypothetical protein	2803744	40.2396	74.2427	4
MAB_2757	2803837	2804814	977	326	+		Probable quinone reductase Qor	2803837	22.186	14.598	10
MAB_2759	2805984	2808113	2129	710	+		Probable transketolase	2805984	151.136	78.2487	69
MAB_2774c	2820934	2821170	236	79	-		Probable protein-export membrane protein SecG	2821170	170.437	195.745	0
MAB_2776	2822433	2824082	1649	550	+		Hypothetical protein	2822433	15.466	0.602767	1
MAB_2780c	2827207	2828544	1337	446	-		Putative transporter	2828544	13.9728	3.09318	0
MAB_2784c	2831551	2833566	2015	672	-		UvrABC system protein C UvrC	2833566	13.132	4.10583	8
MAB_2787c	2834671	2835507	836	279	-		Probable molybdenum ABC transporter, periplasmic	2835507	12.228	1.03493	1
MAB_2788	2835568	2837511	1943	648	+		Probable gamma-glutamyltranspeptidase (GgtB)	2835565	18.0408	2.04643	0
MAB_2797c	2846629	2847222	593	198	-		Putative riboflavin synthase alpha chain	2847222	41.5827	117.745	7
MAB_2806	2854229	2854906	677	226	+		Lipoprotein LprG precursor (27 kDa lipoprotein)	2854229	783.967	122.132	24
MAB_2809c	2857443	2858126	683	228	-		Ribulose-phosphate 3-epimerase	2858126	58.4563	27.6737	9
MAB_2811c	2859561	2860484	923	308	-		Probable methionyl-tRNA formyltransferase	2860484	10.1905	12.6039	6
MAB_2813c	2861242	2863257	2015	672	-		Putative primosomal protein N' (ATP-dependent helicase priA)	2863257	7.58137	2.24388	6
MAB_2814	2863382	2864317	935	312	+		Probable lipase LipH	2863382	85.582	46.5131	21
MAB_2818c	2868217	2869065	848	283	-		Putative hydrolase	2869063	31.022	5.74391	1
MAB_2825	2874421	2875737	1316	439	+		Hypothetical protein	2874421	13.4703	1.55907	0
MAB_2833	2884702	2885922	1220	407	+		Probable beta-lactamase	2884702	10.1706	3.49468	13
MAB_2837c	2887644	2888207	563	188	-		Elongation factor P (EF-P).	2888207	160.66	73.1532	19
MAB_2839	2889399	2889956	557	186	+		Hypothetical protein	2889399	54.5369	11.0392	0
MAB_2843c	2892118	2893356	1238	413	-		Chorismate synthase (AroC)	2893356	34.1437	50.8818	21
MAB_2845	2893901	2894698	797	266	+		Probable trans-aconitate methyltransferase	2893900	17.9559	19.1773	8
MAB_2846	2894708	2895427	719	240	+		Probable transcriptional regulator, TetR family	2894708	59.3242	3.96578	2
MAB_2852c	2902057	2902383	326	109	-		Hypothetical protein	2902383	17.1102	54.0599	0
MAB_2854c	2903841	2904683	842	281	-		Hypothetical protein	2904683	56.496	40.5316	8
MAB_2855c	2904866	2906038	1172	391	-		Hypothetical protein	2906041	118.781	19.5833	10
MAB_2859c	2910783	2914082	3299	1100	-		Transglutaminase family protein	2914087	8.39464	2.31385	0
MAB_2860c	2914203	2914649	446	149	-		Hypothetical protein	2914649	33.5819	6.89025	11
MAB_2861	2914707	2915696	989	330	+		Hypothetical protein	2914707	6.47862	0.453695	0
MAB_2868c	2922469	2923476	1007	336	-		Hypothetical protein	2923476	5.41526	0.636562	0
MAB_2869	2923554	2923985	431	144	+		Putative glyoxalase/bleomycin resistance protein	2923554	49.2789	77.8303	5
MAB_2870	2924027	2924377	350	117	+		Hypothetical protein	2924027	29.1591	10.0544	0
MAB_2871c	2924479	2924901	422	141	-		Hypothetical protein	2924903	206.794	296.633	6
MAB_2873c	2926169	2926840	671	224	-		Hypothetical protein	2926840	49.1435	15.5162	8
MAB_2885	2939440	2939997	557	186	+		Putative transcriptional regulator, TetR-family	2939440	18.5866	1.72488	4
MAB_2887	2940611	2941222	611	204	+		Hypothetical protein	2940611	8.47329	3.61717	0
MAB_2891c	2943190	2944041	851	284	-		Probable acyl-CoA thioesterase II (TesB2)	2944041	110.837	19.2045	12
MAB_2901c	2953445	2954074	629	210	-		Conserved hypothetical protein (thioesterase?)	2954076	17.1122	3.8703	6
MAB_2913	2962312	2962974	662	221	+		Putative TetR-family regulatory protein	2962314	6.99819	6.33912	4
MAB_2918c	2969302	2970189	887	296	-		Hypothetical protein	2970189	5.37867	1.12001	0
MAB_2928	2983312	2984718	1406	469	+		Probable amidohydrolase	2983312	3.49163	1.48214	1
MAB_2935c	2990167	2991144	977	326	-		Polysaccharide deacetylase family protein	2991147	11.8604	1.01694	4
MAB_2937c	2992816	2993382	566	189	-		Hypothetical protein	2993382	3.12882	0.452666	0
MAB_2939	2994871	2996112	1241	414	+		Hypothetical protein	2994871	10.3282	1.26574	0
MAB_2954	3009907	3010179	272	91	+		Hypothetical protein	3009907	10.9971	10.4592	0
MAB_2963	3021021	3024572	3551	1184	+		Probable fatty-acid-CoA ligase FadD	3021021	7.22279	1.11097	6
MAB_2964	3024664	3025164	500	167	+		Hypothetical protein	3024664	59.3798	11.911	3
MAB_2972	3032270	3032764	494	165	+		Hypothetical protein	3032270	35.0121	5.89804	0
MAB_2975c	3034113	3035159	1046	349	-		AFG1-like ATPase	3035159	29.8476	5.39309	3
MAB_2976	3035193	3035975	782	261	+		Conserved hypothetical protein (possible reductase)	3035193	13.0713	1.80286	2
MAB_2977	3036004	3037557	1553	518	+		Hypothetical protein	3036004	24.8517	5.03744	9
MAB_2978	3037603	3038967	1364	455	+		Hypothetical protein	3037603	50.7868	22.0936	12
MAB_2984c	3044340	3045035	695	232	-		Putative chlorite dismutase	3045035	92.3489	56.8823	29
MAB_2990c	3050123	3052048	1925	642	-		Probable 1-deoxy-d-xylulose-5-phosphate synthase (DXS)	3052048	60.2967	38.2128	11
MAB_3006	3064692	3065339	647	216	+		Hypothetical protein	3064692	46.5412	17.5267	1
MAB_3007c	3065336	3066196	860	287	-		Probable inositol-1-monophosphatase SuhB	3066196	10.4607	2.90645	4
MAB_3012	3070132	3070665	533	178	+		Probable methylated-DNA--protein-cysteine methyltransferase	3070132	18.6553	8.53136	4
MAB_3016c	3073297	3074127	830	277	-		Hypothetical protein	3074127	6.40448	11.1575	6
MAB_3018	3074621	3075349	728	243	+		Putative transcriptional regulator, GntR family	3074621	7.30058	5.06106	4
MAB_3023c	3077555	3077932	377	126	-		Hypothetical protein	3077932	23.8272	3.22525	0
MAB_3026c	3079342	3079575	233	78	-		Hypothetical protein	3079575	87.4773	206.755	2
MAB_3027	3079601	3079993	392	131	+		Hypothetical protein	3079601	43.752	26.4499	0
MAB_3031c	3083068	3083796	728	243	-		Hypothetical protein	3083796	23.2121	3.52074	0
MAB_3032	3083926	3085377	1451	484	+		Probable soluble pyridine nucleotide transhydrogenase	3083926	6.95481	5.39131	5
MAB_3034	3086561	3087640	1079	360	+		Probable hydrolase	3086561	20.0906	8.34745	0
MAB_3035	3087725	3088408	683	228	+		Conserved hypothetical protein (phenazine biosynthesis?)	3087725	78.8063	51.2667	18
MAB_3038	3089783	3090457	674	225	+		Probable repressor LexA	3089783	96.8393	63.2149	10
MAB_3041	3092259	3094583	2324	775	+		Putative biotin sulfoxide reductase BisC	3092259	12.678	4.16731	2
MAB_3042c	3094580	3095974	1394	465	-		Probable GTP-binding protein HflX	3095977	31.0102	3.54175	8
MAB_3043c	3096021	3096908	887	296	-		Probable diaminopimelate epimerase (DapF epimerase)	3096908	46.7176	12.0672	15
MAB_3048c	3100640	3102163	1523	508	-		Putative tRNA-i(6)A37 modification enzyme MiaB	3102163	38.0561	21.2201	4
MAB_3050	3102809	3103597	788	263	+		Putative glutamate ABC transporter, ATP-binding protein	3102809	104.64	5.89607	5
MAB_3057	3108128	3108646	518	173	+		Hypothetical protein	3108128	9.46575	4.07989	2
MAB_3058	3108741	3109124	383	128	+		Hypothetical protein	3108741	64.3232	96.1647	0
MAB_3061c	3110928	3111122	194	65	-		Hypothetical protein	3111122	11.8969	5.92297	3
MAB_3062c	3111127	3112284	1157	386	-		Hypothetical protein	3112284	12.6094	1.52379	0
MAB_3064	3112871	3113305	434	145	+		Hypothetical protein	3112871	48.6253	8.40789	2
MAB_3066c	3113579	3114406	827	276	-		Hypothetical protein	3114406	30.6551	18.9862	3
MAB_3072	3118571	3119131	560	187	+		Putative acetyltransferase	3118571	27.2443	12.0096	0
MAB_3073	3119157	3119813	656	219	+		Hypothetical protein	3119157	38.6338	8.74096	0
MAB_3074c	3119810	3122305	2495	832	-		Probable cell division protein FtsK	3122305	107.214	28.2909	29
MAB_3076	3123124	3124488	1364	455	+		Hypothetical protein	3123124	3.99896	1.03417	0
MAB_3078	3125192	3125758	566	189	+		Putative transcriptional regulator, TetR family	3125192	11.5526	13.1273	1
MAB_3085c	3131072	3131824	752	251	-		Thymidylate synthase ThyX	3131824	41.1387	8.94738	6
MAB_3086	3131957	3132490	533	178	+		Hypothetical protein	3131957	8.17765	9.07208	7
MAB_3097	3139700	3140068	368	123	+		Hypothetical protein	3139700	100.592	35.5605	0
MAB_3099c	3142455	3142970	515	172	-		Putative transcriptional regulator, AsnC family	3142970	8.72739	2.0518	1
MAB_3103c	3146887	3147696	809	270	-		Putative short chain dehydrogenase/reductase	3147696	24.7658	18.5367	6
MAB_3109c	3153252	3154214	962	321	-		Probable bifunctional FAD synthetase/riboflavin biosynthesis protein RibF	3154215	65.6107	4.964	10
MAB_3110	3154292	3155014	722	241	+		Probable iron dependent transcriptional repressor FeoA	3154292	66.0617	7.05554	8
MAB_3119c	3160866	3161342	476	159	-		Possible carboxymuconolactone decarboxylase	3161342	5.14961	4.6409	0
MAB_3121c	3162109	3162378	269	90	-		Hypothetical protein	3162378	15.6682	219.707	0
MAB_3122	3162460	3163701	1241	414	+		Putative acyl-CoA dehydrogenase	3162460	26.37	5.81209	2
MAB_3134c	3174667	3175080	413	138	-		Hypothetical protein	3175080	34.9402	8.60189	0
MAB_3137	3176851	3177321	470	157	+		Hypothetical protein	3176851	24.3376	34.8074	0
MAB_3142c	3180588	3182105	1517	506	-		Putative transmembrane efflux protein	3182105	32.2733	20.3317	4
MAB_3143c	3182145	3183341	1196	399	-		Possible multifunctional enzyme siroheme synthase CysG/Uroporphyrin-III C-methyltransferase-like	3183341	18.4689	10.2654	11
MAB_3160	3207224	3208207	983	328	+		Hypothetical protein	3207224	10.4013	1.79324	7
MAB_3166	3212965	3213339	374	125	+		Hypothetical protein	3212965	32.3876	22.8429	0
MAB_3167c	3213327	3215144	1817	606	-		Penicillin-binding protein, putative	3215145	65.3799	5.31183	0
MAB_3170c	3217357	3218604	1247	416	-		Probable protease/peptidase	3218605	84.1969	24.9104	2
MAB_3173c	3220597	3221067	470	157	-		Hypothetical protein	3221067	10.1407	52.7219	3
MAB_3175c	3221487	3222608	1121	374	-		Hypothetical protein	3222611	16.7844	2.0016	11
MAB_3176c	3222635	3223231	596	199	-		Hypothetical protein	3223231	2.74301	1.0748	1
MAB_3179c	3224891	3225757	866	289	-		Putative transcriptional regulator, LysR family	3225757	7.08294	8.80703	6
MAB_3181	3226890	3227597	707	236	+		Probable lipoprotein LppI	3226890	59.9442	11.2833	3
MAB_3183c	3228211	3228948	737	246	-		Probable dienelactone hydrolase	3228948	12.9438	5.04281	0
MAB_3190c	3235522	3236100	578	193	-		Putative nicotinamide mononucleotide transporter	3236100	5.89225	1.5515	0
MAB_3191	3236137	3236856	719	240	+		Hypothetical protein	3236137	4.16975	0.891187	0
MAB_3192c	3236768	3238153	1385	462	-		Putative glycosyl hydrolase (beta-glucosidase)	3238153	7.87675	22.8931	13
MAB_3193c	3238180	3238773	593	198	-		Putative transcriptional regulator, TetR family	3238773	8.04084	2.21446	1
MAB_3199c	3242024	3242980	956	319	-		Putative transcriptional regulator, TetR family	3242980	11.5503	3.95586	5
MAB_3204c	3246865	3247779	914	305	-		Tyrosine recombinase XerC	3247779	32.2146	1.78822	5
MAB_3207	3249466	3249840	374	125	+		Hypothetical protein	3249466	11.2811	1.71108	0
MAB_3221c	3258815	3259120	305	102	-		Hypothetical protein	3259122	135.573	19.3964	13
MAB_3231	3265295	3265702	407	136	+		Hypothetical protein	3265295	18.0615	9.59337	2
MAB_3241c	3277160	3278536	1376	459	-		Cell division protein FtsY homolog	3278536	22.6946	7.68867	12
MAB_3257c	3296221	3296757	536	179	-		Hypothetical protein	3296757	157.049	17.4454	8
MAB_3260c	3298127	3298687	560	187	-		Hypothetical protein	3298687	460.234	181.059	0
MAB_3267c	3303766	3307149	3383	1128	-		Probable pyruvate carboxylase PCA	3307149	50.0451	21.4075	32
MAB_3269c	3307777	3308550	773	258	-		Hypothetical protein	3308550	150.041	53.3054	8
MAB_3270c	3308573	3309619	1046	349	-		Probable lipase/esterase LipN	3309619	43.2724	20.316	14
MAB_3271	3309655	3310539	884	295	+		Conserved hypothetical protein (luciferase-like)	3309655	8.94344	8.59165	3
MAB_3273c	3311444	3312076	632	211	-		Putative transcriptional regulator, TetR family	3312076	4.52726	3.44649	10
MAB_3274	3312135	3312347	212	71	+		Hypothetical protein	3312132	2.56272	1.50623	0
MAB_3279c	3317668	3319323	1655	552	-		Putative phosphatase/kinase	3319323	22.4145	3.71974	12
MAB_3283c	3321845	3322525	680	227	-		Uracil-DNA glycosylase (UDG)	3322525	23.4455	3.15645	8
MAB_3284c	3322532	3323479	947	316	-		Probable thiamine-monophosphate kinasE ThiL	3323479	10.7963	15.0599	1
MAB_3286c	3324130	3325275	1145	382	-		Probable D-alanine--D-alanine ligase DdlA	3325275	30.9606	11.2542	12
MAB_3288c	3326397	3327428	1031	344	-		Glycerol-3-phosphate dehydrogenase, NAD-dependent	3327428	37.2897	7.74089	8
MAB_3289	3327466	3328080	614	205	+		Hypothetical protein	3327466	18.1953	29.2135	1
MAB_3295	3334203	3334904	701	234	+		Putative transcriptional regulator, IclR family	3334203	13.6076	8.36345	1
MAB_3296	3334914	3335411	497	166	+		Conserved hypothetical protein (pyridoxamine 5'-phosphate oxidase-related	3334914	61.9297	81.0443	8
MAB_3299c	3337553	3338338	785	262	-		Hypothetical protein	3338338	58.6833	23.5518	10
MAB_3300c	3338349	3339008	659	220	-		Putative transcriptional regulator, TetR family	3339008	6.20294	4.52075	5
MAB_3312	3350373	3350996	623	208	+		Putative transcriptional regulator, TetR family	3350373	13.1216	14.139	4
MAB_3320c	3365951	3366382	431	144	-		Hypothetical protein	3366383	11.3721	0.742656	0
MAB_3326c	3371823	3373208	1385	462	-		Probable aminotransferase, class III	3373213	26.2886	7.87022	1
MAB_3327c	3373205	3373711	506	169	-		Putative transcriptional regulator, AsnC family	3373711	29.0694	24.4259	0
MAB_3328	3373835	3375310	1475	492	+		Putative aldehyde dehydrogenase	3373835	8.78329	2.34752	0
MAB_3329c	3375307	3375777	470	157	-		Putative transcriptional regulator, MarR family	3375777	1.7384	4.83625	0
MAB_3331c	3377024	3378718	1694	565	-		Putative amino acid permease	3378718	11.0299	2.08207	0
MAB_3334c	3380937	3382436	1499	500	-		Aspartyl/glutamyl-tRNA amidotransferase, B subunit (GatB)	3382436	43.5777	38.5634	28
MAB_3335c	3382510	3383541	1031	344	-		6-phosphofructokinase PfkA	3383541	18.6449	6.12432	3
MAB_3336c	3383579	3385075	1496	499	-		Probable carboxylesterase LipT	3385075	7.56617	4.09339	0
MAB_3339	3386003	3386752	749	250	+		Putative sensory transduction protein	3386003	2.36539	0.556101	2
MAB_3342c	3389661	3389969	308	103	-		Glutamyl-tRNA(Gln) amidotransferase subunit C (GatC)	3389969	69.778	18.066	4
MAB_3343	3390022	3390678	656	219	+		Hypothetical protein	3390022	12.6702	2.83227	4
MAB_3345c	3392662	3394707	2045	682	-		DNA ligase (polydeoxyribonucleotide synthase NAD+)	3394707	21.1433	9.81613	14
MAB_3346	3394761	3395186	425	142	+		Hypothetical protein	3394761	7.68815	2.25935	0
MAB_3350	3398099	3399019	920	307	+		Putative enoyl-CoA hydratase/isomerase	3398099	60.8979	46.9571	26
MAB_3353c	3400657	3402102	1445	482	-		Putative xanthine/uracil/vitamin C permease family protein	3402102	4.52995	1.68623	0
MAB_3357c	3405289	3406479	1190	397	-		Putative aminotransferase/cysteine desulfurase	3406482	25.895	10.0208	3
MAB_3368c	3421701	3422141	440	147	-		Putative transcriptional regulator, AsnC family	3422141	8.97386	15.0592	4
MAB_3369	3422221	3422952	731	244	+		Putative integral membrane amino acid transport protein	3422221	0.932135	5.25946	0
MAB_3375	3426386	3426721	335	112	+		Putative transcriptional regulator, ArsR family	3426386	36.1469	32.8466	0
MAB_3381c	3430983	3431960	977	326	-		Hypothetical protein	3431960	111.348	72.2682	24
MAB_3386c	3435317	3436006	689	230	-		Hypothetical protein	3436006	2.76885	7.34648	0
MAB_3387	3436069	3437517	1448	483	+		Putative GntR-family regulatory protein	3436069	9.22949	2.28055	1
MAB_3390	3440757	3441797	1040	347	+		Probable FeIII-dicitrate-binding periplasmic lipoprotein	3440757	52.9603	4.16059	7
MAB_3391	3441850	3442128	278	93	+		Hypothetical protein	3441850	55.2706	40.9371	0
MAB_3394c	3443259	3443663	404	135	-		Hypothetical protein	3443663	2.35865	2.29728	0
MAB_3397	3445136	3445726	590	197	+		Hypothetical protein	3445136	8.77437	6.62283	0
MAB_3403c	3451328	3451657	329	110	-		Hypothetical protein	3451657	26.8794	25.7634	9
MAB_3408c	3455691	3456428	737	246	-		Hypothetical protein	3456428	35.503	12.1723	9
MAB_3410	3457220	3457606	386	129	+		Hypothetical protein	3457220	32.4412	18.404	4
MAB_3412	3458778	3459215	437	146	+		Hypothetical protein	3458778	10.5931	1.17197	0
MAB_3419	3465504	3466325	821	274	+		NH(3)-dependent NAD(+) synthetase	3465504	40.5077	22.7155	13
MAB_3420c	3466322	3467206	884	295	-		Putative short-chain dehydrogenase/reductase	3467206	25.1342	21.5335	8
MAB_3422c	3468190	3468813	623	208	-		Putative transcriptional regulator, TetR family	3468813	24.0563	4.11317	3
MAB_3428c	3473766	3474317	551	184	-		Probable RNA polymerase sigma-C factor	3474317	25.7107	3.6035	0
MAB_3437c	3481959	3482543	584	195	-		Putative transcriptional regulator, TetR family	3482543	16.3291	7.01981	0
MAB_3439	3483606	3484055	449	150	+		Putative pyrimidine dimer DNA glycosylase	3483606	5.45858	0.42777	0
MAB_3441c	3485155	3485901	746	249	-		NAD-dependent deacetylase (regulatory protein Sir2 homolog)	3485901	5.29782	4.68142	1
MAB_3450c	3493237	3494868	1631	544	-		Probable phosphoglucomutase PgmA	3494868	15.2185	5.81893	8
MAB_3452c	3495269	3496774	1505	502	-		Probable carboxylesterase LipT	3496774	14.317	8.32958	3
MAB_3458c	3502339	3503247	908	303	-		Putative LysR-family transcriptional regulator	3503247	7.80656	1.09413	1
MAB_3461c	3505525	3505953	428	143	-		Hypothetical protein	3505953	13.0421	13.5361	2
MAB_3462c	3505982	3506599	617	206	-		Putative transcriptional regulator, TetR family	3506599	8.83266	0.830621	2
MAB_3463	3506657	3507301	644	215	+		Putative O-methyltransferase, family 3	3506657	13.3291	12.4352	9
MAB_3468	3509449	3509820	371	124	+		Putative transcriptional regulator, MerR family	3509448	13.9399	1.72488	1
MAB_3481	3521105	3522853	1748	583	+		Probable acyl-CoA dehydrogenase FadE	3521105	79.8189	22.7459	46
MAB_3483	3524430	3525911	1481	494	+		Putative oxygenase	3524430	10.221	9.09227	2
MAB_3484c	3525890	3526390	500	167	-		Hypothetical protein	3526390	53.9321	21.3245	2
MAB_3485	3526414	3527205	791	264	+		Probable monophosphatase	3526414	14.4735	6.76492	11
MAB_3490c	3533518	3533796	278	93	-		Hypothetical protein	3533796	126.682	114.992	0
MAB_3494c	3535809	3536138	329	110	-		Hypothetical protein	3536138	21.09	12.5414	2
MAB_3499c	3541299	3542321	1022	341	-		Hypothetical protein	3542321	22.0104	1.72488	1
MAB_3501	3542882	3544243	1361	454	+		Hypothetical protein	3542882	39.2762	16.3711	20
MAB_3504	3546669	3548021	1352	451	+		Putative ABC transporter, ATP-binding protein	3546669	17.2472	3.67541	12
MAB_3510c	3551843	3552667	824	275	-		Putative dienelactone hydrolase	3552667	72.7811	43.8658	19
MAB_3516c	3560521	3563697	3176	1059	-		Probable ATP-dependent DNA helicase	3563697	13.8741	3.00933	3
MAB_3517	3563787	3564569	782	261	+		Putative hydrolase, alpha/beta fold LipV	3563787	13.7685	14.9146	6
MAB_3524c	3571268	3572122	854	285	-		Hypothetical protein	3572122	118.269	19.9251	13
MAB_3530c	3576698	3577381	683	228	-		Hypothetical protein	3577381	50.875	13.743	13
MAB_3533c	3580350	3581147	797	266	-		Putative cobyrinic acid a,c-diamide synthase	3581147	30.2685	13.5085	12
MAB_3535	3581822	3582928	1106	369	+		Probable isochorismate synthase EntC	3581819	18.4911	1.53603	6
MAB_3537c	3583409	3583816	407	136	-		Hypothetical protein	3583816	13.0444	4.71805	0
MAB_3538	3583894	3584871	977	326	+		Conserved hypothetical protein (diacylglycerol kinase?)	3583894	12.8372	8.1355	7
MAB_3544	3588768	3589274	506	169	+		Hypothetical protein	3588768	11.0356	8.6693	4
MAB_3545c	3589261	3590016	755	252	-		Hypothetical protein	3590016	11.9136	4.15887	0
MAB_3546	3590075	3591370	1295	432	+		3-phosphoshikimate 1-carboxyvinyltransferase	3590075	23.5865	6.73341	11
MAB_3569c	3613102	3614172	1070	357	-		Hypothetical protein	3614168	1.4016	0.329515	0
MAB_3581c	3630794	3631216	422	141	-		Hypothetical protein	3631216	1.93567	0.834303	0
MAB_3588	3635676	3637625	1949	650	+		Putative acyl-CoA oxidase	3635676	42.8989	15.7946	4
MAB_3591c	3641100	3641777	677	226	-		DNA-binding response regulator MtrA	3641777	253.406	239.296	28
MAB_3592c	3641838	3643367	1529	510	-		Putative medium-chain acyl-CoA ligase	3643367	22.3873	28.0147	3
MAB_3599c	3649208	3650683	1475	492	-		Putative amino acid permease	3650683	28.6613	8.80319	0
MAB_3605	3656119	3656619	500	167	+		Hypothetical protein	3656119	12.2573	5.50722	0
MAB_3612c	3661756	3662670	914	305	-		Putative dTDP-rhamnosyltransferase	3662670	25.5032	3.92707	0
MAB_3613c	3662692	3663540	848	283	-		Possible DTDP-rhamnose modification protein RmlD	3663542	29.0932	13.415	6
MAB_3625c	3673655	3674212	557	186	-		Hypothetical protein	3674212	44.2654	4.94465	3
MAB_3626c	3674224	3675018	794	265	-		Possible biotin--acetyl-CoA-carboxylase ligase (BirA bifunctional protein)	3675019	44.8016	20.2182	11
MAB_3630c	3678536	3679567	1031	344	-		Hypothetical protein	3679568	19.306	4.8808	5
MAB_3638c	3687590	3687841	251	84	-		Hypothetical protein	3687841	31.95	2.41894	0
MAB_3641	3690585	3691481	896	299	+		Putative thiosulfate sulfurtransferase	3690585	98.7353	12.7329	26
MAB_3646c	3694910	3696277	1367	456	-		Probable aminotransferase class-III	3696277	5.48652	2.20452	0
MAB_3647c	3696330	3696806	476	159	-		Probable transcriptional regulatory protein	3696806	35.4751	6.59142	8
MAB_3651	3700531	3705084	4553	1518	+		Probable ATP-dependent helicase Lhr	3700531	17.53	1.76828	9
MAB_3656c	3708900	3710315	1415	472	-		Probable dihydrolipoamide dehydrogenase LpdA	3710315	24.9607	8.5418	16
MAB_3657	3710422	3710898	476	159	+		Hypothetical protein	3710422	42.9134	4.3046	9
MAB_3660	3713318	3714187	869	290	+		Purine nucleoside phosphorylase	3713318	26.3518	4.53584	6
MAB_3662c	3715809	3716450	641	214	-		Uracil phosphoribosyltransferase	3716450	12.5411	5.74691	3
MAB_3667	3719522	3720496	974	325	+		Hypothetical protein	3719522	7.55804	0.822634	0
MAB_3668	3720560	3721558	998	333	+		Hypothetical protein	3720560	11.3379	2.79399	2
MAB_3669	3721654	3722982	1328	443	+		Hypothetical protein	3721654	162.238	57.6717	19
MAB_3670c	3722990	3724078	1088	363	-		Adenosine deaminase	3724078	46.4907	7.2768	25
MAB_3678c	3730190	3731098	908	303	-		Probable alternative RNA polymerase sigma factor SigJ	3731098	6.75567	1.44708	4
MAB_3680	3733011	3734039	1028	343	+		Strictosidine synthase family protein	3733011	28.2478	5.9551	4
MAB_3681	3734105	3735394	1289	430	+		Probable penicillin-binding protein DacB1	3734102	109.912	15.3201	7
MAB_3683c	3736439	3737461	1022	341	-		Tryptophanyl-tRNA synthetase (TrpS)	3737464	30.5478	11.8233	12
MAB_3684c	3737526	3738347	821	274	-		Putative exodeoxyribonuclease	3738349	16.6015	12.7628	8
MAB_3690	3745543	3746220	677	226	+		Hypothetical protein	3745543	63.2004	97.4312	5
MAB_3692c	3746551	3747396	845	282	-		Probable bifunctional protein FolD	3747396	58.07	26.9252	21
MAB_3693c	3747449	3748099	650	217	-		Possible oxidoreductase	3748099	60.5811	77.3731	19
MAB_3694	3748189	3749367	1178	393	+		Possible oxidoreductase	3748189	3.70387	0.59866	0
MAB_3695	3749378	3749695	317	106	+		Hypothetical protein	3749378	18.0236	2.11867	0
MAB_3698	3750903	3753488	2585	862	+		Putative ABC transporter, ATP-binding protein	3750902	75.0925	4.88809	11
MAB_3699c	3753504	3754058	554	185	-		Hypothetical protein	3754058	17.2118	16.3015	5
MAB_3701c	3754494	3755417	923	308	-		Putative AraC-family regulatory protein	3755417	4.28298	0.45138	0
MAB_3702	3755468	3755929	461	154	+		Probable tRNA/rRNA methyltransferase SpoU	3755468	3.24916	4.30548	4
MAB_3705	3760427	3760999	572	191	+		Putative TetR family regulatory protein	3760427	55.729	2.07166	7
MAB_3711	3765654	3766685	1031	344	+		Putative nucleoside hydrolase IunH	3765654	6.34719	3.04662	0
MAB_3716	3771155	3772324	1169	390	+		Hypothetical protein	3771155	56.8019	21.6353	3
MAB_3718c	3772615	3774195	1580	527	-		GMP synthase [glutamine-hydrolyzing]	3774195	57.2271	17.7155	26
MAB_3722	3778963	3779367	404	135	+		Hypothetical protein	3778963	159.377	277.892	3
MAB_3734c	3788232	3789266	1034	345	-		Probable O-sialoglycoprotein endopeptidase	3789269	31.1166	7.53247	6
MAB_3740c	3793144	3794574	1430	477	-		Probable glutamate decarboxylase GadB	3794574	42.9134	21.3885	30
MAB_3743c	3796976	3798841	1865	622	-		Glucosamine--fructose-6-phosphate aminotransferase	3798841	49.5836	46.3016	26
MAB_3744	3798907	3799773	866	289	+		Hypothetical protein	3798907	36.5165	11.5453	7
MAB_3748	3802043	3803080	1037	346	+		Putative luciferase-like oxidoreductase	3802043	25.5049	50.195	25
MAB_3750c	3804652	3805968	1316	439	-		Phosphoglucosamine mutase MrsA	3805968	24.9719	8.1364	7
MAB_3763	3821719	3822405	686	229	+		Probable cutinase cut2 precursor	3821719	43.7005	15.5977	11
MAB_3765	3823463	3824089	626	209	+		Probable cutinase cut3 precursor	3823463	17.847	13.5597	1
MAB_3766	3824132	3824845	713	238	+		Probable cutinase cut3 precursor	3824130	66.7033	5.25725	0
MAB_3767c	3824858	3825559	701	234	-		Hypothetical protein	3825559	15.7459	9.36889	5
MAB_3775c	3830394	3831677	1283	428	-		Putative monooxygenase	3831680	54.2032	10.9941	2
MAB_3779	3834781	3835776	995	332	+		DTDP-glucose 4,6-dehydratase RmlB	3834781	97.9641	23.8044	12
MAB_3781	3836535	3837413	878	293	+		Hypothetical protein	3836535	140.812	16.8991	4
MAB_3785c	3840226	3841500	1274	425	-		Probable conserved lipoprotein LppF	3841500	37.3538	2.84341	0
MAB_3789c	3844663	3846414	1751	584	-		Possible protease IV SppA (endopeptidase IV)	3846414	24.0682	17.3049	5
MAB_3792	3848934	3849860	926	309	+		Luciferase-like protein	3848934	16.6348	13.2207	9
MAB_3799c	3852940	3853431	491	164	-		Hypothetical protein	3853431	17.7515	1.82585	0
MAB_3800c	3853487	3854839	1352	451	-		Probable glutamate dehydrogenase	3854839	41.9581	7.23225	24
MAB_3809c	3860984	3861985	1001	334	-		Probable cutinase Cut4	3861983	105.277	54.9441	5
MAB_3824	3869567	3870037	470	157	+		Hypothetical protein	3869567	32.4502	11.6479	6
MAB_3825	3870106	3871362	1256	419	+		Cytochrome P450	3870106	14.1133	9.36704	0
MAB_3826c	3871370	3872872	1502	501	-		Hypothetical protein	3872872	19.9749	5.57125	0
MAB_3837	3883360	3883956	596	199	+		Probable transcriptional regulatory protein TetR	3883360	5.02885	6.18009	0
MAB_3840	3885789	3886646	857	286	+		Hypothetical protein	3885789	1.43145	1.72005	0
MAB_3845c	3891225	3892025	800	267	-		Hypothetical protein	3892025	26.7477	13.4579	5
MAB_3856c	3902151	3902705	554	185	-		Putative lipoprotein LprB precursor	3902705	21.6376	11.3301	3
MAB_3860c	3905209	3906843	1634	545	-		Probable acyl-CoA dehydrogenase FadE	3906843	14.6063	10.4392	17
MAB_3861	3906928	3907629	701	234	+		Hypothetical protein	3906928	8.94213	2.92492	1
MAB_3862	3907697	3908038	341	114	+		Putative transcriptional regulator, ArsR family	3907697	19.951	3.93999	0
MAB_3865	3909404	3909694	290	97	+		Hypothetical protein	3909404	16.8822	3.3075	1
MAB_3866c	3909691	3911094	1403	468	-		Putative amino acid permease	3911094	44.419	8.95757	0
MAB_3873c	3924587	3925183	596	199	-		Hypothetical protein	3925183	10.5149	15.0472	0
MAB_3878	3929020	3929952	932	311	+		Probable lipase/esterase LipG	3929023	28.8141	9.45633	10
MAB_3879	3929992	3931398	1406	469	+		Hypothetical protein	3929990	54.8962	21.3201	17
MAB_3884	3935496	3937088	1592	531	+		Possible flavoprotein	3935496	11.7361	12.4263	6
MAB_3886c	3937966	3938910	944	315	-		Hypothetical protein	3938910	6.35391	9.3023	20
MAB_3890c	3943568	3945271	1703	568	-		Probable histidine kinase response regulator	3945271	24.9865	4.048	19
MAB_3892c	3946187	3946894	707	236	-	rplA	50S ribosomal protein L1	3946895	784.672	163.404	21
MAB_3898c	3949984	3950454	470	157	-		Hypothetical protein	3950454	259.312	36.3059	18
MAB_3909	3960754	3962556	1802	601	+		Putative peroxidase	3960754	6.6605	4.28837	0
MAB_3914c	3966791	3967813	1022	341	-		Probable oxidoreductase	3967813	12.4059	3.76337	5
MAB_3915	3967871	3968893	1022	341	+		Probable glycerol-3-phosphate dehydrogenase 2	3967871	32.4153	22.3607	17
MAB_3916c	3968894	3969700	806	269	-		Probable conserved secreted protein	3969700	21.814	5.16822	7
MAB_3917c	3969722	3970213	491	164	-		Hypothetical protein	3970213	34.3935	20.8016	0
MAB_3929	3980304	3981533	1229	410	+		Possible oxidoreductase	3980304	13.0917	3.15611	3
MAB_3930c	3981550	3982233	683	228	-		Ubiquinone/menaquinone biosynthesis methlytransferase UbiE	3982233	32.9191	10.6004	6
MAB_3933c	3983984	3985606	1622	541	-		Probable bifunctional menaquinone biosynthesis protein MenD	3985606	17.3208	3.81514	5
MAB_3934c	3985619	3986455	836	279	-		Possible hydrolase, alpha/beta fold	3986455	31.6298	11.6142	5
MAB_3936c	3987454	3988092	638	213	-		Probable phosphoglycerate mutase	3988092	6.19323	0.552285	0
MAB_3938	3988623	3989324	701	234	+		Putative Clp protease subunit	3988623	5.83182	5.89555	11
MAB_3939	3989357	3989806	449	150	+		Hypothetical protein	3989357	26.6864	28.7319	0
MAB_3941c	3990981	3991997	1016	339	-		Hypothetical protein	3991997	26.1658	22.051	3
MAB_3942	3992047	3992391	344	115	+		Hypothetical protein	3992046	132.905	32.7337	3
MAB_3945	3993703	3994647	944	315	+		Probable naphthoate synthase MenB (dihydroxynaphthoic acid synthetase)	3993703	28.5926	16.975	9
MAB_3947	3995703	3996590	887	296	+		Possible oxidoreductase	3995702	40.1095	27.133	19
MAB_3948	3996618	3997004	386	129	+		Hypothetical protein	3996618	49.7197	30.3418	1
MAB_3950c	3997346	3998665	1319	440	-		Probable low-affinity inorganic phosphate transporter	3998665	67.5086	36.725	0
MAB_3954c	4000970	4001428	458	153	-		Hypothetical protein	4001428	16.0547	13.4901	0
MAB_3956c	4001975	4002748	773	258	-		Probable 5'-methylthioadenosine phosphorylase	4002748	14.4575	5.18132	2
MAB_3957	4002937	4003686	749	250	+		Superoxide dismutase SodM	4002937	10.1894	4.2777	2
MAB_3960c	4005184	4005405	221	74	-		Hypothetical protein	4005405	5.53235	3.32389	0
MAB_3970c	4017612	4017950	338	113	-		Hypothetical protein	4017950	39.4499	21.0099	2
MAB_3979c	4025838	4026227	389	130	-		Hypothetical protein	4026227	10.4973	9.54256	0
MAB_3980	4026249	4026620	371	124	+		Hypothetical protein	4026249	46.9556	143.079	8
MAB_3981c	4026640	4028715	2075	692	-		Probable zinc metalloprotease	4028715	39.112	4.34261	12
MAB_3984c	4030352	4032523	2171	724	-		Putative metal transporter ATPase	4032523	19.5398	12.7179	1
MAB_3985c	4032571	4033329	758	253	-		Hypothetical protein	4033329	17.7997	11.5819	4
MAB_3989c	4034623	4035102	479	160	-		Hypothetical protein	4035102	24.7342	36.0931	0
MAB_3994c	4040486	4040740	254	85	-		Hypothetical protein	4040740	11.7734	4.65514	3
MAB_4001c	4045480	4046409	929	310	-		Putative 2-nitropropane dioxygenase, NPD	4046409	8.5107	5.38162	2
MAB_4006	4050491	4051735	1244	415	+		Putative lipase/esterase/beta-lactamase	4050491	3.94596	2.88616	0
MAB_4010c	4053683	4054522	839	280	-		Hypothetical protein	4054522	30.3796	5.84364	9
MAB_4011c	4054528	4055373	845	282	-		Conserved hypothetical protein (xylose isomerase-like)	4055373	30.6481	8.30511	4
MAB_4013c	4056704	4057651	947	316	-		Conserved hypothetical protein (phosphatase?)	4057651	142.367	50.2223	12
MAB_4014	4057686	4058501	815	272	+		Hypothetical protein	4057686	66.5599	53.8251	2
MAB_4026c	4071039	4071728	689	230	-		Probable transcriptional regulatory protein TetR	4071728	56.168	21.2955	10
MAB_4027	4072028	4072687	659	220	+		Transcriptional regulator (TetR/AcrR family).	4072028	27.2929	0.972204	6
MAB_4047c	4092790	4093476	686	229	-		Sensory transduction protein RegX3	4093477	26.2203	14.0566	18
MAB_4048c	4093473	4094954	1481	494	-		Sensor-like histidine kinase senX3	4094954	20.9946	3.1823	4
MAB_4049c	4095105	4095875	770	257	-		2,3-bisphosphoglycerate-dependent phosphoglycerate mutase	4095875	48.3202	70.6569	28
MAB_4054c	4101533	4102087	554	185	-		Conserved hypothetical protein (pyridoxamine 5'-phosphate oxidase?)	4102087	27.7847	9.88495	1
MAB_4057c	4104283	4105614	1331	444	-		Hypothetical glycosyl transferase	4105614	29.301	5.75659	4
MAB_4058c	4105679	4106140	461	154	-		Hypothetical protein	4106140	32.4916	62.7766	5
MAB_4060	4107784	4108533	749	250	+		Putative short chain dehydrogenase/reductase	4107784	20.7426	7.22931	10
MAB_4066c	4112486	4113577	1091	364	-		UDP-N-acetylenolpyruvoylglucosamine reductase MurB	4113577	12.9966	2.08597	4
MAB_4068	4114118	4114633	515	172	+		Hypothetical protein	4114117	20.8928	2.36268	5
MAB_4070c	4115748	4117076	1328	443	-		Hypothetical protein	4117076	10.8843	2.72788	2
MAB_4075	4121105	4121899	794	265	+		Hypothetical protein	4121105	3.60473	0.403556	0
MAB_4076	4121909	4122697	788	263	+		Putative nitrilase/cyanide hydratase	4121909	22.6576	15.0858	11
MAB_4077	4122713	4123654	941	314	+		Hypothetical protein	4122713	63.7414	9.46815	4
MAB_4079	4124386	4125210	824	275	+		Hypothetical carboxyvinyl-carboxyphosphonate phosphorylmutase	4124386	4.13529	3.81104	3
MAB_4082c	4126425	4126703	278	93	-		Hypothetical protein	4126703	49.8903	99.698	0
MAB_4084c	4127430	4127849	419	140	-		Possible transcriptional regulator	4127849	40.6145	9.70121	14
MAB_4096c	4140686	4141486	800	267	-		Hypothetical protein	4141486	37.3105	4.56608	9
MAB_4097c	4141888	4142691	803	268	-		Hypothetical protein	4142691	83.8477	13.1683	0
MAB_4105c	4164729	4165517	788	263	-		Methyltransferase MtfD	4165517	296.279	40.2559	27
MAB_4121c	4185466	4185885	419	140	-		Putative transcriptional regulator, MerR family	4185885	14.2963	9.7776	3
MAB_4126c	4191441	4191941	500	167	-		Carbonic anhydrase-related protein	4191941	29.9623	7.3643	0
MAB_4127c	4192019	4193416	1397	466	-		Probable dihydrolipoamide dehydrogenase	4193416	123.97	81.5608	27
MAB_4131	4196723	4197160	437	146	+		Hypothetical protein	4196723	64.4936	77.0572	3
MAB_4136c	4201099	4202628	1529	510	-		Putative aldehyde dehydrogenase	4202628	24.4388	14.8671	0
MAB_4137c	4202671	4203204	533	178	-		Hypothetical protein	4203204	25.8107	26.4953	0
MAB_4160	4224806	4226308	1502	501	+		Possible fatty-acid-CoA synthetase FadD	4224806	5.08451	0.533645	2
MAB_4161	4226403	4227263	860	287	+		Hypothetical protein	4226403	1.26796	0.0372622	0
MAB_4165	4231042	4231668	626	209	+		Conserved hypothetical protein (peptidase?)	4231042	8.70588	0.921035	2
MAB_4166c	4231665	4232696	1031	344	-		Putative luciferase-like protein	4232696	7.00836	15.575	8
MAB_4172c	4237998	4238519	521	174	-		Possible siderophore-binding protein	4238519	26.1426	33.1276	1
MAB_4175c	4240367	4240798	431	144	-		D-tyrosyl-tRNA(Tyr) deacylase	4240800	12.0038	3.11915	0
MAB_4185c	4251216	4251680	464	155	-		Putative tuberculin related peptide	4251683	150.551	67.2013	3
MAB_4187	4252264	4252857	593	198	+		Peptide deformylase	4252264	70.5297	27.9779	9
MAB_4189	4253777	4254577	800	267	+		Probable exodeoxyribonuclease III protein XthA	4253777	36.6291	88.6381	11
MAB_4191	4255985	4256623	638	213	+		Hypothetical protein	4255985	20.2882	5.72368	0
MAB_4194c	4257742	4259058	1316	439	-		Hypothetical protein	4259058	10.2582	1.12058	3
MAB_4198	4263609	4264241	632	211	+		Hypothetical protein	4263609	33.8467	1.62188	5
MAB_4201c	4266444	4267061	617	206	-		Putative transcriptional regulator, TetR family	4267064	12.1449	5.29521	0
MAB_4215c	4283790	4284764	974	325	-		Putative ABC transporter, ATP-binding protein	4284764	22.3942	12.8331	7
MAB_4220c	4287687	4288109	422	141	-		Hypothetical protein	4288109	68.071	26.1668	0
MAB_4221c	4288120	4288668	548	183	-		Possible mutator protein MutT3 (MutT/nudix family)	4288668	20.1341	1.87003	0
MAB_4228c	4299541	4299723	182	61	-		Hypothetical protein	4299723	46.9796	0.876577	0
MAB_4231	4301249	4301980	731	244	+		Beta-lactamase-like protein	4301249	33.3704	35.9397	4
MAB_4241c	4312165	4312638	473	158	-		Hypothetical protein	4312638	18.7135	3.24888	0
MAB_4251	4322586	4323350	764	255	+		Conserved hypothetical protein (peptidase?)	4322586	7.31379	3.35506	1
MAB_4255	4326005	4326712	707	236	+		Hypothetical protein	4326005	26.4063	3.57985	3
MAB_4257c	4327238	4328335	1097	366	-		Conserved hypothetical protein (glycoside hydrolase?)	4328335	15.9084	12.389	11
MAB_4261c	4330550	4331341	791	264	-		Putative short chain dehydrogenase/reductase	4331341	17.9196	7.17001	2
MAB_4264c	4334727	4335458	731	244	-		Hypothetical protein	4335462	196.121	60.8783	11
MAB_4266c	4338315	4339232	917	306	-		Hypothetical protein	4339232	20.8116	2.41145	1
MAB_4277	4349039	4349974	935	312	+		Luciferase-like monooxygenase superfamily	4349039	67.5033	26.8042	19
MAB_4279	4350493	4351002	509	170	+		Hypothetical protein	4350493	180.347	106.313	0
MAB_4281c	4352133	4352789	656	219	-		Hypothetical protein	4352789	55.0428	43.9978	0
MAB_4290c	4362045	4362641	596	199	-		Hypothetical protein	4362641	23.7727	39.875	0
MAB_4294	4370226	4371509	1283	428	+		Probable aspartate aminotransferase AspC	4370226	59.6236	15.4917	15
MAB_4297c	4374813	4375382	569	190	-		Deoxycytidine triphosphate deaminase Dcd	4375382	75.8935	9.51225	5
MAB_4299c	4376142	4376798	656	219	-		Hypothetical protein	4376798	74.5674	18.9469	0
MAB_4300	4376894	4377793	899	300	+		Putative hydrolase, alpha/beta fold	4376894	8.64276	4.66982	19
MAB_4307	4383147	4385654	2507	836	+		Possible arylsulfatase AtsA	4383147	111.272	30.6628	3
MAB_4318	4397026	4397319	293	98	+		Hypothetical protein	4397023	56.164	20.2972	2
MAB_4324c	4403725	4404783	1058	353	-		Putative acetyltransferase, GNAT	4404783	19.9736	35.2032	4
MAB_4326c	4405995	4406405	410	137	-		Hypothetical protein	4406405	38.5156	20.2956	0
MAB_4328c	4407850	4408752	902	301	-		Hypothetical protein	4408752	11.9388	41.4624	14
MAB_4330	4409845	4410444	599	200	+		Putative TetR-family transcriptional regulator	4409845	10.2348	1.28331	0
MAB_4340c	4419625	4421295	1670	557	-		Probable fatty-acid-CoA synthetase FadD	4421295	35.7699	17.2989	19
MAB_4341	4421405	4422634	1229	410	+		Hypothetical protein	4421405	13.4246	2.47793	4
MAB_4346c	4428459	4429952	1493	498	-		Methylmalonate-semialdehyde dehydrogenasE (MmsA)	4429952	8.58613	2.85609	0
MAB_4352c	4436178	4436777	599	200	-		Putative transcriptional regulator, TetR family	4436777	2.27441	8.60887	7
MAB_4360c	4445021	4445596	575	192	-		Possible transcriptional TetR regulatory protein	4445596	9.95054	5.84842	5
MAB_4379c	4464697	4465230	533	178	-		MaoC-like dehydratase	4465228	3.06662	1.08144	0
MAB_4381c	4466096	4466968	872	291	-		Putative transcriptional regulator, LysR family	4466968	30.1692	2.7195	3
MAB_4384	4470543	4471208	665	222	+		Putative transcriptional regulator, TetR family	4470543	13.9333	2.45679	0
MAB_4390	4475106	4476098	992	331	+		Putative ABC transporter, periplasmic substrate-binding	4475106	62.5291	7.68952	10
MAB_4392	4476501	4477214	713	238	+		Hypothetical protein	4476501	22.7441	14.963	0
MAB_4393	4477254	4477889	635	212	+		Hypothetical protein	4477254	113.077	47.1152	5
MAB_4398c	4480005	4480673	668	223	-		Hypothetical protein	4480673	19.3784	4.98745	0
MAB_4409	4488134	4489072	938	313	+		Probable hydrogen peroxide-inducible genes activator	4488134	2.03462	3.89503	1
MAB_4410c	4489069	4489824	755	252	-		PEP phosphonomutase and related enzymes	4489824	14.0797	8.02068	11
MAB_4418	4496402	4497862	1460	487	+		Succinate-semialdehyde dehydrogenase	4496402	7.09878	4.45777	23
MAB_4425	4503548	4503703	155	52	+		Hypothetical protein	4503548	110.221	209.566	0
MAB_4426	4503783	4504049	266	89	+		Putative transcription regulator, ArsR family	4503783	26.0663	48.6648	0
MAB_4431	4506303	4507100	797	266	+		Enoyl-CoA hydratase/isomerase family	4506303	66.6932	54.2753	5
MAB_4438	4513850	4514803	953	318	+		Hypothetical protein	4513850	11.5866	18.6645	5
MAB_4439	4514838	4515521	683	228	+		Hypothetical protein	4514838	6.1848	0.328332	0
MAB_4440c	4515525	4515974	449	150	-		Hypothetical protein	4515974	15.466	2.13885	0
MAB_4452	4527914	4528654	740	247	+		Putative transcriptional regulator, MerR family	4527913	10.8656	1.47208	3
MAB_4459c	4535518	4536744	1226	409	-		RNA polymerase sigma-70 factor, ECF subfamily	4536744	2.89167	0.366062	0
MAB_4460	4536836	4537432	596	199	+		Hypothetical protein	4536836	17.601	0.537399	0
MAB_4461	4537442	4538032	590	197	+		Hypothetical protein	4537442	48.49	19.2714	0
MAB_4469c	4542160	4543836	1676	559	-		Sulfatase family protein	4543836	31.4105	20.6232	1
MAB_4473c	4549549	4550727	1178	393	-		Probable acyltransferase	4550727	7.75499	0.408177	0
MAB_4480c	4557935	4559164	1229	410	-		Putative glycosyl transferase	4559165	15.9763	7.64247	0
MAB_4485	4563943	4565289	1346	449	+		Putative transporter	4563943	26.7458	1.54816	0
MAB_4486	4565305	4566216	911	304	+		3-hydroxyisobutyrate dehydrogenase	4565305	54.915	24.7304	1
MAB_4496c	4572972	4573805	833	278	-		Luciferase-like monooxygenase	4573805	43.0338	23.1196	10
MAB_4506	4584451	4585248	797	266	+		tRNA (guanine-N(7)-)-methyltransferase	4584451	38.1348	20.6246	10
MAB_4521c	4603019	4604218	1199	400	-		Hypothetical protein	4604218	57.2014	4.51832	1
MAB_4522c	4604279	4605151	872	291	-		Possible epoxide hydrolase EphF	4605151	23.4475	25.9455	13
MAB_4524	4606876	4608087	1211	404	+		Hypothetical protein	4606876	26.6849	2.22356	0
MAB_4526	4608713	4609105	392	131	+		Hypothetical protein	4608713	21.1815	14.1229	0
MAB_4531	4613883	4614332	449	150	+		Hypothetical protein	4613883	89.4601	64.1655	1
MAB_4532c	4614329	4615564	1235	412	-		Hypothetical protein	4615566	33.7849	96.4039	9
MAB_4535c	4616768	4617325	557	186	-		Hypothetical protein	4617325	23.9669	1.26491	0
MAB_4536	4617362	4619344	1982	661	+		Probable zinc metalloprotease	4617362	30.2108	15.7097	7
MAB_4543c	4626346	4626975	629	210	-		Hypothetical protein	4626975	114.804	87.8965	12
MAB_4544c	4627048	4628421	1373	458	-		Hypothetical protein	4628421	34.9604	18.3764	3
MAB_4545	4628544	4630280	1736	579	+		Dihydroxy-acid dehydratase (IlvD)	4628544	59.5511	25.415	32
MAB_4546c	4630277	4630993	716	239	-		Putative TetR-family transcriptional regulator	4630993	8.75505	1.70034	0
MAB_4548	4632845	4633489	644	215	+		Probable O-methyltransferase	4632845	43.584	18.0061	23
MAB_4550c	4633989	4634741	752	251	-		Hypothetical protein	4634741	33.1647	54.6216	0
MAB_4553	4637495	4638460	965	322	+		Probable alternative RNA polymerase sigma factor SigG	4637495	43.6517	9.13328	12
MAB_4559	4642597	4644144	1547	516	+		Putative long-chain-fatty-acid CoA ligase	4642597	55.0971	18.9429	9
MAB_4561	4645689	4646435	746	249	+		Conserved hypothetical protein (pirin?)	4645689	17.1723	7.00065	2
MAB_4569c	4655119	4656711	1592	531	-		Probable fatty-acid-CoA ligase FadD	4656708	20.988	7.04894	6
MAB_4572c	4658324	4658806	482	161	-		Hypothetical protein	4658806	117.535	72.5349	9
MAB_4574c	4659743	4660429	686	229	-		Probable transcriptional regulator, TetR family	4660430	53.831	33.6705	2
MAB_4576c	4661765	4662151	386	129	-		Hypothetical protein	4662151	3.87884	0.829011	0
MAB_4580c	4665234	4666259	1025	342	-		Conserved hypothetical protein (putative glutathione S-transferase)	4666259	26.3353	24.9532	16
MAB_4589c	4673627	4674721	1094	365	-		Putative phosphotransferase	4674721	31.5302	31.9948	3
MAB_4590	4674836	4676119	1283	428	+		Xanthosine permease	4674834	4.35751	0.274852	0
MAB_4591	4676116	4676946	830	277	+		Putative phosphotyrosine protein phosphatase	4676116	24.3042	17.0645	3
MAB_4609c	4695117	4696298	1181	394	-		Putative acyl-CoA dehydrogenase FadE	4696298	42.2555	19.7056	8
MAB_4612	4697924	4698301	377	126	+		Hypothetical protein	4697924	22.0221	4.15887	0
MAB_4613	4698348	4699025	677	226	+		Similarity with UbiE/COQ5 methyltransferase	4698348	35.0219	5.58372	10
MAB_4616c	4700619	4702040	1421	474	-		Probable transcriptional regulator protein	4702040	4.79833	1.28602	0
MAB_4621c	4706693	4707223	530	177	-		Putative acetyltransferase	4707223	43.1752	13.3527	1
MAB_4627	4713801	4714133	332	111	+		Hypothetical protein	4713801	58.1921	89.9858	0
MAB_4637	4722090	4723154	1064	355	+		Galactose-1-phosphate uridylyltransferase GalT	4722090	9.48205	0.78324	0
MAB_4641	4727820	4728662	842	281	+		Putative DNA-binding protein	4727820	15.3786	3.84384	0
MAB_4644c	4731557	4732222	665	222	-		Putative transcriptional regulator, GntR family	4732222	8.19607	9.24908	2
MAB_4648	4734297	4734935	638	213	+		Putative TetR-family transcriptional regulator	4734297	15.8034	5.92451	2
MAB_4651c	4736538	4737737	1199	400	-		Putative L-carnitine dehydratase	4737737	15.1248	6.63043	6
MAB_4660	4743561	4743989	428	143	+		Hypothetical protein	4743561	13.0421	1.79484	0
MAB_4662c	4744725	4745342	617	206	-		Hypothetical protein	4745342	3.53306	14.8993	2
MAB_4667	4748235	4749143	908	303	+		Putative amidohydrolase	4748235	10.659	3.10592	2
MAB_4676	4755767	4757332	1565	522	+		Putative carboxyl transferase/pyruvate carboxylase	4755767	6.79709	3.68767	0
MAB_4680c	4759535	4760311	776	259	-		Putative short-chain dehydrogenase/reductase	4760311	1.7563	1.28001	0
MAB_4687	4764892	4765554	662	221	+		Putative transcriptional regulator, TetR family	4764892	2.88161	2.75824	5
MAB_4697	4805216	4806004	788	263	+		Hypothetical protein	4805214	75.2371	2.52108	1
MAB_4712	4822859	4823761	902	301	+		Putative transcriptional regulator, AraC	4822857	27.5045	1.31457	4
MAB_4715c	4827990	4828697	707	236	-		Hypothetical protein	4828697	80.7608	20.3916	16
MAB_4719c	4833511	4833711	200	67	-		Hypothetical protein	4833711	44.1303	21.3885	1
MAB_4720c	4834037	4834615	578	193	-		Hypothetical protein	4834615	21.6835	29.4784	0
MAB_4727c	4840067	4840762	695	232	-		Hypothetical protein	4840762	21.1755	3.91815	0
MAB_4729c	4841675	4842685	1010	337	-		Putative Na+-dependent transporter	4842685	5.12923	12.9156	0
MAB_4735	4846895	4847386	491	164	+		Putative starvation-induced DNA protecting protein/Ferritin and Dps	4846895	3.88314	3.19523	6
MAB_4736	4847445	4848095	650	217	+		Conserved hypothetical protein (serine/threonine-protein kinase PknE?)	4847445	23.4778	8.37798	1
MAB_4743c	4855064	4856233	1169	390	-		Putative dehydrogenase/reductase	4856238	5.01537	7.34887	0
MAB_4748c	4860726	4861157	431	144	-		Conserved hypothetical protein (pyridoxamine 5'-phosphate oxidase?)	4861157	9.16082	8.54054	0
MAB_4751	4862725	4863663	938	313	+		Conserved hypothetical protein (patatin-like)	4862724	9.44643	4.61253	12
MAB_4752	4863796	4865133	1337	446	+		Hypothetical protein	4863796	3.05974	2.5177	0
MAB_4754	4865934	4866893	959	320	+		Putative transcription regulator, AraC family	4865934	3.12731	0.568132	0
MAB_4755c	4866890	4867513	623	208	-		Conserved hypothetical protein (beta-lactamase?)	4867513	28.2114	10.2829	8
MAB_4758	4869689	4870534	845	282	+		Hypothetical patatin-like protein	4869689	8.06528	0.834303	0
MAB_4759	4870556	4870798	242	81	+		Probable nitroreductase	4870556	17.4091	3.16867	0
MAB_4771	4883341	4884342	1001	334	+		Putative adenylate cyclase	4883341	6.40103	0.928542	0
MAB_4772	4884372	4884938	566	189	+		Putative regulatory protein, TetR	4884372	8.66442	1.358	1
MAB_4781c	4890808	4892466	1658	553	-		Putative ABC transporter, ATP-binding protein	4892466	4.68866	2.01121	1
MAB_4782	4892541	4893338	797	266	+		Hypothetical protein	4892541	36.0827	7.23671	1
MAB_4792	4900265	4900885	620	207	+		Putative transcriptional regulator	4900265	20.4367	21.4402	0
MAB_4814	4922237	4927093	4856	1619	+		Hypothetical protein	4922237	17.1108	7.8539	0
MAB_4818	4931557	4931898	341	114	+		Hypothetical protein	4931557	11.5716	7.50473	2
MAB_4821c	4933226	4933555	329	110	-		Hypothetical protein	4933555	19.0223	13.8053	0
MAB_4825c	4937187	4937840	653	218	-		Hypothetical protein	4937840	6.67717	0.686786	0
MAB_4841	4953854	4954210	356	119	+		Putative transcriptional regulator, ArsR family	4953854	8.02733	4.58325	0
MAB_4844c	4955406	4956116	710	237	-		Putative regulatory protein, ArsR family	4956117	14.9708	4.73796	2
MAB_4854c	4965878	4966267	389	130	-		Putative transcriptional regulator, ArsR family	4966267	2.44936	6.66334	0
MAB_4862	4970985	4971368	383	128	+		Putative transcriptional regulator, ArsR family	4970985	8.88441	12.3652	0
MAB_4889	4995789	4996253	464	155	+		GCN5-related N-acetyltransferase	4995789	25.5321	3.93272	0
MAB_4902c	5011324	5011746	422	141	-		Hypothetical protein	5011746	89.3634	74.708	2
MAB_4905	5013174	5014040	866	289	+		Hypothetical protein	5013174	17.3138	5.84668	8
MAB_4919	5027036	5027509	473	158	+		Putative transcriptional regulator, AsnC family	5027036	4.0306	12.7248	3
MAB_4920c	5027513	5028853	1340	447	-		Hypothetical protein	5028853	11.3975	4.35426	0
MAB_4921c	5028890	5030053	1163	388	-		Hypothetical protein	5030054	6.91702	1.13006	0
MAB_4922	5030119	5030784	665	222	+		Putative short-chain dehydrogenase/reductase	5030119	18.6461	6.06971	4
MAB_4923c	5030781	5033636	2855	952	-		Leucyl-tRNA synthetase	5033636	54.9012	22.085	29
MAB_4925	5034855	5035250	395	132	+		Hypothetical protein	5034855	130.606	24.1431	0
MAB_4934c	5043171	5044607	1436	479	-		Poly(A) polymerase PcnA	5044609	20.5124	79.191	13
MAB_4935	5044671	5045486	815	272	+		MutT/NUDIX family protein	5044671	75.2562	46.9053	3
MAB_4946	5058687	5059328	641	214	+		Putative transcriptional regulator, TetR	5058687	32.9471	6.24664	4

## Sheet: ncRNAs
Locus IDa	Start	End	Length (bp)	Strand	Rfam ID	Rfam accession	Rfam E-value	TSS position	RNAseq (RPKM)	Ribosome profiling (RPKM)	New ncRNAsb	Conservedc	Notes
ncMab0225c	236061	236123	62	-	AS-MAB_0205			236133	21.661	39.7215	√		Mab complex only
ncMab0304	306563	306658	95	+	Bacteria_small_SRP	RF00169	4e-16	306563	1793.94	489.596		√
ncMab10430c	431954	432221	267	-	mpr4				68793.4	153.111		√
ncMab10431	433380	433455	75	+	6C	RF01066	2.5e-12	433363	10836.4	865.39		√
ncMab10511	513238	513350	112	+	SAM-IV	RF00634	2.4e-21	513237	31.3989	0.851754		√
ncMab10528c	530148	530203	55	-	MAB_0529			530243	58.4848	53.8532	√		Mab complex only
ncMab0549c	552467	552689	222	-	Cobalamin	RF00174	9.7e-32		246.615	0.143869		√
ncMab10731	736032	736196	164	+	Ms_IGR-5	RF02471	4.6e-18	736030	70.3	3736.57		√
ncMab0754	756161	756228	67	+	ASdes	RF01781	3.4e-22	755943	6.0205	0.471805		√
ncMab10869c	867721	867926	205	-	ydaO-yuaA	RF00379	8.4e-17	867930	2364.95	51.5504		√
ncMab11066	1078487	1078664	177	+	MAB_1067			1078472	17.6331	33.8851	√		Mab complex and M. chelonae
ncMab1237c	1250059	1250126	67	-	ASdes	RF01781	4.5e-12	1250328	4.01367	0		√
ncMabr5052	1466702	1466809	107	+	PK-G12rRNA	RF01118	5.4e-31		452266	1392.03		√
ncMab1913	1909668	1910072	404	+	RNaseP_bact_a	RF00010	1.3e-42	1909663	31840.7	72.7209		√
ncMab1997c	1994552	1994665	113	-	mraW	RF01746	4.7e-17	1994849	2.39412	0		√
ncMab11997	1994561	1994664	103	+	mraW	RF01746	4.3e-17		519.615	39.4864		√
ncMab2157c	2171497	2171564	67	-	ASdes	RF01781	1.1e-16	2171752	2.00683	0		√
ncMab2407	2461589	2461668	79	+	Glycine	RF00504	9.2e-10	2461576	823.905	2.00517		√
ncMab12438	2498027	2498099	72	+	crcB	RF01734	1.3e-05		100.946	0		√
ncMab2550	2597275	2597342	67	+	ASdes	RF01781	3.4e-22	2597063	2.00683	0		√
ncMab12717c	2766928	2767096	168	-	ykoK	RF00380	2.5e-32	2767100	272.122	5.31548		√
ncMab12832c	2884569	2884639	70	-	PyrR	RF00515		2884648	436.302	39.3126		√
ncMab13106c	3152231	3152292	61	-	Actino-pnp	RF01688	9.7e-11	3152320	730.746	1.03493		√
ncMab3354c	3402597	3402664	67	-	ASdes	RF01781	3e-21		14.0478	0		√
ncMab13424c	3470899	3470985	86	-	candidate #1938			3470992	360.769	918.599	√	√
ncMab3464c	3507326	3507401	75	-	MAB_3463 3’UTR				39.5029	41.3698	√		Mab complex and M. chelonae
ncMab13466	3508736	3508862	126	+	(MAB_3467) 3' UTR sRNA				4.2981	0.25262	√		Mab complex only
ncMab13471c	3513404	3513772	368	-	tmRNA	RF00023	2.7e-37	3513798	79734.9	3581.01		√
ncMab13547	3592422	3592501	79	+	(MAB_3547) 3' UTR sRNA			3592410	13.6465	75.7955			Mab complex only
ncMab13686	3741892	3742006	114	+	SAM-IV	RF00634	1.3e-18	3741892	328.702	3.34776		√
ncMab4196	4261024	4261129	105	+	TPP	RF00059	9.4e-12	4261008	360.473	19.6734		√
ncMab4218c	4286819	4286934	115	-	TPP	RF00059	3.7e-12		38.8218	28.2107		√
ncMab4403	4484622	4484689	67	+	ASdes	RF01781	2.8e-19	4484413	0	0		√
ncMab14441	4517540	4517597	57	-	F6	RF01791	2.6e-12	4517612	30.5869	382.227		√
ncMab14623c	4710696	4710910	214	-	Cobalamin	RF00174	8.3e-31	4710949	937.48	2.98444		√
ncMab14716c	4831017	4831187	170	-	ykoK	RF00380	1.2e-33	4831188	83.7941	3.75237		√
a Annotation according to Lamichhane, et al. (2013) Tuberculosis 93(1):26-9. doi: 10.1016/j.tube.2012.11.010.
b Compared to genome-wide search against Rfam database (October 2014)
c Conservation judged by BLASTn search of the nt database and >1 hit present in another species outside M.abscessus complex (M. abscessus sensu stricto, M. bolletii, M. massiliense)

## Sheet:  tRNA and rRNA
Locus ID	Start	End	Length (bp)	Strand	Gene ID	Gene Product	Feature Type	TSS position	RNAseq (RPKM)	Ribosome prolifing (RPKM)
MAB_t5001	21909	21985	77	+	tRNA-Ile (GAT)		tRNA	21901	3239.71	2203.71
MAB_t5002	22112	22187	76	+	tRNA-Ala (TGC)		tRNA	21901	233.426	220.358
MAB_t5003	39915	40000	86	+	tRNA-Leu (CAG)		tRNA	39908	634.719	1540.72
MAB_t5004	219060	219146	87	+	tRNA-Ser (TGA)		tRNA	219060	1888.54	38.3518
MAB_t5005	233341	233429	89	+	tRNA-Ser (GCT)		tRNA	233287	864.787	6275.6
MAB_t5006	233478	233553	76	+	tRNA-Arg (ACG)		tRNA	233474	360.913	6508.57
MAB_t5007	270327	270417	91	+	tRNA-Ser (CGA)		tRNA	270327	2319.9	2771.81
MAB_t5008c	282787	282875	89	-	tRNA-Ser (GGA)		tRNA	282875	2595.89	576.047
MAB_t5009c	406553	406626	74	-	tRNA-Pro (CGG)		tRNA	406636	193.632	1728.57
MAB_t5010	490891	490966	76	+	tRNA-Thr (CGT)		tRNA		32.3206	1415.86
MAB_t5011	674808	674882	75	+	tRNA-Thr (TGT)		tRNA	674800	76.4202	690.848
MAB_t5012c	779016	779091	76	-	tRNA-Lys (TTT)		tRNA	779093	66.4367	1310.33
MAB_t5013	779231	779303	73	+	tRNA-Glu (TTC)		tRNA	779182	1581.49	26599.2
MAB_t5014	779333	779409	77	+	tRNA-Asp (GTC)		tRNA	779182	2438.64	4266.17
MAB_t5015	779446	779522	77	+	tRNA-Phe (GAA)		tRNA	779182	31.9008	335.41
MAB_t5016c	1031175	1031247	73	-	tRNA-Arg (CCT)		tRNA	1031289	373.876	128.77
MAB_t5017	1102677	1102752	76	+	tRNA-Ala (CGC)		tRNA	1102672	6684.97	675.848
MAB_t5018c	1164652	1164723	72	-	tRNA-Gln (TTG)		tRNA	1164732	104.244	4822.21
MAB_t5019	1191270	1191343	74	+	tRNA-Leu (TAA)		tRNA	1191263	82.9852	33.3834
MAB_t5020c	1436630	1436702	73	-	tRNA-Arg (CCG)		tRNA	1436710	42.9957	483.438
MAB_r5051	1462398	1463901	1504	+	rrs	16S ribosomal RNA	rRNA	1462388	153823	47919.4
MAB_r5052	1464208	1467319	3112	+	rrl	23S ribosomal RNA	rRNA		135769	135988
MAB_r5053	1467403	1467518	116	+	rrf	5S ribosomal RNA	rRNA		187912	193556
MAB_t5021	1498379	1498465	87	+	tRNA-Leu (TAG)		tRNA	1498376	73.7223	577.858
MAB_t5022c	1550158	1550233	76	-	tRNA-Lys (CTT)		tRNA	1550245	2614.37	5096.93
MAB_t5023c	1553091	1553166	76	-	tRNA-His (GTG)		tRNA	1553187	1477.77	90069.3
MAB_t5024c	1582499	1582572	74	-	tRNA-Arg (TCT)		tRNA	1582586	57.1676	253.193
MAB_t5025c	1609289	1609362	74	-	tRNA-Gly (TCC)		tRNA	1609387	86.6735	10981
MAB_t5026	1609541	1609614	74	+	tRNA-Pro (TGG)		tRNA	1609498	116.179	946.874
MAB_t5027	1739346	1739421	76	+	tRNA-Asn (GTT)		tRNA	1739307	387.847	194864
MAB_t5028	1816128	1816201	74	+	tRNA-Met (CAT)		tRNA	1816046	49.7911	42.4879
MAB_t5029	1885724	1885798	75	+	tRNA-Val (TAC)		tRNA	1885694	926.14	693.843
MAB_t5030c	2089030	2089109	80	-	tRNA-Lys (CTT)		tRNA	2089359	3.41162	1.60414
MAB_t5031c	2102927	2103012	86	-	tRNA-Leu (GAG)		tRNA	2103092	517.296	24409.4
MAB_t5032	2380212	2380285	74	+	tRNA-Cys (GCA)		tRNA		38.7264	2.6013
MAB_t5033	2431252	2431328	77	+	tRNA-Pro (GGG)		tRNA	2431234	203.811	80038.5
MAB_t5034	2668698	2668774	77	+	tRNA-Leu (CAA)		tRNA	2668624	462.562	237.079
MAB_t5035c	2975227	2975298	72	-	tRNA-Val (CAC)		tRNA		6595.79	5560.56
MAB_t5036	2975446	2975521	76	+	tRNA-Gly (GCC)		tRNA	2975416	1926.66	11276.2
MAB_t5037	2975544	2975617	74	+	tRNA-Cys (GCA)		tRNA	2975416	298.747	167.35
MAB_t5038	2975628	2975702	75	+	tRNA-Val (GAC)		tRNA	2975416	1029.85	4350.85
MAB_t5039c	3335738	3335813	76	-	tRNA-Glu (CTC)		tRNA	3335847	1989.51	7277.29
MAB_t5040c	3335910	3335981	72	-	tRNA-Gln (CTG)		tRNA	3336032	430.243	1130.03
MAB_t5041c	3491834	3491909	76	-	tRNA-Ala (GGC)		tRNA	3491926	1616.03	2115.77
MAB_t5042c	3537996	3538072	77	-	tRNA-Met (CAT)		tRNA	3538080	6259.65	1483.72
MAB_t5043c	3948844	3948919	76	-	tRNA-Trp (CCA)		tRNA		730.804	16494.3
MAB_t5044c	3950749	3950825	77	-	tRNA-Met (CAT)		tRNA		6568.02	3445.35
MAB_t5045c	3950864	3950936	73	-	tRNA-Thr (GGT)		tRNA		624.372	8802.98
MAB_t5046c	3965419	3965501	83	-	tRNA-Tyr (GTA)		tRNA	3965510	198.942	767.666
MAB_t5047	4394540	4394613	74	+	tRNA-Gly (CCC)		tRNA	4394410	186.256	694.114
