# Supplementary material for: Functional characterization of the Mycobacterium abscessus genome coupled with condition specific transcriptomics reveals conserved molecular strategies for host adaptation and persistence
Source: BMC Genomics. 2016 Aug 5;17:553. doi: 10.1186/s12864-016-2868-y (PMC4974804; doi:10.1186/s12864-016-2868-y)
Supplement: Additional file 5: Dataset S3. — List of differentially expressed genes (including new CDS) in four experimental conditions: hypoxia, exposure to erythromycin, exposure to kanamycin and growth in artificial sputum medium. (XLSX 99 kb) [file 12864_2016_2868_MOESM5_ESM.xlsx]

## Sheet: Summary
Condition	No. DE genes
	CDS	Novel CDS	ncRNA
Erythromycin	279	7	1	287
Hypoxia	49	5	1	55
Kanamycin	61	8	4	73
Sputum	1081	32	3	1116

## Sheet: Erythromycin
Gene	Synonym	logFC	FDR	Function	Classification
MAB_4837c	-	4.31468	2.22e-50	Possible phosphotransferase	Annotated CDS
MAB_0357c	-	4.663	8.7e-49	hypothetical protein	Annotated CDS
MAB_0356c	-	4.32393	2.55e-44	hypothetical protein	Annotated CDS
MAB_0801	-	3.51277	2.81e-40	Hypothetical protein	Annotated CDS
MAB_4324c	-	3.81546	2.81e-38	Putative acetyltransferase, GNAT	Annotated CDS
MAB_1344c	-	3.40325	5e-37	Putative DTDP-glucose-4,6-dehydratase-related protein	Annotated CDS
MAB_4532c	-	3.76147	1.71e-36	hypothetical protein	Annotated CDS
MAB_2903	-	3.30901	3.31e-36	Hypothetical protein	Annotated CDS
MAB_2956	-	3.54257	4.63e-33	hypothetical protein	Annotated CDS
MAB_5038c	N/A	4.59989	1.23e-32	Novel peptide	Novel CDS
MAB_3786c	-	3.91328	1.24e-31	Hypothetical protein	Annotated CDS
MAB_0163c	-	3.37492	1.3e-31	Probable phosphotransferase	Annotated CDS
MAB_0162c	-	3.05239	3.65e-31	hypothetical protein	Annotated CDS
MAB_0800	-	3.45883	7.16e-31	Hypothetical protein	Annotated CDS
MAB_0766	-	4.1507	8.13e-31	Hypothetical conserved integral membrane protein	Annotated CDS
MAB_1340	-	2.66011	3.24e-30	hypothetical protein	Annotated CDS
MAB_1409c	-	3.1075	9.3e-30	Putative drug antiporter protein precursor	Annotated CDS
MAB_0404c	-	3.12119	1.74e-29	Putative acetyltransferase	Annotated CDS
MAB_1341	-	2.7206	1.83e-29	hypothetical protein	Annotated CDS
MAB_4294	-	2.88963	2.75e-29	Probable aspartate aminotransferase AspC	Annotated CDS
MAB_4053c	-	2.78593	4.76e-28	Putative short chain dehydrogenase/reductase	Annotated CDS
MAB_2355c	-	2.94856	1.04e-27	Putative ABC transporter ATP-binding protein	Annotated CDS
MAB_1125c	-	3.6921	1.54e-27	Hypothetical acetyltransferase, GNAT family	Annotated CDS
MAB_4054c	-	2.71762	2.46e-26	Conserved hypothetical protein (pyridoxamine 5'-phosphate oxidase?)	Annotated CDS
MAB_3508c	-	4.51282	7.35e-24	Putative transcriptional regulator	Annotated CDS
MAB_3309c	-	2.56096	2.19e-23	hypothetical protein	Annotated CDS
MAB_3785c	-	2.77233	2.61e-23	Probable conserved lipoprotein LppF	Annotated CDS
MAB_0734	-	2.69422	6.12e-22	hypothetical protein	Annotated CDS
MAB_2297	-	2.69857	1.74e-21	Probable methyltransferase	Annotated CDS
MAB_3408c	-	2.5095	2.53e-21	hypothetical protein	Annotated CDS
MAB_0677c	-	2.64185	4.36e-21	Conserved hypothetical protein (amino acid metabolite efflux pump?)	Annotated CDS
MAB_1395	-	2.46527	8.2e-21	Probable multidrug resistance transporter, Bcr/CflA family	Annotated CDS
MAB_2273	-	3.69752	1.89e-20	Putative MFS transporter	Annotated CDS
MAB_3042c	-	2.57059	2.85e-19	Probable GTP-binding protein HflX	Annotated CDS
MAB_2904	-	2.55287	3.39e-19	Probable pyridoxamine 5'-phosphate oxidase	Annotated CDS
MAB_3544	-	2.23171	4.7e-19	hypothetical protein	Annotated CDS
MAB_4921c	-	2.08598	4.99e-19	hypothetical protein	Annotated CDS
MAB_1846	-	2.03343	3.39e-16	Putative ABC transporter ATP-binding protein	Annotated CDS
MAB_3017	-	2.84989	4.09e-16	Conserved hypothetical protein (endoribonuclease?)	Annotated CDS
MAB_2989	-	2.14045	1.15e-15	Probable chloramphenicol acetyltransferase	Annotated CDS
MAB_1124c	-	2.84664	1.19e-15	Probable para-aminobenzoate synthase component I	Annotated CDS
MAB_3424c	-	1.96551	1.47e-15	hypothetical protein	Annotated CDS
MAB_4368c	-	2.03386	1.62e-15	Hypothetical rubredoxin/ferredoxin reductase	Annotated CDS
MAB_0159	-	2.45075	1.77e-15	Hypothetical 2-nitropropane dioxygenase	Annotated CDS
MAB_2177	-	1.95427	2.45e-15	Probable ABC transporter, periplasmic	Annotated CDS
MAB_1396	-	1.88743	5.25e-15	Probable drug resistance transporter, EmrB/QacA subfamily	Annotated CDS
MAB_0880	-	2.35607	6.08e-15	hypothetical protein	Annotated CDS
MAB_0857	-	1.82722	1.45e-14	Putative monooxygenase	Annotated CDS
MAB_1458	-	2.23973	2.34e-14	hypothetical protein	Annotated CDS
MAB_4395	-	1.99164	2.37e-14	Aminoglycoside 2'-N-acetyltransferase	Annotated CDS
MAB_0343	-	2.31145	2.54e-14	Aspartate kinase	Annotated CDS
MAB_0345	-	1.88089	1.27e-13	Hypothetical protein	Annotated CDS
MAB_2891c	-	1.95918	1.56e-13	Probable acyl-CoA thioesterase II (TesB2)	Annotated CDS
MAB_4792	-	1.98158	2.39e-13	Putative transcriptional regulator	Annotated CDS
MAB_1433	-	1.83757	2.83e-13	Arginyl-tRNA synthetase (ArgS)	Annotated CDS
MAB_1342	-	1.82716	4.41e-13	Probable fatty-acid-CoA ligase FadD	Annotated CDS
MAB_1408c	-	1.70814	4.84e-13	Putative short-chain dehydrogenase/reductase	Annotated CDS
MAB_3913	-	2.52093	5.5e-13	Putative translocator	Annotated CDS
MAB_0097	-	1.77491	6.23e-13	Conserved hypothetical protein (PHP domain protein)	Annotated CDS
MAB_1296	-	2.21109	6.24e-13	hypothetical protein	Annotated CDS
MAB_3683c	-	1.65273	6.79e-13	Tryptophanyl-tRNA synthetase (TrpS)	Annotated CDS
MAB_1397c	-	1.92203	7.35e-13	hypothetical protein	Annotated CDS
MAB_3509c	-	3.24112	9.61e-13	Hypothetical protein	Annotated CDS
MAB_1970	-	1.87025	2.43e-12	Anthranilate phosphoribosyltransferase TrpD	Annotated CDS
MAB_1950	-	1.9055	2.44e-12	Probable branched-chain amino acid aminotransferase (IlvE)	Annotated CDS
MAB_4620c	-	2.75082	2.81e-12	Hypothetical protein	Annotated CDS
MAB_2669c	-	1.81877	4.06e-12	Histidinol-phosphate aminotransferase (HisC)	Annotated CDS
MAB_0098	-	1.83997	5.17e-12	Putative TetR-family transcriptional regulator	Annotated CDS
MAB_2780c	-	2.12092	1.01e-11	Putative transporter	Annotated CDS
MAB_3542c	-	1.99594	1.11e-11	Conserved hypothetical protein (possible anti-sigma factor)	Annotated CDS
MAB_0881	-	1.95057	1.36e-11	Hypothetical tRNA/rRNA methyltransferase	Annotated CDS
MAB_2664c	-	1.66469	1.45e-11	Imidazole glycerol phosphate synthase, cyclase subunit HisF	Annotated CDS
MAB_2298	-	1.60311	1.95e-11	Dephospho-CoA kinase	Annotated CDS
MAB_2845	-	2.79204	2.04e-11	Probable trans-aconitate methyltransferase	Annotated CDS
MAB_0910	-	-1.73529	3.74e-11	Putative phenylacetic acid degradation protein PaaE/phenylacetate-CoA oxygenase/reductase, PaaK subunit	Annotated CDS
MAB_2846	-	1.61018	6.79e-11	Probable transcriptional regulator, TetR family	Annotated CDS
MAB_0274c	-	1.55144	9.88e-11	hypothetical protein	Annotated CDS
MAB_2667c	-	1.70466	1.25e-10	Imidazole glycerol phosphate synthase	Annotated CDS
MAB_2692c	-	2.07424	1.26e-10	hypothetical protein	Annotated CDS
MAB_4700c	-	-1.67305	1.65e-10	hypothetical protein	Annotated CDS
MAB_1117c	-	1.64052	1.83e-10	Hypothetical protein	Annotated CDS
MAB_4701	-	-1.64971	1.93e-10	hypothetical protein	Annotated CDS
MAB_2892c	-	1.8585	2.89e-10	Pyridoxal biosynthesis lyase PdxS	Annotated CDS
MAB_1201c	-	1.72337	3.17e-10	Hypothetical transcription elongation factor GreA	Annotated CDS
MAB_2691c	-	1.61782	3.54e-10	Probable threonine dehydratase biosynthetic	Annotated CDS
MAB_2663c	-	1.53725	4.16e-10	Phosphoribosyl-AMP cyclohydrolase	Annotated CDS
MAB_0344	-	1.85988	4.98e-10	Aspartate-semialdehyde dehydrogenase (Asd)	Annotated CDS
MAB_1531c	-	1.71791	5e-10	hypothetical protein	Annotated CDS
MAB_2957c	-	-1.61965	6.04e-10	Putative transcriptional regulator, TetR family	Annotated CDS
MAB_3543c	-	2.04274	8.8e-10	RNA polymerase sigma-E factor	Annotated CDS
MAB_4621c	-	1.60263	1e-09	Putative acetyltransferase	Annotated CDS
MAB_3310c	-	2.43513	1.16e-09	Oxygen-insensitive NAD(P)H nitroreductase	Annotated CDS
MAB_2396	-	1.48314	1.22e-09	Probable acetyltransferase	Annotated CDS
MAB_0115c	-	1.53454	1.86e-09	hypothetical protein	Annotated CDS
MAB_0032	-	1.7116	1.93e-09	Glutamine amidotransferase of anthranilate synthase component II (PabA)	Annotated CDS
MAB_4005c	-	1.57958	2.45e-09	Probable pyrroline-5-carboxylate reductase ProC	Annotated CDS
MAB_1434	-	1.6444	2.91e-09	Probable diaminopimelate decarboxylase	Annotated CDS
MAB_2132	-	1.51083	3.05e-09	Probable ATP phosphoribosyltransferase	Annotated CDS
MAB_1606	-	1.63424	7.13e-09	Probable nucleoside diphosphate kinase (NDK)	Annotated CDS
MAB_4741c	-	-1.64452	1.15e-08	Putative terminal quinol oxidase, subunit I	Annotated CDS
MAB_3464	-	1.7326	1.5e-08	Hypothetical protein	Annotated CDS
MAB_2668c	-	1.41741	2.29e-08	Imidazole glycerol-phosphate dehydratase	Annotated CDS
MAB_2890c	-	1.51134	2.44e-08	Glutamine amidotransferase subunit PdxT	Annotated CDS
MAB_2556c	-	1.60268	2.59e-08	hypothetical protein	Annotated CDS
MAB_2779c	-	1.44989	4.29e-08	Glyceraldehyde-3-phosphate dehydrogenase, type I	Annotated CDS
MAB_0908	-	-1.47798	4.79e-08	Putative phenylacetic acid degradation protein PaaC/phenylacetate-CoA oxygenase, PaaI subunit	Annotated CDS
MAB_5039c	N/A	5.15055	5.96e-08	Novel peptide	Novel CDS
MAB_0155	-	1.46843	6.94e-08	hypothetical protein	Annotated CDS
MAB_3668	-	1.42918	8.44e-08	hypothetical protein	Annotated CDS
MAB_1407c	-	1.47336	1.06e-07	Probable oxidoreductase	Annotated CDS
MAB_3818c	rplW	2.00658	1.82e-07	50S ribosomal protein L23	Annotated CDS
MAB_3807c	rplN	1.52392	1.86e-07	50S ribosomal protein L14	Annotated CDS
MAB_0882	-	1.75421	1.92e-07	hypothetical protein	Annotated CDS
MAB_3465	-	1.68327	1.94e-07	Putative sulfate transporter/antisigma-factor	Annotated CDS
MAB_0733	-	1.59527	2.11e-07	hypothetical protein	Annotated CDS
MAB_2486c	-	1.2842	2.53e-07	Glutamate synthase, large subunit	Annotated CDS
MAB_0911	-	-1.58538	2.63e-07	Putative phenylacetate-CoA ligase	Annotated CDS
MAB_1118c	-	1.46876	3.93e-07	Hypothetical protein	Annotated CDS
MAB_0909	-	-1.48669	4.33e-07	Putative phenylacetic acid degradation protein PaaD/phenylacetate-CoA oxygenase, PaaJ subunit	Annotated CDS
MAB_2665c	-	1.31879	6.46e-07	Inositol monophosphatase family protein	Annotated CDS
MAB_3804c	rpsN.2	1.33759	6.53e-07	30S ribosomal protein S14P/S29E	Annotated CDS
MAB_4657c	-	1.50355	7.56e-07	Putative short-chain dehydrogenase/reductase	Annotated CDS
MAB_2459	-	-1.49924	7.76e-07	hypothetical protein	Annotated CDS
MAB_2591c	-	-1.27115	7.82e-07	hypothetical protein	Annotated CDS
MAB_3805c	rplE	1.3661	9.43e-07	50S ribosomal protein L5	Annotated CDS
MAB_4052c	-	1.28167	1.03e-06	Putative lipase/esterase	Annotated CDS
MAB_2460	-	-1.28309	1.03e-06	hypothetical protein	Annotated CDS
MAB_3763	-	1.27836	1.16e-06	Probable cutinase cut2 precursor	Annotated CDS
MAB_3796c	rplR	1.41167	1.24e-06	50S ribosomal protein L18	Annotated CDS
MAB_2091	-	1.22982	1.24e-06	Hypothetical protein similar to Patatin	Annotated CDS
MAB_0903	-	-1.31802	1.39e-06	Putative enoyl-CoA hydratase/isomerase	Annotated CDS
MAB_1603	-	1.37876	1.65e-06	Valyl-tRNA synthetase	Annotated CDS
MAB_0768	-	1.1787	1.69e-06	hypothetical protein	Annotated CDS
MAB_2092	-	1.23086	2.27e-06	hypothetical protein	Annotated CDS
MAB_0838c	-	-1.22175	2.87e-06	hypothetical protein	Annotated CDS
MAB_3180	-	1.51846	2.87e-06	hypothetical protein	Annotated CDS
MAB_3820c	rplC	1.32035	3.23e-06	50S ribosomal protein L3	Annotated CDS
MAB_3166	-	1.79475	3.74e-06	hypothetical protein	Annotated CDS
MAB_3834c	-	-1.14967	3.74e-06	Possible L-lactate dehydrogenase (cytochrome) LldD1	Annotated CDS
MAB_4897c	rpsR.1	1.61245	3.74e-06	30S ribosomal protein S18	Annotated CDS
MAB_3084c	-	1.3132	3.89e-06	Dihydrodipicolinate synthase DapA	Annotated CDS
MAB_1006c	-	-1.2622	3.93e-06	Putative MCE family protein	Annotated CDS
MAB_3797c	rplF	1.57157	3.93e-06	50S ribosomal protein L6	Annotated CDS
MAB_3817c	rplB	1.31718	4.1e-06	50S ribosomal protein L2	Annotated CDS
MAB_3811c	rpsQ	1.61513	4.45e-06	30S ribosomal protein S17	Annotated CDS
MAB_1497c	-	-1.19043	4.56e-06	Putative regulatory protein, TetR family	Annotated CDS
MAB_2670c	-	1.66452	4.78e-06	Histidinol dehydrogenase (HisD)	Annotated CDS
MAB_1152	-	1.31191	4.81e-06	Hypothetical protein	Annotated CDS
MAB_1436	-	1.24171	4.88e-06	Probable threonine synthase (ThrC)	Annotated CDS
MAB_4564c	-	-1.13912	6.32e-06	Putative Mce family protein	Annotated CDS
MAB_3018	-	1.08877	6.36e-06	Putative transcriptional regulator, GntR family	Annotated CDS
MAB_0906	-	-1.18383	6.5e-06	Putative phenylacetic acid degradation protein PaaA/phenylacetate-CoA oxygenase, PaaG subunit	Annotated CDS
MAB_2146	-	-1.25323	7.76e-06	NADH-quinone oxidoreductase, M subunit NuoM	Annotated CDS
MAB_0904	-	-1.11843	9.35e-06	Putative 3-hydroxyacyl-CoA dehydrogenase	Annotated CDS
MAB_3819c	rplD	1.29749	9.55e-06	50S ribosomal protein L4	Annotated CDS
MAB_3827c	-	-1.24049	9.64e-06	Ethanolamine ammonia-lyase, small subunit	Annotated CDS
MAB_2138	-	-1.15738	1.02e-05	NADH-quinone oxidoreductase, E subunit NuoE	Annotated CDS
MAB_0686	-	-1.26366	1.02e-05	Putative transcription regulator, TetR family	Annotated CDS
MAB_1612	-	1.22471	1.11e-05	Probable GTP1/Obg-family GTP-binding protein	Annotated CDS
MAB_4993	N/A	1.26118	1.11e-05	Novel peptide	Novel CDS
MAB_3541c	-	1.1321	1.12e-05	Biotinylated protein TB7.3 homolog	Annotated CDS
MAB_3083c	-	1.13644	1.43e-05	hypothetical protein	Annotated CDS
MAB_2275	-	1.19817	1.43e-05	Putative membrane protein, MmpL family	Annotated CDS
MAB_2458c	-	-1.1972	1.53e-05	Putative transcriptional regulator, TetR family	Annotated CDS
MAB_0518c	-	1.30585	1.58e-05	Inorganic pyrophosphatase	Annotated CDS
MAB_3363c	-	1.25161	1.69e-05	Electron transfer flavoprotein beta-subunit FixA	Annotated CDS
MAB_3764	-	1.11335	1.69e-05	Probable epoxide hydrolase EphA	Annotated CDS
MAB_4325c	-	1.22005	1.92e-05	Hypothetical protein	Annotated CDS
MAB_2333c	-	1.06789	1.93e-05	Putative 3-methyladenine DNA glycosylase AlkA	Annotated CDS
MAB_0912	-	-1.30675	1.95e-05	hypothetical protein	Annotated CDS
MAB_1616	-	1.09346	2.06e-05	Hypothetical protein	Annotated CDS
MAB_2131	-	1.04547	2.06e-05	Probable phosphoribosyl-ATP pyrophosphatase	Annotated CDS
MAB_3816c	rpsS	1.51992	2.12e-05	30S ribosomal protein S19	Annotated CDS
Ms_IGR5	-	2.67297	2.22e-05	-	ncRNA
MAB_4422	-	-1.28961	2.4e-05	Putative succinate dehydrogenase, flavoprotein subunit	Annotated CDS
MAB_3751c	rpsI	1.19683	2.47e-05	30s ribosomal protein S9	Annotated CDS
MAB_1916c	-	1.09597	2.47e-05	3-methyl-2-oxobutanoate hydroxymethyltransferase	Annotated CDS
MAB_3806c	rplX	2.20475	2.69e-05	50S ribosomal protein L24	Annotated CDS
MAB_1009c	-	-1.13516	2.7e-05	Putative MCE family protein	Annotated CDS
MAB_4698	-	-1.27833	2.7e-05	hypothetical protein	Annotated CDS
MAB_2149	-	-1.34748	2.72e-05	Hypothetical protein	Annotated CDS
MAB_3814c	rpsC	1.21362	2.8e-05	30S ribosomal protein S3	Annotated CDS
MAB_4355	-	-1.3875	3.15e-05	Hypothetical fumarylacetoacetate (FAA) hydrolase family	Annotated CDS
MAB_3815c	rplV	1.30702	3.25e-05	50S ribosomal protein L22	Annotated CDS
MAB_5024c	N/A	1.65974	3.31e-05	Novel peptide	Novel CDS
MAB_2140	-	-1.053	3.35e-05	NADH-quinone oxidoreductase, G subunit NuoG	Annotated CDS
MAB_0166	-	1.19455	3.4e-05	Putative acyltransferase	Annotated CDS
MAB_3813c	rplP	1.82239	3.53e-05	50S ribosomal protein L16	Annotated CDS
MAB_3793c	rplO	1.301	3.73e-05	50S ribosomal protein L15	Annotated CDS
MAB_4531	-	-1.06245	3.83e-05	Hypothetical protein	Annotated CDS
MAB_1008c	-	-1.07818	3.91e-05	Putative MCE family protein	Annotated CDS
MAB_4566c	-	-1.18012	3.94e-05	Putative Mce family protein	Annotated CDS
MAB_0715c	-	-1.20991	3.99e-05	Putative HTH-type transcriptional regulator AraC	Annotated CDS
MAB_4699c	-	-1.3414	4.25e-05	hypothetical protein	Annotated CDS
MAB_4424	-	-1.24654	4.6e-05	Hypothetical protein	Annotated CDS
MAB_4695c	-	-1.32947	4.6e-05	Putative glycosyltransferase/rhamnosyltransferase	Annotated CDS
MAB_3321c	-	1.31512	4.75e-05	Ketol-acid reductoisomerase	Annotated CDS
MAB_1142c	-	1.08327	4.87e-05	Probable peptidyl-tRNA hydrolase (PTH)	Annotated CDS
MAB_2958	-	-1.26849	4.91e-05	Putative transmembrane-transport protein	Annotated CDS
MAB_1007c	-	-1.21943	4.93e-05	Putative MCE family protein	Annotated CDS
MAB_2093	-	1.12083	5.3e-05	UBA/THIF-type NAD/FAD binding fold	Annotated CDS
MAB_2705c	-	1.11451	6.25e-05	Isoleucyl-tRNA synthetase IleS	Annotated CDS
MAB_2666c	-	1.0725	6.25e-05	Phosphoribosyl isomerase A	Annotated CDS
MAB_2555	-	-1.11911	6.57e-05	hypothetical protein	Annotated CDS
MAB_2212	-	-1.08615	6.59e-05	Probable polyketide synthase	Annotated CDS
MAB_3372	-	-1.06272	6.92e-05	Putative transcriptional regulator, TetR family	Annotated CDS
MAB_0154	-	1.20923	7.58e-05	hypothetical protein	Annotated CDS
MAB_1247c	-	1.0328	7.76e-05	hypothetical protein	Annotated CDS
MAB_4647	-	-1.12187	9e-05	Putative transcriptional regulator, TetR family	Annotated CDS
MAB_2622c	-	-1.04877	9.03e-05	Branched-chain amino acid ABC transporter (LivF)	Annotated CDS
MAB_3812c	rpmC	2.20806	9.13e-05	50S ribosomal protein L29	Annotated CDS
MAB_2139	-	-1.09664	9.7e-05	NADH-quinone oxidoreductase, F subunit NuoF	Annotated CDS
MAB_2969	-	-1.03678	0.000105925	Putative ATP-binding protein	Annotated CDS
MAB_2647c	-	1.03301	0.000107333	Anthranilate synthase component I (TrpE)	Annotated CDS
MAB_3835c	-	-1.08345	0.000127431	Probable coenzyme PQQ synthesis protein E PqqE	Annotated CDS
MAB_1143c	rplY	1.18062	0.000143071	50S ribosomal protein L25	Annotated CDS
MAB_4697	-	-1.34844	0.000143077	hypothetical protein	Annotated CDS
MAB_2632	-	-1.00472	0.000144835	Probable ATP-binding protein ABC transporter CydD	Annotated CDS
MAB_1987	-	1.21108	0.00015651	Probable 3-deoxy-D-arabino-heptulosonate 7-phosphate synthase AroG	Annotated CDS
MAB_4323	-	1.31925	0.000176955	Putative amino acid transporter	Annotated CDS
MAB_2429c	-	1.03015	0.000232625	Probable NADH dehydrogenase (NDH)	Annotated CDS
MAB_0907	-	-1.1362	0.00023322	Putative phenylacetic acid degradation protein PaaB/phenylacetate-CoA oxygenase, PaaH subunit	Annotated CDS
MAB_3762	-	1.04588	0.000245726	hypothetical protein	Annotated CDS
MAB_3829c	-	-1.02219	0.000245887	Ethanolamine permease	Annotated CDS
MAB_3487	-	1.15163	0.00024648	Probable acyl-CoA dehydrogenase	Annotated CDS
MAB_0826c	-	-1.16328	0.000247912	Possible esterase LipW	Annotated CDS
MAB_4083c	-	1.0282	0.00025382	Heparin-binding hemagglutinin (adhesin)	Annotated CDS
MAB_4110c	-	-1.06005	0.000253988	Probable acetyltransferase AtfA	Annotated CDS
MAB_3223c	-	1.13629	0.000338228	Probable signal peptidase I LepB	Annotated CDS
MAB_3821c	rpsJ	1.03627	0.000385232	30S ribosomal protein S10	Annotated CDS
MAB_3043c	-	1.10222	0.000388556	Probable diaminopimelate epimerase (DapF epimerase)	Annotated CDS
MAB_0384	-	-1.20747	0.000417002	hypothetical protein	Annotated CDS
MAB_3961c	-	-1.02743	0.000494829	Hypothetical cytochrome P450	Annotated CDS
MAB_3209c	-	1.18768	0.000499511	Hypothetical protein	Annotated CDS
MAB_3211c	-	1.29911	0.000516554	Carbonic anhydrase (carbonate dehydratase)	Annotated CDS
MAB_0900c	-	-1.06105	0.000583329	Putative phenylacetic acid degradation protein PaaN	Annotated CDS
MAB_4908c	-	1.03577	0.000583329	Putative luciferase-like oxidoreductase	Annotated CDS
MAB_4696c	-	-1.18043	0.000607731	Possible methyltransferase	Annotated CDS
MAB_0346	-	1.00717	0.000671209	hypothetical protein	Annotated CDS
MAB_2141	-	-1.0761	0.000671209	NADH-quinone oxidoreductase, H subunit NuoH	Annotated CDS
MAB_3798c	rpsH	1.07201	0.000671209	30S ribosomal protein S8	Annotated CDS
MAB_4899c	rpsF	1.061	0.000757453	30S ribosomal protein S6	Annotated CDS
MAB_4442c	-	1.21221	0.000797707	Probable acetyl-CoA acyltransferase	Annotated CDS
MAB_1610	rplU	1.07908	0.000867594	50s ribosomal protein L21	Annotated CDS
MAB_3769c	rplQ	1.43106	0.00100321	50S ribosomal proein L17	Annotated CDS
MAB_4702c	-	-1.05242	0.00106132	hypothetical protein	Annotated CDS
MAB_3414c	-	1.14307	0.00117126	Protein NrdI	Annotated CDS
MAB_3774c	-	1.70912	0.00118437	Translation initiation factor IF-1	Annotated CDS
MAB_2223	-	-1.01246	0.00120882	Putative TspO/MBR-related protein precursor	Annotated CDS
MAB_4687	-	-1.23843	0.00122827	Putative transcriptional regulator, TetR family	Annotated CDS
MAB_0839c	-	-1.04009	0.00132232	hypothetical protein	Annotated CDS
MAB_4898c	-	1.03269	0.00133329	Single-stranded DNA-binding protein	Annotated CDS
MAB_4087	-	1.14672	0.00148237	hypothetical protein	Annotated CDS
MAB_3463	-	1.07114	0.00150497	Putative O-methyltransferase, family 3	Annotated CDS
MAB_3979c	-	1.13765	0.00166412	hypothetical protein	Annotated CDS
MAB_2640c	-	1.02383	0.00185204	Putative multidrug resistance protein	Annotated CDS
MAB_3877c	rplJ	1.31974	0.00185204	50S ribosomal protein L10	Annotated CDS
MAB_3752c	rplM	1.02574	0.00190393	50S ribosomal protein L13	Annotated CDS
MAB_0829	-	3.42679	0.00194888	Putative oxidoreductase	Annotated CDS
MAB_0482c	-	1.28161	0.00263901	hypothetical protein	Annotated CDS
MAB_4253	-	1.1263	0.00293979	hypothetical protein	Annotated CDS
MAB_4694c	-	-1.16991	0.0030273	Glycosyltransferase	Annotated CDS
MAB_2532	-	1.11223	0.00306925	Hypothetical protein	Annotated CDS
MAB_2465c	-	-1.01643	0.00336727	Putative enoyl-coa hydratase/isomerase family	Annotated CDS
MAB_2407	-	1.02378	0.0035136	Glycine dehydrogenase [decarboxylating]	Annotated CDS
MAB_4973	N/A	1.877	0.0037212	Novel peptide	Novel CDS
MAB_5047	N/A	3.10697	0.00392848	Novel peptide	Novel CDS
MAB_4423	-	-1.04231	0.00395637	Putative succinate dehydrogenase, iron-sulfur subunit	Annotated CDS
MAB_2321	-	1.39086	0.00432313	Translation initiation factor IF-3 (InfC)	Annotated CDS
MAB_4876c	-	1.00646	0.00513845	hypothetical protein	Annotated CDS
MAB_4353	-	-1.39555	0.00526881	hypothetical protein	Annotated CDS
MAB_2871c	-	1.10315	0.00666171	hypothetical protein	Annotated CDS
MAB_3377	-	1.00288	0.00851285	hypothetical protein	Annotated CDS
MAB_3210c	-	1.71939	0.0086396	hypothetical protein	Annotated CDS
MAB_0545	-	1.05034	0.0140848	Protein lsr2 precursor	Annotated CDS
MAB_2518	-	1.93858	0.0170504	hypothetical protein	Annotated CDS
MAB_4354	-	-1.26785	0.0241115	Putative NADH dehydrogenase/NAD(P)H nitroreductase	Annotated CDS
MAB_1241c	-	1.07311	0.0243423	hypothetical protein	Annotated CDS
MAB_3732c	-	1.14163	0.0255528	10 kDa chaperonin (GroES)	Annotated CDS
MAB_1631c	-	-1.09902	0.0278117	Hypothetical protein	Annotated CDS
MAB_4273c	-	1.05709	0.0284788	Chaperone protein DnaK (Hsp 70)	Annotated CDS
MAB_2016	-	-1.03695	0.0320108	hypothetical protein	Annotated CDS
MAB_4967	N/A	1.99386	0.0325795	Novel peptide	Novel CDS
MAB_0740c	-	1.14387	0.0329918	Probable thiosulfate sulfurtransferase (CysA)	Annotated CDS
MAB_4951c	gidB	1.06474	0.0367872	Methyltransferase GidB (glucose-inhibited division protein B)	Annotated CDS
MAB_3895c	-	1.3369	0.0380846	Probable preprotein translocase SecE subunit	Annotated CDS
MAB_1632c	-	-1.00736	0.0428136	hypothetical protein	Annotated CDS

## Sheet: Hypoxia
Gene	Synonym	logFC	FDR	Function	Classification
MAB_3903	-	6.10748	2.77e-74	hypothetical protein	Annotated CDS
MAB_0215	-	4.73832	2.9e-69	Possible transcriptional regulator	Annotated CDS
MAB_3937	-	6.78083	7.79e-67	Hypothetical protein	Annotated CDS
MAB_2490	-	5.61123	2.28e-60	hypothetical protein	Annotated CDS
MAB_0216	-	4.87374	3.4e-58	hypothetical protein	Annotated CDS
MAB_2489	-	6.2624	6.11e-54	hypothetical protein	Annotated CDS
MAB_3904	-	5.1698	4.22e-46	hypothetical protein	Annotated CDS
MAB_3133c	-	7.33314	1.79e-44	Putative flavohemoprotein	Annotated CDS
MAB_3354	-	3.69542	1.09e-43	Probable acyl-[acyl-carrier protein] desaturase DesA1	Annotated CDS
MAB_3134c	-	5.86115	9.31e-43	hypothetical protein	Annotated CDS
MAB_3132c	-	6.29376	5.76e-41	hypothetical protein	Annotated CDS
MAB_3902c	-	3.65178	9.11e-37	hypothetical protein	Annotated CDS
MAB_3891c	-	3.54753	2.99e-32	Probable transcriptional regulator, LuxR family	Annotated CDS
MAB_3938	-	2.38428	3.42e-20	Putative Clp protease subunit	Annotated CDS
MAB_4756c	-	2.1525	1.22e-14	Monooxygenase, FAD-binding	Annotated CDS
MAB_0325c	-	1.79075	1.71e-12	Hypothetical protein	Annotated CDS
MAB_3890c	-	1.61849	5.85e-10	Probable histidine kinase response regulator	Annotated CDS
MAB_3593	-	-1.35096	9.74e-08	Possible Mg2+ transport P-type ATPase C MgtC	Annotated CDS
MAB_2492	-	1.47592	5.89e-07	Probable sulfite reductase	Annotated CDS
MAB_4666c	-	1.36523	6.96e-06	hypothetical protein	Annotated CDS
MAB_3466c	-	1.55496	8.14e-06	Hypothetical protein	Annotated CDS
MAB_4322	-	1.28242	8.19e-06	Aldehyde dehydrogenase family protein	Annotated CDS
MAB_2704	-	1.1652	8.99e-06	hypothetical protein	Annotated CDS
MAB_1041	-	1.3315	1.01e-05	hypothetical protein	Annotated CDS
MAB_0817	-	1.29904	1.4e-05	Putative aldehyde dehydrogenase	Annotated CDS
MAB_0899c	-	1.43116	1.4e-05	Possible ethyl tert-butyl ether degradation protein EthD	Annotated CDS
MAB_4028	-	-1.27822	1.42e-05	Putative YrbE family protein	Annotated CDS
MAB_3939	-	1.32977	1.84e-05	hypothetical protein	Annotated CDS
MAB_2249	-	1.0606	3.06e-05	Probable lysine-N-oxygenase MbtG	Annotated CDS
MAB_2958	-	-1.32849	4.67e-05	Putative transmembrane-transport protein	Annotated CDS
MAB_4988c	N/A	1.55969	7.15e-05	Novel peptide	Novel CDS
MAB_4785	-	-1.25305	0.000224285	hypothetical protein	Annotated CDS
MAB_0093	-	-1.01313	0.00024575	hypothetical protein	Annotated CDS
MAB_0818	-	1.23993	0.000662499	Probable tryptophan 2-monooxygenase	Annotated CDS
MAB_0829	-	3.78179	0.000806434	Putative oxidoreductase	Annotated CDS
MAB_2049c	-	1.28938	0.00186307	Probable ferredoxin	Annotated CDS
MAB_5024c	N/A	1.45949	0.00190931	Novel peptide	Novel CDS
mpr4	-	1.71115	0.00284728	-	ncRNA
MAB_2706c	-	1.05136	0.00360727	Putative transporter	Annotated CDS
MAB_2245	-	1.00676	0.00360727	Putative anthranilate synthase component I TrpE2/ Salicylate synthase MbtI	Annotated CDS
MAB_1969c	-	1.1245	0.00412981	Probable cytochrome c oxidase subunit III	Annotated CDS
MAB_3732c	-	1.79308	0.00548048	10 kDa chaperonin (GroES)	Annotated CDS
MAB_2157	-	1.21747	0.00548048	Probable acyl-[acyl-carrier protein] desaturase	Annotated CDS
MAB_3209c	-	1.14038	0.00568676	Hypothetical protein	Annotated CDS
MAB_5047	N/A	2.77645	0.00715466	Novel peptide	Novel CDS
MAB_3210c	-	1.37204	0.0160156	hypothetical protein	Annotated CDS
MAB_1241c	-	1.51024	0.0160156	hypothetical protein	Annotated CDS
MAB_1968c	-	1.25634	0.0160156	Probable ubiquinol-cytochrome c reductase cytochrome c subunit	Annotated CDS
MAB_1238	-	1.0575	0.0163249	Hypothetical protein	Annotated CDS
MAB_2744c	-	1.02278	0.0177894	hypothetical protein	Annotated CDS
MAB_5039c	N/A	2.44932	0.0196513	Novel peptide	Novel CDS
MAB_4543c	-	1.0353	0.0232282	hypothetical protein	Annotated CDS
MAB_3465	-	-1.08612	0.0293084	Putative sulfate transporter/antisigma-factor	Annotated CDS
MAB_4710c	-	-1.00907	0.0374271	Putative transcriptional regulator, TetR family	Annotated CDS
MAB_4973	N/A	1.69641	0.0388567	Novel peptide	Novel CDS

## Sheet: Kanamycin
Gene	Synonym	logFC	FDR	Function	Classification
MAB_4402	-	2.81635	8.07e-56	Heat shock protein Hsp20	Annotated CDS
MAB_5039c	N/A	2.61931	1.22e-39	Novel peptide	Novel CDS
MAB_5038c	N/A	3.35456	1.27e-29	Novel peptide	Novel CDS
MAB_3508c	-	2.9033	4.67e-28	Putative transcriptional regulator	Annotated CDS
MAB_3466c	-	1.75936	5.83e-27	Hypothetical protein	Annotated CDS
MAB_2958	-	-2.06451	1.51e-26	Putative transmembrane-transport protein	Annotated CDS
MAB_4271c	-	1.83103	2.25e-26	Chaperone protein DnaJ	Annotated CDS
MAB_4270c	-	1.87709	1.81e-23	Probable heat shock protein transcriptional regulator HspR	Annotated CDS
MAB_1247c	-	1.89249	3.57e-23	hypothetical protein	Annotated CDS
MAB_3068c	-	1.69976	1.28e-22	Possible transcriptional regulatory protein	Annotated CDS
MAB_3509c	-	1.51794	1.76e-22	Hypothetical protein	Annotated CDS
MAB_2957c	-	-1.74014	7.59e-21	Putative transcriptional regulator, TetR family	Annotated CDS
MAB_4265c	-	1.71429	1.35e-19	Chaperone ClpB	Annotated CDS
MAB_4716c	-	-1.30549	9.51e-18	Possible membrane transport protein	Annotated CDS
MAB_3730c	-	1.64549	1.03e-17	Hypothetical protein	Annotated CDS
MAB_4532c	-	1.65844	1.46e-17	hypothetical protein	Annotated CDS
MAB_2273	-	1.39532	1.47e-17	Putative MFS transporter	Annotated CDS
MAB_4273c	-	2.13423	1.68e-17	Chaperone protein DnaK (Hsp 70)	Annotated CDS
MAB_0677c	-	1.44794	2.02e-17	Conserved hypothetical protein (amino acid metabolite efflux pump?)	Annotated CDS
MAB_1846	-	1.37553	8.56e-17	Putative ABC transporter ATP-binding protein	Annotated CDS
MAB_1855c	-	1.34049	4.35e-16	Putative zinc-binding alcohol dehydrogenase	Annotated CDS
MAB_4272c	-	2.01005	5.78e-15	Protein GrpE (HSP-70 cofactor)	Annotated CDS
MAB_4988c	N/A	1.23492	6.43e-15	Novel peptide	Novel CDS
MAB_5071c	N/A	-1.4857	1.05e-14	Novel peptide	Novel CDS
MAB_0766	-	1.33681	2.78e-14	Hypothetical conserved integral membrane protein	Annotated CDS
MAB_2956	-	1.30387	6.81e-13	hypothetical protein	Annotated CDS
MAB_3731c	-	1.25074	1.75e-12	60 kDa chaperonin 1 (GroEL protein 1)	Annotated CDS
MAB_2489	-	2.79633	2.76e-12	hypothetical protein	Annotated CDS
MAB_0304	-	1.48813	6.31e-12	Hypothetical protein	Annotated CDS
MAB_4324c	-	1.34605	9.2e-12	Putative acetyltransferase, GNAT	Annotated CDS
MAB_0163c	-	1.07247	1.91e-11	Probable phosphotransferase	Annotated CDS
MAB_4647	-	-1.3887	2.66e-11	Putative transcriptional regulator, TetR family	Annotated CDS
MAB_0800	-	1.1714	2.82e-11	Hypothetical protein	Annotated CDS
C8	-	1.29724	8.84e-11	-	ncRNA
MAB_1344c	-	1.09918	1.16e-10	Putative DTDP-glucose-4,6-dehydratase-related protein	Annotated CDS
MAB_3729c	-	1.05875	1.45e-10	hypothetical protein	Annotated CDS
MAB_1117c	-	1.12083	1.68e-10	Hypothetical protein	Annotated CDS
MAB_2845	-	1.11651	2.31e-10	Probable trans-aconitate methyltransferase	Annotated CDS
MAB_2177	-	1.11506	4.92e-10	Probable ABC transporter, periplasmic	Annotated CDS
MAB_1246c	-	1.39409	1.13e-09	Hypothetical protein	Annotated CDS
MAB_0650	-	1.64017	1.31e-09	60 kDa chaperonin 2 (Protein Cpn60 2) (GroEL)	Annotated CDS
MAB_3840	-	1.34074	1.33e-09	hypothetical protein	Annotated CDS
MAB_3467c	-	1.41352	1.77e-09	18 kDa antigen (HSP 16.7)	Annotated CDS
MAB_4646	-	-1.04449	2.34e-09	hypothetical protein	Annotated CDS
MAB_3465	-	-1.32914	2.35e-09	Putative sulfate transporter/antisigma-factor	Annotated CDS
MAB_0801	-	1.42732	6.8e-09	Hypothetical protein	Annotated CDS
MAB_4155c	-	-1.04774	1.31e-08	hypothetical protein	Annotated CDS
MAB_1125c	-	1.21115	1.31e-08	Hypothetical acetyltransferase, GNAT family	Annotated CDS
MAB_3354	-	1.33887	1.91e-08	Probable acyl-[acyl-carrier protein] desaturase DesA1	Annotated CDS
MAB_3891c	-	1.29265	2.33e-08	Probable transcriptional regulator, LuxR family	Annotated CDS
MAB_3732c	-	1.53889	4.89e-08	10 kDa chaperonin (GroES)	Annotated CDS
MAB_1245c	-	1.24489	1.66e-07	Hypothetical protein	Annotated CDS
MAB_0488	-	1.04692	1.66e-07	hypothetical protein	Annotated CDS
MAB_0356c	-	1.07279	2.52e-07	hypothetical protein	Annotated CDS
Ms_IGR5	-	1.14158	4.18e-07	-	ncRNA
mpr4	-	1.00443	4.52e-07	-	ncRNA
MAB_2049c	-	1.36179	1.4e-06	Probable ferredoxin	Annotated CDS
MAB_4984c	N/A	-1.15789	1.49e-06	Novel peptide	Novel CDS
MAB_3134c	-	2.06304	1.83e-06	hypothetical protein	Annotated CDS
MAB_0357c	-	1.23256	2.92e-06	hypothetical protein	Annotated CDS
MAB_1244c	-	1.08074	3.34e-06	Hypothetical protein	Annotated CDS
MAB_4837c	-	1.20165	4.33e-06	Possible phosphotransferase	Annotated CDS
MAB_5035c	N/A	1.17331	5.17e-06	Novel peptide	Novel CDS
MAB_3133c	-	1.91787	1.94e-05	Putative flavohemoprotein	Annotated CDS
MAB_4785	-	-1.03938	2.09e-05	hypothetical protein	Annotated CDS
MAB_2490	-	1.56674	4.54e-05	hypothetical protein	Annotated CDS
MAB_4687	-	-1.07883	8.22e-05	Putative transcriptional regulator, TetR family	Annotated CDS
MAB_2708	-	-1.03324	0.000208318	hypothetical protein	Annotated CDS
MAB_5040	N/A	-1.07278	0.000416049	Novel peptide	Novel CDS
MAB_0487	-	1.01866	0.000421279	Probable cold shock protein A (CspA)	Annotated CDS
6C	-	1.05233	0.00321071	-	ncRNA
MAB_1657c	-	1.15745	0.0159695	hypothetical protein	Annotated CDS
MAB_5033c	N/A	1.00681	0.0397605	Novel peptide	Novel CDS

## Sheet: Sputum
Gene	Synonym	logFC	FDR	Function	Classification
MAB_4916c	-	6.57687	1.88e-283	Putative dihydrolipoamide acyltransferase component	Annotated CDS
MAB_0069	-	5.25854	1.64e-210	Major facilitator family transporter	Annotated CDS
MAB_4917c	-	5.18946	6.72e-207	Pyruvate dehydrogenase E1 component beta subunit	Annotated CDS
MAB_0068	-	5.92666	2.29e-197	Putative transcriptional regulator, GntR family	Annotated CDS
MAB_4918c	-	4.96957	4.84e-197	Pyruvate dehydrogenase E1 component alpha subunit	Annotated CDS
MAB_3245	-	5.13917	7.86e-186	hypothetical protein	Annotated CDS
MAB_2140	-	5.31813	9.07e-175	NADH-quinone oxidoreductase, G subunit NuoG	Annotated CDS
MAB_3646c	-	4.18444	6.47e-163	Probable aminotransferase class-III	Annotated CDS
MAB_2512	-	4.43483	6.47e-163	Conserved hypothetical protein (sulfate transporter/antisigma-factor antagonist STAS?)	Annotated CDS
MAB_4682c	-	4.12035	7.21e-162	Hypothetical protein	Annotated CDS
MAB_4683c	-	4.21656	3.54e-159	Hypothetical protein	Annotated CDS
MAB_4915c	-	5.28042	5.63e-157	Hypothetical protein	Annotated CDS
MAB_3841	-	4.64028	5.97e-142	Ornithine aminotransferase RocD1	Annotated CDS
MAB_0070	-	4.17603	3.16e-135	hypothetical protein	Annotated CDS
MAB_0250	-	3.59241	2.32e-134	Hypothetical GMC-type oxidoreductase	Annotated CDS
MAB_1684	-	-4.66305	8.7e-127	Diaminobutyrate--2-oxoglutarate aminotransferase	Annotated CDS
MAB_3100	-	4.1125	1.28e-126	L-alanine dehydrogenase (ALD)	Annotated CDS
MAB_0249	-	6.49475	4.12e-125	hypothetical protein	Annotated CDS
MAB_2157	-	4.50688	4.74e-124	Probable acyl-[acyl-carrier protein] desaturase	Annotated CDS
MAB_3649	-	3.67151	5.8e-124	Probable aldehyde dehydrogenase	Annotated CDS
MAB_1689	-	-4.39905	5.21e-120	Probable daunorubicin resistance ABC transporter ATP-binding subunit DrrA	Annotated CDS
MAB_3028	-	3.1421	3.27e-118	RNA polymerase sigma factor	Annotated CDS
MAB_1916c	-	3.30976	3.32e-116	3-methyl-2-oxobutanoate hydroxymethyltransferase	Annotated CDS
MAB_2147	-	4.12791	6.42e-116	NADH-quinone oxidoreductase, N subunit NuoN	Annotated CDS
MAB_1693	-	-4.77179	5.03e-112	Conserved hypothetical protein (YrbE family?)	Annotated CDS
MAB_0331c	rpsR.2	-4.77296	8.04e-112	30S ribosomal protein S18.2	Annotated CDS
MAB_1688	-	-4.60926	1.02e-107	Hypothetical protein	Annotated CDS
MAB_3648	-	3.47404	1.93e-105	hypothetical protein	Annotated CDS
MAB_1427c	-	3.43323	6.33e-105	Putative cytochrome P450	Annotated CDS
MAB_1330	-	3.28655	1.41e-104	Probable pyrroline-5-carboxylate dehydrogenase RocA (aldehyde dehydrogenase family)	Annotated CDS
MAB_1692	-	-4.38665	7.78e-102	Putative polyketide synthase Pks16/acyl-CoA synthetase	Annotated CDS
MAB_1690	-	-4.86144	1.48e-101	Putative ABC transporter transmembrane protein	Annotated CDS
MAB_1686	-	-4.78816	1.37e-100	Hypothetical protein	Annotated CDS
MAB_2518	-	5.50722	9.37e-99	hypothetical protein	Annotated CDS
MAB_1682	-	-3.53032	6.01e-97	Probable NAD-dependent epimerase/dehydratase	Annotated CDS
MAB_2141	-	4.23925	9.85e-95	NADH-quinone oxidoreductase, H subunit NuoH	Annotated CDS
MAB_4383c	-	3.05681	2.96e-93	Putative membrane protein, MmpS	Annotated CDS
MAB_5003	N/A	5.06897	8.51e-93	Novel peptide	Novel CDS
MAB_2139	-	4.36449	2.29e-92	NADH-quinone oxidoreductase, F subunit NuoF	Annotated CDS
MAB_1687	-	-4.05549	1.28e-90	hypothetical protein	Annotated CDS
MAB_3840	-	4.30782	2.69e-88	hypothetical protein	Annotated CDS
MAB_1046c	-	-3.31645	6.19e-88	Hypothetical cobalamin synthesis protein P47K/CobW	Annotated CDS
MAB_1766	-	3.5057	6.24e-87	Hypothetical protein	Annotated CDS
MAB_2967c	-	3.56189	8.2e-86	hypothetical protein	Annotated CDS
MAB_1680	-	-4.02003	1.23e-84	hypothetical protein	Annotated CDS
MAB_0334c	rpmB.2	-3.91499	1.94e-84	50S ribosomal protein L28-2	Annotated CDS
mpr4	-	5.1583	1.09e-83	-	ncRNA
MAB_1698	-	-4.89559	2.18e-83	Putative Mce family protein	Annotated CDS
MAB_2275	-	3.75228	3.49e-83	Putative membrane protein, MmpL family	Annotated CDS
MAB_2145	-	3.97429	7.06e-82	NADH-quinone oxidoreductase, L subunit NuoL	Annotated CDS
MAB_3217	-	2.50513	3.46e-81	Hypothetical protein	Annotated CDS
MAB_1695	-	-4.46912	5.7e-80	Putative Mce family protein	Annotated CDS
MAB_1696	-	-4.6649	3.45e-79	Putative Mce family protein	Annotated CDS
MAB_4309c	-	2.95474	1.48e-78	Putative serine protease	Annotated CDS
MAB_5053c	N/A	-3.13056	1.64e-78	Novel peptide	Novel CDS
MAB_2156	-	7.09704	3.3e-77	Probable peptidase	Annotated CDS
MAB_1683	-	-4.39064	4.59e-77	Putative fatty acid desaturase	Annotated CDS
MAB_0985	-	2.37582	2.18e-75	Putative monooxygenase EthA	Annotated CDS
MAB_1694	-	-4.52006	2.38e-74	Putative YrbE family protein	Annotated CDS
MAB_2528c	-	4.25921	3.71e-74	hypothetical protein	Annotated CDS
MAB_2957c	-	2.99381	3.91e-74	Putative transcriptional regulator, TetR family	Annotated CDS
MAB_1697	-	-4.82407	1.32e-73	Putative Mce family protein	Annotated CDS
MAB_1178c	-	3.42732	3.54e-73	hypothetical protein	Annotated CDS
MAB_0149c	-	2.40528	4.49e-73	Hypothetical protein	Annotated CDS
MAB_1681	-	-3.54142	4.84e-73	hypothetical protein	Annotated CDS
MAB_2214c	-	3.16988	2.08e-72	Hypothetical protein	Annotated CDS
MAB_2532	-	4.05112	3.19e-72	Hypothetical protein	Annotated CDS
MAB_1700	-	-4.6924	1.85e-71	Putative Mce family protein	Annotated CDS
MAB_4539c	-	2.8093	3.11e-70	Putative acyl-CoA carboxylase alpha subunit AccA	Annotated CDS
MAB_1362	-	2.57885	3.84e-70	Probable alternative RNA polymerase sigma factor	Annotated CDS
MAB_1685	-	-3.9711	7.13e-70	Putative decarboxylase	Annotated CDS
MAB_1331	-	2.96948	4.82e-69	Probable proline dehydrogenase	Annotated CDS
MAB_3467c	-	2.80428	7.14e-68	18 kDa antigen (HSP 16.7)	Annotated CDS
MAB_4273c	-	2.4558	7.15e-68	Chaperone protein DnaK (Hsp 70)	Annotated CDS
MAB_3564c	-	5.47602	1.25e-67	Hypothetical dipeptidyl aminopeptidase/ acylaminoacyl-peptidase related protein	Annotated CDS
MAB_1691	-	-3.946	3.47e-67	Hypothetical protein	Annotated CDS
MAB_1470c	-	6.88935	5.52e-64	Possible lipoprotein peptidase LpqM	Annotated CDS
MAB_0333c	rpmG.1	-3.97519	8.21e-64	50S ribosomal protein L33	Annotated CDS
MAB_0335	-	-2.43505	2.98e-63	Probable cobalamin synthesis protein	Annotated CDS
MAB_1587c	-	2.83216	2.88e-62	Probable fatty acid desaturase	Annotated CDS
MAB_2143	-	4.64126	6.43e-62	NADH-quinone oxidoreductase, J subunit NuoJ	Annotated CDS
MAB_0195c	-	5.63598	2.54e-61	Putative hydrolase, alpha/beta hydrolase fold	Annotated CDS
MAB_2137	-	3.52954	3.19e-61	NADH-quinone oxidoreductase, D subunit NuoD	Annotated CDS
MAB_1699	-	-4.44864	5.78e-61	Putative Mce family protein	Annotated CDS
MAB_5039c	N/A	2.48605	9.04e-61	Novel peptide	Novel CDS
MAB_3024	-	2.23868	1.4e-60	hypothetical protein	Annotated CDS
MAB_3842	-	3.16003	1.45e-60	Probable cationic amino acid transport integral membrane protein	Annotated CDS
MAB_5034c	N/A	3.17233	3.75e-60	Novel peptide	Novel CDS
MAB_4456	-	2.55681	3.79e-60	Putative cytochrome P450	Annotated CDS
MAB_2135	-	3.19765	2.6e-58	NADH-quinone oxidoreductase, B subunit NuoB	Annotated CDS
MAB_2379	-	2.90052	6.83e-58	Hypothetical lipoprotein LpqH precursor	Annotated CDS
MAB_3746c	-	2.12151	7.29e-58	hypothetical protein	Annotated CDS
MAB_4725	-	2.80459	8.63e-58	Probable peptidase	Annotated CDS
MAB_0310c	-	2.26353	9.84e-58	Putative cyclopropane-fatty-acyl-phospholipid synthase	Annotated CDS
MAB_1117c	-	2.65613	1.38e-57	Hypothetical protein	Annotated CDS
MAB_2138	-	3.63699	1.7e-57	NADH-quinone oxidoreductase, E subunit NuoE	Annotated CDS
MAB_1591	-	2.28064	1.84e-57	hypothetical protein	Annotated CDS
MAB_4437	-	2.06331	8.68e-57	Probable acyl-CoA dehydrogenase FadE	Annotated CDS
MAB_2212	-	2.73959	2.26e-56	Probable polyketide synthase	Annotated CDS
MAB_0147c	-	2.16996	3.26e-56	hypothetical protein	Annotated CDS
MAB_3650	-	2.23552	4.96e-55	Putative TetR-family transcriptional regulator	Annotated CDS
MAB_3753c	-	2.13467	1.68e-54	hypothetical protein	Annotated CDS
MAB_3843	-	3.04829	4.81e-54	hypothetical protein	Annotated CDS
MAB_3583c	-	2.35172	7.25e-54	hypothetical protein	Annotated CDS
MAB_1176c	-	2.49095	9.36e-54	hypothetical protein	Annotated CDS
MAB_3816c	rpsS	-2.02337	1.88e-53	30S ribosomal protein S19	Annotated CDS
MAB_0332c	rpsN.2	-3.98578	3.33e-53	30s ribosomal protein S14.2	Annotated CDS
MAB_2142	-	5.00647	5.32e-53	NADH-quinone oxidoreductase, I subunit NuoI	Annotated CDS
MAB_1828	-	3.10982	8.04e-53	Hypothetical protein	Annotated CDS
MAB_4690c	-	2.41446	1.13e-52	Probable non-ribosomal peptide synthetase PstA	Annotated CDS
MAB_2211c	-	2.8407	1.48e-52	Putative membrane protein, MmpS	Annotated CDS
MAB_4691c	-	2.49573	2.04e-52	Probable non-ribosomal peptide synthetase PstA	Annotated CDS
MAB_0148c	-	2.27855	2.27e-52	PPE family protein	Annotated CDS
MAB_2959	-	2.22203	4.25e-52	Putative acetyltransferase	Annotated CDS
MAB_4540c	-	2.46176	1.12e-51	Putative acetyl-CoA carboxylase beta subunit AccD	Annotated CDS
MAB_0376	-	2.23687	2.47e-51	Conserved hypothetical protein (peptidase?)	Annotated CDS
MAB_4265c	-	2.0336	6.07e-51	Chaperone ClpB	Annotated CDS
MAB_0545	-	2.60878	8.37e-51	Protein lsr2 precursor	Annotated CDS
MAB_3620c	-	3.41857	7.7e-50	Probable phosphoribosylaminoimidazole carboxylase PurK	Annotated CDS
MAB_1588c	-	2.32496	9.19e-50	Putative oxidoreductase	Annotated CDS
MAB_1657c	-	4.2679	1.52e-49	hypothetical protein	Annotated CDS
MAB_3508c	-	3.06852	4.1e-49	Putative transcriptional regulator	Annotated CDS
MAB_4703c	-	2.30474	5.1e-49	Probable membrane protein, MmpL	Annotated CDS
MAB_4181	-	4.17078	5.52e-49	Sulfate adenylate transferase, subunit 2 (CysD)	Annotated CDS
MAB_3819c	rplD	-1.97232	2.21e-48	50S ribosomal protein L4	Annotated CDS
MAB_4423	-	2.57784	1.52e-46	Putative succinate dehydrogenase, iron-sulfur subunit	Annotated CDS
MAB_5033c	N/A	3.7617	1.69e-46	Novel peptide	Novel CDS
MAB_1769	-	2.00065	3.76e-46	Hypothetical protein	Annotated CDS
MAB_4538c	-	2.24132	5.94e-46	Putative acyl-CoA dehydrogenase FadE	Annotated CDS
MAB_1913	-	2.81501	9.02e-46	Conserved hypothetical protein (ribonuclease?)	Annotated CDS
MAB_3664	-	1.77203	1.61e-45	hypothetical protein	Annotated CDS
MAB_1701	-	-4.91899	2.64e-45	hypothetical protein	Annotated CDS
MAB_1763	-	2.69992	1.54e-44	hypothetical protein	Annotated CDS
MAB_4806c	-	2.87929	3.91e-44	hypothetical protein	Annotated CDS
MAB_0248c	-	3.22321	6.62e-44	Putative regulatory protein, TetR family	Annotated CDS
MAB_1394c	-	1.84913	1.07e-43	hypothetical protein	Annotated CDS
MAB_1724c	-	2.15596	1.38e-43	Hypothetical protein	Annotated CDS
MAB_2490	-	2.31749	3.15e-43	hypothetical protein	Annotated CDS
MAB_4422	-	2.01632	9.12e-43	Putative succinate dehydrogenase, flavoprotein subunit	Annotated CDS
MAB_2334	-	-2.28861	2.24e-42	Phenylalanyl-tRNA synthetase alpha chain PheS	Annotated CDS
MAB_1927	-	-2.00177	3.95e-42	Putative sensor-type histidine kinase PrrB	Annotated CDS
MAB_3665	-	2.02613	5.96e-42	Hypothetical protein	Annotated CDS
MAB_2146	-	3.58272	5.09e-41	NADH-quinone oxidoreductase, M subunit NuoM	Annotated CDS
MAB_2162	-	2.016	2.27e-40	Putative AAA-family ATPase	Annotated CDS
MAB_1926	-	-2.32247	2.27e-40	Putative transcriptional regulatory protein PrrA	Annotated CDS
MAB_4662c	-	2.7581	2.87e-40	hypothetical protein	Annotated CDS
MAB_4424	-	2.94982	3.41e-40	Hypothetical protein	Annotated CDS
MAB_2136	-	3.34198	3.5e-40	NADH-quinone oxidoreductase, C subunit NuoC	Annotated CDS
MAB_1155	-	2.6675	7.92e-40	Hypothetical protein	Annotated CDS
MAB_2292c	-	2.76346	2.47e-39	hypothetical protein	Annotated CDS
MAB_0007	-	1.92446	2.66e-39	Hypothetical protein	Annotated CDS
MAB_1628c	-	2.15043	4.05e-39	hypothetical protein	Annotated CDS
MAB_1895c	-	2.01311	4.86e-38	hypothetical protein	Annotated CDS
MAB_4694c	-	2.55684	5.4e-38	Glycosyltransferase	Annotated CDS
MAB_2773c	-	2.00865	1.53e-37	Hypothetical protein	Annotated CDS
MAB_4418	-	1.89187	3.88e-37	Succinate-semialdehyde dehydrogenase	Annotated CDS
MAB_3362c	-	-1.76591	4.57e-37	Electron transfer flavoprotein alpha-subunit FixB	Annotated CDS
MAB_4805	-	2.37034	7.19e-37	Beta-lactamase-like hypothetical protein	Annotated CDS
MAB_0577c	-	-1.85532	2.88e-36	Putative ABC transporter solute binding protein	Annotated CDS
MAB_0568	-	1.65197	4.22e-36	Putative CarD-like transcriptional regulator	Annotated CDS
MAB_4394	-	1.76517	4.47e-36	Conserved hypothetical protein (allophanate hydrolase?)	Annotated CDS
MAB_4272c	-	2.49644	4.56e-36	Protein GrpE (HSP-70 cofactor)	Annotated CDS
MAB_0576c	-	-2.38849	9.77e-36	Putative ABC transporter ATP-binding protein	Annotated CDS
MAB_4704c	-	2.26088	1.1e-35	Probable membrane protein, MmpL	Annotated CDS
MAB_2213	-	2.54733	2.58e-35	Putative thioesterase	Annotated CDS
MAB_2210c	-	2.16112	5.53e-35	Putative membrane protein, MmpL family	Annotated CDS
MAB_1589	-	2.36787	1.98e-34	Putative transcriptional regulator, TetR family	Annotated CDS
MAB_4102c	-	1.93585	2e-34	Hypothetical protein	Annotated CDS
MAB_3754c	-	1.54045	3.09e-34	Hypothetical protein	Annotated CDS
MAB_2123	-	-1.84138	3.37e-34	Putative peptide synthetase MbtF	Annotated CDS
MAB_1043c	-	-3.35872	3.4e-34	Putative oxidoreductase	Annotated CDS
MAB_4402	-	2.05433	3.61e-34	Heat shock protein Hsp20	Annotated CDS
MAB_3107c	-	-2.31212	4.57e-34	Possible lipoprotein LppU	Annotated CDS
MAB_3598c	-	2.97345	5.21e-34	Putative alkane-1-monooxygenase AlkB (fatty acid omega-hydroxylase)	Annotated CDS
MAB_4393	-	1.83133	1.26e-33	hypothetical protein	Annotated CDS
MAB_1285c	-	1.73672	2.07e-33	hypothetical protein	Annotated CDS
MAB_0575c	-	-2.5754	2.18e-33	Putative ABC-transporter transmembrane protein	Annotated CDS
MAB_2529c	-	4.09457	2.49e-33	hypothetical protein	Annotated CDS
MAB_0845	-	2.23734	2.93e-33	Probable fatty-acid-CoA racemase Far	Annotated CDS
MAB_1426	-	1.83036	7.12e-33	Putative cytochrome P450	Annotated CDS
MAB_1742	-	3.46177	1.02e-32	Hypothetical protein	Annotated CDS
MAB_3240c	-	2.10033	1.03e-32	Probable ammonia channel (ammonia transporter)	Annotated CDS
MAB_2459	-	-2.41066	1.3e-32	hypothetical protein	Annotated CDS
MAB_1363	-	1.70328	2.59e-32	hypothetical protein	Annotated CDS
MAB_0336	rpmE.2	-1.92021	3.87e-32	50S ribosomal protein L31 type B	Annotated CDS
MAB_0613	-	2.03528	4.87e-32	Putative cytochrome P450	Annotated CDS
MAB_1925	-	-1.90278	4.96e-32	hypothetical protein	Annotated CDS
MAB_3748	-	2.25459	7.11e-32	Putative luciferase-like oxidoreductase	Annotated CDS
MAB_2030	-	-3.28118	9.98e-32	Probable 3-oxoacyl-(Acyl-carrier-protein) synthase II KasA	Annotated CDS
MAB_2124	-	-1.72957	1e-31	Putative phenyloxazoline synthase MbtB	Annotated CDS
MAB_3521c	-	2.52015	1.04e-31	Probable nitrite reductase	Annotated CDS
MAB_3666	-	1.64498	1.07e-31	Hypothetical protein	Annotated CDS
MAB_0822	-	2.44071	2.28e-31	Probable acyl-CoA dehydrogenase	Annotated CDS
MAB_0451c	-	2.00029	3.18e-31	Possible cysteine synthase	Annotated CDS
MAB_0325c	-	2.18976	3.54e-31	Hypothetical protein	Annotated CDS
MAB_3465	-	2.04547	4.85e-31	Putative sulfate transporter/antisigma-factor	Annotated CDS
MAB_4271c	-	1.82305	5.8e-31	Chaperone protein DnaJ	Annotated CDS
MAB_0947c	-	2.27492	6.61e-31	Putative luciferase	Annotated CDS
MAB_5016c	N/A	1.86238	6.97e-31	Novel peptide	Novel CDS
MAB_2031	-	-3.3973	8.09e-31	Putative beta-ketoacyl synthase	Annotated CDS
MAB_2134	-	2.3836	8.5e-31	NADH-quinone oxidoreductase, A subunit NuoA	Annotated CDS
MAB_0424	-	1.46583	9.47e-31	Putative protease	Annotated CDS
MAB_3915	-	1.95083	1.85e-30	Probable glycerol-3-phosphate dehydrogenase 2	Annotated CDS
MAB_4483	-	2.82696	2.15e-30	hypothetical protein	Annotated CDS
MAB_0311c	-	1.91197	2.4e-30	hypothetical protein	Annotated CDS
MAB_2028	-	-3.22936	2.7e-30	Probable 3-oxoacyl-(Acyl-carrier-protein) synthase II KasB	Annotated CDS
MAB_4420	-	2.28013	2.71e-30	hypothetical protein	Annotated CDS
MAB_4140	-	2.45309	2.72e-30	hypothetical protein	Annotated CDS
MAB_1089	-	1.56764	3.77e-30	hypothetical protein	Annotated CDS
MAB_1996	-	1.67497	4.4e-30	hypothetical protein	Annotated CDS
MAB_1020	-	-2.60725	4.46e-30	Probable undecaprenyl-phosphate galactosephosphotransferase	Annotated CDS
MAB_0622c	-	2.85618	4.71e-30	Probable dehydrogenase	Annotated CDS
MAB_4775c	-	2.14482	7.45e-30	hypothetical protein	Annotated CDS
MAB_1703	-	-1.78086	8.59e-30	Probable aminotransferase	Annotated CDS
MAB_1023c	-	2.17437	1.04e-29	hypothetical protein	Annotated CDS
MAB_5038c	N/A	2.65718	1.23e-29	Novel peptide	Novel CDS
MAB_3747c	-	2.20452	1.24e-29	hypothetical protein	Annotated CDS
MAB_2119c	-	-1.80686	1.39e-29	Putative polyketide synthase MbtD	Annotated CDS
MAB_1586c	-	1.73534	2.88e-29	hypothetical protein	Annotated CDS
MAB_0440	-	1.50612	4.83e-29	hypothetical protein	Annotated CDS
MAB_3567c	-	3.13819	1.01e-28	Putative carboxymuconolactone decarboxylase	Annotated CDS
MAB_4240c	-	2.13512	1.27e-28	Putative membrane protein, MmpL	Annotated CDS
MAB_3046	-	1.87876	1.29e-28	hypothetical protein	Annotated CDS
MAB_2527	-	3.17058	1.47e-28	hypothetical protein	Annotated CDS
MAB_4186c	-	-2.14888	1.72e-28	hypothetical protein	Annotated CDS
MAB_4109c	-	1.7791	2.48e-28	Putative methyltransferase	Annotated CDS
MAB_3828c	-	2.17069	5.3e-28	Ethanolamine ammonia-lyase, large subunit	Annotated CDS
MAB_4407c	-	1.44148	5.44e-28	Putative alkylhydroperoxidase AhpD	Annotated CDS
MAB_0183c	-	2.29673	5.82e-28	Putative cation transporter	Annotated CDS
MAB_0192c	-	-1.69877	8.37e-28	Probable oxidoreductase	Annotated CDS
MAB_4182	-	2.50063	9.08e-28	CysN/CysC bifunctional enzyme	Annotated CDS
MAB_2719c	-	1.60591	9.68e-28	hypothetical protein	Annotated CDS
MAB_4419	-	2.04126	1.92e-27	Tartrate dehydrogenase	Annotated CDS
MAB_0541	-	1.84823	2.29e-27	Probable pantoate--beta-alanine ligase (PanC)	Annotated CDS
MAB_1969c	-	-1.84155	2.46e-27	Probable cytochrome c oxidase subunit III	Annotated CDS
MAB_2122	-	-1.54277	2.49e-27	Putative peptide synthetase MbtE	Annotated CDS
MAB_0487	-	1.83843	2.64e-27	Probable cold shock protein A (CspA)	Annotated CDS
MAB_1425	-	2.04741	3.08e-27	Hypothetical protein	Annotated CDS
MAB_0809c	-	-2.13881	3.09e-27	Conserved hypothetical PPE family protein	Annotated CDS
MAB_3509c	-	1.90952	4.53e-27	Hypothetical protein	Annotated CDS
MAB_1044c	-	-3.87974	5.56e-27	Hypothetical glyoxalase/bleomycin resistance protein	Annotated CDS
MAB_3493	-	1.92404	6.65e-27	Hypothetical protein	Annotated CDS
MAB_2325	-	-1.64293	6.81e-27	Putative short-chain dehydrogenase/reductase	Annotated CDS
MAB_4427c	-	2.24369	6.85e-27	Putative transcriptional regulator	Annotated CDS
MAB_2533	-	2.86805	8.46e-27	hypothetical protein	Annotated CDS
MAB_2171	-	2.47455	1.17e-26	hypothetical protein	Annotated CDS
MAB_3726	-	2.07347	1.32e-26	Putative transcriptional regulator, WhiB family	Annotated CDS
MAB_2460	-	-2.26886	1.37e-26	hypothetical protein	Annotated CDS
MAB_3548c	-	2.06876	1.46e-26	Putative fatty acid desaturase	Annotated CDS
MAB_3834c	-	1.64139	3.53e-26	Possible L-lactate dehydrogenase (cytochrome) LldD1	Annotated CDS
MAB_1413	-	2.17054	4.7e-26	hypothetical protein	Annotated CDS
MAB_2485c	-	-1.81271	1.18e-25	Probable sulfite reductase	Annotated CDS
MAB_0169c	-	1.34612	1.96e-25	Putative exported repetitive protein precursor	Annotated CDS
MAB_3543c	-	1.53928	1.98e-25	RNA polymerase sigma-E factor	Annotated CDS
MAB_3801c	-	-1.73154	2.02e-25	Hypothetical protein	Annotated CDS
MAB_4211c	-	1.90008	2.41e-25	Hypothetical protein	Annotated CDS
MAB_0821	-	2.08425	2.42e-25	Probable 4-aminobutyrate aminotransferase (GabT)	Annotated CDS
MAB_0523	-	-1.97833	2.61e-25	Hypoxanthine phosphoribosyltransferase (HPT)	Annotated CDS
MAB_5011c	N/A	1.67896	3.3e-25	Novel peptide	Novel CDS
MAB_4417c	-	1.53217	3.38e-25	Probable aminotransferase	Annotated CDS
MAB_0375	-	2.36764	3.7e-25	Hypothetical protein	Annotated CDS
MAB_0540	-	2.07279	4.8e-25	hypothetical protein	Annotated CDS
MAB_3784c	-	-1.35184	5.37e-25	Preprotein translocase secY subunit	Annotated CDS
MAB_0012c	-	2.02839	6.29e-25	Hypothetical protein	Annotated CDS
MAB_3374c	-	-2.0267	7.94e-25	hypothetical protein	Annotated CDS
MAB_3280	rpmB	-2.2092	8.94e-25	50S ribosomal protein L28	Annotated CDS
MAB_2630	-	1.78568	1.15e-24	Probable integral membrane cytochrome D ubiquinol oxidase (Subunit I) CydA	Annotated CDS
MAB_4382c	-	1.48195	1.26e-24	Putative membrane protein, MmpL	Annotated CDS
MAB_2958	-	1.4159	1.26e-24	Putative transmembrane-transport protein	Annotated CDS
MAB_0257c	-	1.81073	1.36e-24	Hypothetical protein	Annotated CDS
MAB_3438	-	2.17727	1.36e-24	Putative short-chain dehydrogenase/reductase	Annotated CDS
MAB_4208	-	1.45208	1.77e-24	Putative succinate-semialdehyde dehydrogenase	Annotated CDS
MAB_1271c	-	2.54308	2.9e-24	Probable oxidase (copper-binding protein)	Annotated CDS
MAB_3835c	-	1.73	4.87e-24	Probable coenzyme PQQ synthesis protein E PqqE	Annotated CDS
MAB_0616	-	2.16282	6.26e-24	hypothetical protein	Annotated CDS
MAB_4997	N/A	1.67504	9.84e-24	Novel peptide	Novel CDS
MAB_4307	-	2.02629	1.2e-23	Possible arylsulfatase AtsA	Annotated CDS
6C	-	-2.57803	1.27e-23	-	ncRNA
MAB_3133c	-	1.32629	1.33e-23	Putative flavohemoprotein	Annotated CDS
MAB_2335	-	-1.42084	1.53e-23	Phenylalanyl-tRNA synthetase beta chain PheT	Annotated CDS
MAB_4135c	-	2.76929	1.61e-23	hypothetical protein	Annotated CDS
MAB_3168c	-	1.34799	1.75e-23	Conserved hypothetical protein (acetyltransferase?)	Annotated CDS
MAB_0615	-	2.06964	1.91e-23	Putative acyl-CoA dehydrogenase	Annotated CDS
MAB_1151	-	1.47047	2.86e-23	Hypothetical protein	Annotated CDS
MAB_1727c	-	2.30191	3.81e-23	Bacteriophage protein	Annotated CDS
MAB_4785	-	1.93468	4.16e-23	hypothetical protein	Annotated CDS
MAB_4207	-	1.39489	4.74e-23	4-aminobutyrate aminotransferase (GabT)	Annotated CDS
MAB_3210c	-	-1.56037	4.75e-23	hypothetical protein	Annotated CDS
MAB_2673c	-	1.61102	4.83e-23	Probable L-aspartate oxidase NadB	Annotated CDS
MAB_1702	-	-1.67696	4.98e-23	Glycyl-TRNA synthetase (GlyS)	Annotated CDS
MAB_3483	-	1.72945	5.94e-23	Putative oxygenase	Annotated CDS
MAB_1825c	-	2.33495	7.47e-23	Hypothetical protein	Annotated CDS
MAB_2120c	-	-1.79669	7.82e-23	Putative polyketide synthase MbtC	Annotated CDS
MAB_2508	-	2.78769	7.83e-23	hypothetical protein	Annotated CDS
MAB_2029	-	-2.99798	8e-23	Putative beta-ketoacyl synthase	Annotated CDS
MAB_2357	-	-1.86904	8.71e-23	HAD-superfamily hydrolase	Annotated CDS
MAB_1546c	-	-2.69581	9.81e-23	Conserved hypothetical protein (sulfotransferase?)	Annotated CDS
MAB_2462	-	-2.85731	1.14e-22	Putative sulfonate ABC transporter, periplasmic protein	Annotated CDS
MAB_1896c	-	2.06782	1.86e-22	Hypothetical protein	Annotated CDS
MAB_4206	-	1.81948	2.21e-22	Putative amino acid transporter	Annotated CDS
MAB_4336	-	1.91003	4.09e-22	Probable acyl-CoA dehydrogenase FadE	Annotated CDS
MAB_3836c	-	1.80523	4.32e-22	hypothetical protein	Annotated CDS
MAB_4139	-	2.58835	6.73e-22	Putative transcription regulator, ArsR family	Annotated CDS
MAB_0091	-	-1.23978	7.53e-22	Putative ferredoxin-dependent glutamate synthase	Annotated CDS
MAB_4136c	-	1.66939	1.08e-21	Putative aldehyde dehydrogenase	Annotated CDS
MAB_2714c	-	2.09201	1.15e-21	hypothetical protein	Annotated CDS
MAB_3817c	rplB	-1.29849	1.18e-21	50S ribosomal protein L2	Annotated CDS
MAB_2858c	-	-1.63443	1.36e-21	hypothetical protein	Annotated CDS
MAB_2489	-	1.36417	1.58e-21	hypothetical protein	Annotated CDS
MAB_3520c	-	1.74819	1.58e-21	Possible transcriptional regulatory protein	Annotated CDS
MAB_4724	-	1.77631	1.64e-21	Sodium/calcium exchanger family protein	Annotated CDS
MAB_1544c	-	-1.91409	1.89e-21	Probable CysN/CysC bifunctional enzyme	Annotated CDS
MAB_5027	N/A	3.52348	1.89e-21	Novel peptide	Novel CDS
MAB_1424c	-	1.88239	1.9e-21	Putative transcriptional regulator, TetR family	Annotated CDS
MAB_1917	-	1.78839	2.24e-21	hypothetical protein	Annotated CDS
MAB_4778c	-	1.47138	2.53e-21	Hypothetical protein	Annotated CDS
MAB_0800	-	2.18139	2.66e-21	Hypothetical protein	Annotated CDS
MAB_0171	-	-1.54832	2.98e-21	Conserved hypothetical protein (galactofuranosyl transferase?)	Annotated CDS
MAB_4988c	N/A	1.64664	3.75e-21	Novel peptide	Novel CDS
MAB_2248	-	-1.52828	3.96e-21	Probable peptide synthetase MbtE	Annotated CDS
MAB_4693	-	1.76295	3.96e-21	Probable cytochrome P450	Annotated CDS
MAB_1182	-	1.47828	4.5e-21	hypothetical protein	Annotated CDS
MAB_4395	-	1.3648	4.59e-21	Aminoglycoside 2'-N-acetyltransferase	Annotated CDS
MAB_1871	-	1.31301	4.62e-21	hypothetical protein	Annotated CDS
MAB_3847	-	1.98653	5.18e-21	hypothetical protein	Annotated CDS
MAB_2546	-	1.8334	5.93e-21	Probable amidohydrolase	Annotated CDS
MAB_1396	-	-2.0411	6.07e-21	Probable drug resistance transporter, EmrB/QacA subfamily	Annotated CDS
MAB_2727c	-	1.2682	6.68e-21	Hypothetical invasion protein Inv2	Annotated CDS
MAB_4705c	-	2.64134	8.15e-21	Probable membrane protein, MmpS	Annotated CDS
MAB_0761c	-	2.19715	9.34e-21	Putative 3-hydroxyacyl-CoA dehydrogenase	Annotated CDS
MAB_4729c	-	-2.00933	9.5e-21	Putative Na+-dependent transporter	Annotated CDS
MAB_4044c	-	3.01604	1.53e-20	Putative hydrolase/esterase/lipase	Annotated CDS
MAB_0369	-	1.33623	1.61e-20	Glutamate--cysteine ligase GshA	Annotated CDS
MAB_2148	-	1.49061	1.7e-20	Putative linoleoyl-CoA desaturase	Annotated CDS
MAB_4689c	-	2.60813	1.9e-20	hypothetical protein	Annotated CDS
MAB_4163c	-	2.24748	1.94e-20	Probable fatty-acid-CoA ligase FadD	Annotated CDS
MAB_1332	-	1.56441	2e-20	Probable fatty-acid-CoA ligase FadD	Annotated CDS
MAB_3807c	rplN	-1.34557	2e-20	50S ribosomal protein L14	Annotated CDS
MAB_4264c	-	-1.53516	2e-20	hypothetical protein	Annotated CDS
MAB_4100c	-	1.37259	2.63e-20	MbtH-like protein	Annotated CDS
MAB_2265c	-	2.15295	3.04e-20	Probable L-ectoine synthase	Annotated CDS
MAB_0377	-	1.95417	4.44e-20	Putative transcriptional regulator, TetR family	Annotated CDS
MAB_3844c	-	2.46214	5.42e-20	Putative short-chain dehydrogenase/reductase	Annotated CDS
MAB_0251	-	1.86484	6.39e-20	Hypothetical protein	Annotated CDS
MAB_3220	-	1.80837	6.9e-20	Hypothetical protein	Annotated CDS
MAB_0589	-	1.727	7.08e-20	Probable aquaporin Z	Annotated CDS
MAB_4205	-	1.87532	7.33e-20	hypothetical protein	Annotated CDS
MAB_1084c	-	1.61405	1.01e-19	hypothetical protein	Annotated CDS
MAB_0470c	-	2.0332	1.16e-19	Putative hydrolase (alpha/beta hydrolase fold)	Annotated CDS
MAB_4409	-	2.07175	1.18e-19	Probable hydrogen peroxide-inducible genes activator	Annotated CDS
MAB_2718c	-	1.28432	1.81e-19	hypothetical protein	Annotated CDS
MAB_1429	-	-2.58048	1.93e-19	Putative permease of the major facilitator superfamily	Annotated CDS
MAB_3768c	-	-1.60546	1.97e-19	tRNA pseudouridine synthase A	Annotated CDS
MAB_4398c	-	-2.70803	2.11e-19	hypothetical protein	Annotated CDS
MAB_1434	-	-1.38458	2.38e-19	Probable diaminopimelate decarboxylase	Annotated CDS
MAB_2173	-	1.36089	2.45e-19	Proteasome (alpha subunit) PrcA	Annotated CDS
MAB_2511	-	2.22048	3.14e-19	Alternative sigma factor SigF	Annotated CDS
MAB_0252	-	1.44062	4.01e-19	hypothetical protein	Annotated CDS
MAB_2245	-	-1.33782	4.17e-19	Putative anthranilate synthase component I TrpE2/ Salicylate synthase MbtI	Annotated CDS
MAB_4220c	-	1.63745	5.32e-19	Hypothetical protein	Annotated CDS
MAB_2032	-	-3.2132	5.55e-19	Probable 3-oxoacyl-[acyl-carrier protein] reductase	Annotated CDS
MAB_1567	-	1.67047	7.02e-19	Probable HNH endonuclease precursor	Annotated CDS
MAB_2395	-	1.57231	7.17e-19	Probable acyl-CoA dehydrogenase FadE	Annotated CDS
MAB_2172	-	1.42326	7.33e-19	Proteasome (beta subunit) PrcB	Annotated CDS
MAB_4408c	-	1.44055	7.56e-19	Putative alkylhydroperoxidase C	Annotated CDS
MAB_2526c	-	2.47439	8.11e-19	hypothetical protein	Annotated CDS
MAB_4542c	-	1.46607	8.75e-19	hypothetical protein	Annotated CDS
MAB_2091	-	1.20254	9.45e-19	Hypothetical protein similar to Patatin	Annotated CDS
MAB_4699c	-	2.16732	1.1e-18	hypothetical protein	Annotated CDS
MAB_4779	-	1.85442	1.27e-18	Hypothetical protein	Annotated CDS
MAB_0646c	-	2.35348	1.35e-18	Putative short-chain dehydrogenase/reductase	Annotated CDS
MAB_3549c	-	1.36498	1.35e-18	Putative oxidoreductase	Annotated CDS
MAB_1770	-	1.33973	1.47e-18	Hypothetical protein	Annotated CDS
MAB_2158c	-	-1.92075	1.49e-18	Probable ATP-dependent RNA helicase	Annotated CDS
MAB_4623c	-	-1.18363	1.79e-18	5-methyltetrahydropteroyltriglutamate--homocysteine methyltransferase	Annotated CDS
MAB_3173c	-	1.71	1.83e-18	hypothetical protein	Annotated CDS
MAB_1019c	-	-2.24695	2.03e-18	Probable glycosyl transferase	Annotated CDS
MAB_4480c	-	-1.52018	2.22e-18	Putative glycosyl transferase	Annotated CDS
MAB_2303	-	-1.30779	2.31e-18	Putative membrane protein, MmpL	Annotated CDS
MAB_0463c	-	1.53449	2.36e-18	Probable oxidase (copper-binding protein)	Annotated CDS
MAB_3732c	-	1.52231	2.89e-18	10 kDa chaperonin (GroES)	Annotated CDS
MAB_1286c	-	2.89668	3.89e-18	Hypothetical protein	Annotated CDS
MAB_2267c	-	2.02522	4.01e-18	Probable acetyltransferase	Annotated CDS
MAB_3766	-	1.61577	5.43e-18	Probable cutinase cut3 precursor	Annotated CDS
MAB_3099c	-	2.37149	5.44e-18	Putative transcriptional regulator, AsnC family	Annotated CDS
MAB_2874	-	-1.93434	7.46e-18	Probable peptidyl-prolyl cis-trans isomerase	Annotated CDS
MAB_3140c	-	-1.39313	7.68e-18	Prolyl-tRNA synthetase ProS	Annotated CDS
MAB_2551	-	1.62314	7.89e-18	Hypothetical protein	Annotated CDS
MAB_0584	-	1.79914	7.97e-18	hypothetical protein	Annotated CDS
MAB_1247c	-	1.55445	8.74e-18	hypothetical protein	Annotated CDS
MAB_0125c	-	1.31128	8.8e-18	hypothetical protein	Annotated CDS
MAB_2407	-	1.1615	8.84e-18	Glycine dehydrogenase [decarboxylating]	Annotated CDS
MAB_4325c	-	2.19042	1.13e-17	Hypothetical protein	Annotated CDS
MAB_0437c	-	1.68405	1.29e-17	Hypothetical protein	Annotated CDS
MAB_0808c	-	-4.37794	1.39e-17	Hypothetical protein	Annotated CDS
MAB_3771c	rpsD	-1.25016	1.55e-17	30S ribosomal protein S4	Annotated CDS
MAB_3423	-	1.74959	1.9e-17	Probable cytochrome P450	Annotated CDS
MAB_3814c	rpsC	-1.17271	2.27e-17	30S ribosomal protein S3	Annotated CDS
MAB_1457	-	-1.5335	2.62e-17	Probable UDP-N-acetylglucosamine 1-carboxyvinyltransferase MurA	Annotated CDS
MAB_2530c	-	2.65418	2.68e-17	Catalase CatB	Annotated CDS
MAB_3035	-	1.19596	3.01e-17	Conserved hypothetical protein (phenazine biosynthesis?)	Annotated CDS
MAB_3405	-	1.65536	3.05e-17	Putative short chain dehydrogenase/reductase	Annotated CDS
MAB_2878c	-	-1.21911	3.6e-17	hypothetical protein	Annotated CDS
MAB_3831c	-	1.21126	4.2e-17	Putative glycosyltransferase	Annotated CDS
MAB_1146	-	1.23973	5.3e-17	Hypothetical protein	Annotated CDS
MAB_2037	-	-2.1221	5.35e-17	Putative membrane protein MmpL	Annotated CDS
MAB_1283c	-	1.72313	5.91e-17	Hypothetical protein	Annotated CDS
MAB_2772c	-	1.92165	7.45e-17	Hypothetical protein	Annotated CDS
MAB_4954c	rnpA	-1.22535	8.45e-17	Ribonuclease P protein component	Annotated CDS
MAB_3288c	-	-2.01392	8.6e-17	Glycerol-3-phosphate dehydrogenase, NAD-dependent	Annotated CDS
MAB_3029	-	1.09511	9.49e-17	Iron-dependent repressor IdeR	Annotated CDS
MAB_2234c	-	-1.26003	9.86e-17	Conserved hypothetical protein (AAA ATPase?)	Annotated CDS
MAB_3770c	-	-1.0472	1.48e-16	DNA-directed RNA polymerase alpha chain RpoA	Annotated CDS
MAB_3941c	-	1.54544	1.48e-16	hypothetical protein	Annotated CDS
MAB_4961	N/A	-2.49499	1.63e-16	Novel peptide	Novel CDS
MAB_1245c	-	2.08896	1.65e-16	Hypothetical protein	Annotated CDS
MAB_0618	-	1.88349	1.7e-16	Probable lipid transfer protein or keto acyl-CoA thiolase Ltp2	Annotated CDS
MAB_0120	-	1.29128	1.85e-16	Probable peptide methionine sulfoxide reductase	Annotated CDS
MAB_4174	-	2.1226	2e-16	hypothetical protein	Annotated CDS
MAB_2034	-	-2.96001	3.12e-16	Probable malonyl CoA-acyl carrier protein transacylase	Annotated CDS
MAB_2033	-	-3.48704	3.12e-16	Probable thioesterase	Annotated CDS
MAB_1762	-	1.39441	3.37e-16	hypothetical protein	Annotated CDS
MAB_4713	-	1.88624	3.48e-16	Similarity with Glyoxalase/Bleomycin resistance protein	Annotated CDS
MAB_4986	N/A	2.29811	3.58e-16	Novel peptide	Novel CDS
MAB_2693	-	-2.02642	3.58e-16	Hypothetical protein	Annotated CDS
MAB_5012	N/A	1.55975	3.58e-16	Novel peptide	Novel CDS
MAB_1830	-	1.58126	3.59e-16	Hypothetical protein	Annotated CDS
MAB_0570	-	1.63175	3.59e-16	Putative 2-C-methyl-D-erythritol 2,4-cyclodiphosphate synthase	Annotated CDS
MAB_3820c	rplC	-1.19005	3.76e-16	50S ribosomal protein L3	Annotated CDS
MAB_2741	-	1.36921	3.98e-16	hypothetical protein	Annotated CDS
MAB_1232c	-	1.31388	4.38e-16	Probable cholesterol oxidase ChoD	Annotated CDS
MAB_1997	-	1.37772	4.59e-16	Protein MraZ	Annotated CDS
MAB_0016	-	1.47074	4.64e-16	hypothetical protein	Annotated CDS
MAB_2486c	-	-1.07528	4.84e-16	Glutamate synthase, large subunit	Annotated CDS
MAB_0587	-	2.27313	4.97e-16	Probable acetamidase/formamidase	Annotated CDS
MAB_3259c	-	1.16582	5.15e-16	Phosphopantetheine adenylyltransferase (CoaD)	Annotated CDS
MAB_2550c	-	1.30825	5.35e-16	Probable fatty acid desaturase	Annotated CDS
MAB_4886	-	1.80659	5.36e-16	hypothetical protein	Annotated CDS
MAB_2562c	-	2.37	5.39e-16	Probable transcriptional regulatory protein ArsR	Annotated CDS
MAB_1832	-	1.62179	5.62e-16	hypothetical protein	Annotated CDS
MAB_1960c	-	-1.14944	6.13e-16	Probable asparagine synthetase AsnB	Annotated CDS
MAB_2792c	-	1.86886	6.7e-16	Probable aldehyde dehydrogenase	Annotated CDS
MAB_0010c	-	1.19897	6.94e-16	Hypothetical protein	Annotated CDS
MAB_2975c	-	-1.53125	7.18e-16	AFG1-like ATPase	Annotated CDS
MAB_2266c	-	1.18279	7.61e-16	Probable diaminobutyrate--2-oxoglutarate aminotransferase	Annotated CDS
MAB_4998c	N/A	2.16079	8.21e-16	Novel peptide	Novel CDS
MAB_1570	-	-1.78371	8.32e-16	hypothetical protein	Annotated CDS
MAB_2847c	-	1.69256	8.51e-16	hypothetical protein	Annotated CDS
MAB_4714c	-	-1.1178	8.82e-16	Probable fatty-acid-coa ligase FadD	Annotated CDS
MAB_1350	-	1.41007	8.83e-16	hypothetical protein	Annotated CDS
MAB_4935	-	1.3624	9.87e-16	MutT/NUDIX family protein	Annotated CDS
MAB_1147c	-	-1.14608	1.17e-15	Probable ribose-phosphate pyrophosphokinase RppK (PRPP synthetase)	Annotated CDS
MAB_2587	-	1.72274	1.23e-15	Conserved hypothetical protein (Copper resistance D precursor?)	Annotated CDS
MAB_1549c	-	-1.08697	1.24e-15	Putative RNA binding protein, contains S1 domain	Annotated CDS
MAB_1447	-	-1.43891	1.41e-15	ATP synthase A chain AtpB	Annotated CDS
MAB_2389	-	1.32206	1.44e-15	Possible fumarate reductase/succinate dehydrogenase	Annotated CDS
MAB_0876	-	-1.20151	1.45e-15	hypothetical protein	Annotated CDS
MAB_0628	-	1.01898	1.52e-15	hypothetical protein	Annotated CDS
MAB_3304c	-	-1.3345	1.56e-15	D-3-phosphoglycerate dehydrogenase (SerA)	Annotated CDS
MAB_1878c	-	-1.14775	1.75e-15	Meromycolate extension acyl carrier protein AcpM/ Phosphopantetheine-binding precursor	Annotated CDS
MAB_4107c	-	1.27093	1.97e-15	Glycosyltransferase GtfA	Annotated CDS
MAB_0265	-	-1.7229	2.66e-15	hypothetical protein	Annotated CDS
MAB_1280c	-	1.25024	3.04e-15	Hypothetical protein	Annotated CDS
MAB_1346	-	1.09541	3.21e-15	Conserved hypothetical protein (glycosyl transferase?)	Annotated CDS
MAB_2544c	-	1.35881	3.36e-15	Putative agmatine deiminase	Annotated CDS
MAB_4188	-	-1.6962	4.38e-15	Conserved hypothetical protein (acetyltransferase?)	Annotated CDS
MAB_0001	dnaA	-1.1738	4.6e-15	Chromosomal replication initiator protein DnaA	Annotated CDS
MAB_0217c	-	1.08128	4.8e-15	Probable cysteine desulfurase	Annotated CDS
MAB_4765	-	1.79747	4.94e-15	Putative regulatory protein, TetR	Annotated CDS
MAB_1545c	-	-1.95141	5.3e-15	Probable sulfate adenylate transferase, subunit 2 (CysD)	Annotated CDS
MAB_2021c	-	2.0731	7.39e-15	Putative carboxymuconolactone decarboxylase	Annotated CDS
MAB_1154	-	1.50885	7.5e-15	Hypothetical protein	Annotated CDS
MAB_3084c	-	1.25741	7.6e-15	Dihydrodipicolinate synthase DapA	Annotated CDS
MAB_0220c	-	-2.09282	7.72e-15	Putative phenylalanine aminotransferase	Annotated CDS
MAB_0189c	-	-1.25181	7.77e-15	Probable arabinosyltransferase C	Annotated CDS
MAB_4290c	-	1.20755	8.11e-15	hypothetical protein	Annotated CDS
MAB_2978	-	-1.56248	8.41e-15	hypothetical protein	Annotated CDS
MAB_2246	-	-2.14079	8.41e-15	Possible thiol-specific antioxidant related protein/Peroxidoxin BcpB	Annotated CDS
MAB_1131	-	-1.16078	8.43e-15	Probable dimethyladenosine transferase (16S rRNA dimethylase)	Annotated CDS
MAB_1371	-	1.27634	8.79e-15	hypothetical protein	Annotated CDS
MAB_3805c	rplE	-1.09858	8.79e-15	50S ribosomal protein L5	Annotated CDS
MAB_2247c	-	-1.77442	1e-14	Bifunctional enzyme MbtA : salicyl-AMP ligase + salicyl-S-ArCP synthetase	Annotated CDS
MAB_2818c	-	1.9047	1.01e-14	Putative hydrolase	Annotated CDS
MAB_4634c	-	1.28176	1.03e-14	Putative TetR-family transcriptional regulator	Annotated CDS
MAB_2473c	-	1.04722	1.26e-14	hypothetical protein	Annotated CDS
MAB_1303c	-	1.278	1.28e-14	Hypothetical protein	Annotated CDS
MAB_2666c	-	-1.24843	1.55e-14	Phosphoribosyl isomerase A	Annotated CDS
MAB_2786	-	1.4497	1.58e-14	Hypothetical protein	Annotated CDS
MAB_3025	-	1.12241	1.62e-14	Possible ribonuclease BN	Annotated CDS
MAB_1653	-	-1.37058	1.63e-14	Probable sulfate ABC transporter, permease protein CysT	Annotated CDS
MAB_4171c	-	-1.49688	1.64e-14	NADPH-ferredoxin reductase FprA	Annotated CDS
MAB_0047	-	-1.68629	1.65e-14	Probable PPE family protein	Annotated CDS
MAB_4180	-	2.06497	1.68e-14	Putative transcriptional regulator, IclR family	Annotated CDS
MAB_1190	-	1.18275	1.7e-14	hypothetical protein	Annotated CDS
MAB_4484	-	2.1307	1.7e-14	Probable aldehyde dehydrogenase	Annotated CDS
MAB_3303c	-	-1.1298	1.87e-14	3-isopropylmalate dehydrogenase (Leu3)	Annotated CDS
MAB_4474	-	-1.19824	1.98e-14	hypothetical protein	Annotated CDS
MAB_3082	-	1.55598	1.99e-14	hypothetical protein	Annotated CDS
MAB_0170	-	-1.32068	2.04e-14	UDP-galactopyranose mutase (Glf)	Annotated CDS
MAB_3058	-	1.37408	2.04e-14	Hypothetical protein	Annotated CDS
MAB_1238	-	1.12631	2.31e-14	Hypothetical protein	Annotated CDS
MAB_3384c	-	-1.22309	2.38e-14	Putative ABC transporter, ATP-binding protein	Annotated CDS
MAB_0380	-	1.55837	2.43e-14	Probable short-chain dehydrogenase/reductase	Annotated CDS
MAB_1435	-	-1.12039	2.6e-14	Probable homoserine dehydrogenase	Annotated CDS
MAB_4443	-	-1.48679	3.03e-14	Probable 3-oxoacyl-[acyl-carrier protein] reductase	Annotated CDS
MAB_0210	-	1.6685	3.3e-14	hypothetical protein	Annotated CDS
MAB_2342	-	-1.10074	3.35e-14	Argininosuccinate synthase ArgG	Annotated CDS
MAB_3539	-	1.02387	3.39e-14	Putative transcriptional regulator, WhiB family	Annotated CDS
MAB_2293	-	-1.79354	3.42e-14	Putative transcriptional regulator, MarR family	Annotated CDS
MAB_3188c	-	-1.16013	3.54e-14	Uridylate kinase PyrH	Annotated CDS
MAB_1031c	-	-1.57928	3.65e-14	Probable manganese transport protein MntH	Annotated CDS
MAB_2632	-	1.6796	4.05e-14	Probable ATP-binding protein ABC transporter CydD	Annotated CDS
MAB_0028c	-	-1.96708	4.25e-14	hypothetical protein	Annotated CDS
MAB_0186c	-	-1.05541	4.48e-14	Probable arabinosyltransferase A	Annotated CDS
MAB_3795c	rpsE	-1.01864	5e-14	30S ribosomal protein S5	Annotated CDS
MAB_4695c	-	1.57854	5.14e-14	Putative glycosyltransferase/rhamnosyltransferase	Annotated CDS
MAB_0482c	-	1.09857	5.5e-14	hypothetical protein	Annotated CDS
MAB_4564c	-	1.54457	5.55e-14	Putative Mce family protein	Annotated CDS
MAB_3595c	-	-1.06021	6.14e-14	Adenosylhomocysteinase	Annotated CDS
MAB_3654c	-	1.31673	6.38e-14	Pseudouridine synthase	Annotated CDS
MAB_1130	-	-1.1002	6.65e-14	hypothetical protein	Annotated CDS
MAB_4715c	-	-1.61228	6.79e-14	hypothetical protein	Annotated CDS
MAB_4692c	-	2.93655	7.14e-14	MbtH-like protein	Annotated CDS
MAB_2798c	-	-1.60213	7.27e-14	hypothetical protein	Annotated CDS
MAB_3379	-	-1.28021	7.33e-14	hypothetical protein	Annotated CDS
MAB_3234	-	-1.49638	7.53e-14	Probable D-alanyl-D-alanine carboxypeptidase DacB	Annotated CDS
MAB_1335c	-	-1.33248	7.61e-14	Probable transferase	Annotated CDS
MAB_2328c	-	1.34994	7.62e-14	hypothetical protein	Annotated CDS
MAB_4444	-	-1.5901	7.63e-14	Conserved hypothetical protein (MaoC-like dehydratase)	Annotated CDS
MAB_1122c	-	-1.37136	7.73e-14	Conserved hypothetical protein (glycosyl transferase?)	Annotated CDS
MAB_0823	-	1.41313	9.23e-14	Probable aldehyde dehydrogenase	Annotated CDS
MAB_1272	-	1.80327	9.23e-14	Hypothetical protein	Annotated CDS
MAB_5062c	N/A	1.29619	9.66e-14	Novel peptide	Novel CDS
MAB_0713	-	-1.12304	1.03e-13	Probable amidophosphoribosyltransferase PurF	Annotated CDS
MAB_1442	-	-1.21425	1.05e-13	Probable peptide chain release factor 1 (RF-1)	Annotated CDS
MAB_4173	-	1.6343	1.09e-13	Possible oxidoreductase	Annotated CDS
MAB_3884	-	1.46694	1.31e-13	Possible flavoprotein	Annotated CDS
MAB_2513c	-	1.5262	1.32e-13	Anti-sigma factor RsbW	Annotated CDS
MAB_1460	-	-1.60973	1.32e-13	hypothetical protein	Annotated CDS
MAB_3767c	-	-1.62402	1.45e-13	Hypothetical protein	Annotated CDS
MAB_3597c	-	1.84909	1.56e-13	Probable rubredoxin RubB	Annotated CDS
MAB_3081	-	1.39633	1.62e-13	Short-chain dehydrogenase/reductase	Annotated CDS
MAB_4914c	-	1.65932	1.72e-13	Hypothetical protein	Annotated CDS
MAB_2035	-	-2.48546	1.81e-13	Possible conserved polyketide synthase associated protein	Annotated CDS
MAB_2050	-	1.05021	2.02e-13	Putative HTH-type transcriptional regulator AraC	Annotated CDS
MAB_2973c	-	-1.54361	2.04e-13	Putative methyltransferase	Annotated CDS
MAB_2689	-	-1.36299	2.2e-13	Probable acyltransferase	Annotated CDS
MAB_2694	-	-1.43168	2.31e-13	hypothetical protein	Annotated CDS
MAB_0549c	-	-1.38065	2.5e-13	Putative heme/hemin ABC transporter, permease protein	Annotated CDS
MAB_5059c	N/A	-1.80214	2.56e-13	Novel peptide	Novel CDS
MAB_1194	-	1.22967	2.56e-13	Putative lipase LipU	Annotated CDS
MAB_2375	-	-1.08552	2.85e-13	Hypothetical protein	Annotated CDS
MAB_2710c	-	1.22779	2.92e-13	Putative kinase ArgK	Annotated CDS
MAB_2406	-	1.13251	3.65e-13	Putative HTH-type transcriptional regulator	Annotated CDS
MAB_0400c	-	-1.4086	4.23e-13	Exodeoxyribonuclease V, gamma subunit (RecC)	Annotated CDS
MAB_1437	-	-1.36197	4.25e-13	Probable homoserine kinase (ThrB)	Annotated CDS
MAB_3003c	-	-1.26169	4.49e-13	Probable deoxyuridine 5-triphosphate nucleotidohydrolase	Annotated CDS
MAB_2884c	-	1.27891	4.94e-13	Probable crossover junction endodeoxyribonuclease RuvC	Annotated CDS
MAB_2121c	-	-1.63842	5.85e-13	Putative phenyloxazoline synthase MbtB/ thioesterase	Annotated CDS
MAB_3782c	-	-1.08714	6.07e-13	Methionine aminopeptidase Map	Annotated CDS
MAB_1433	-	-1.15782	6.4e-13	Arginyl-tRNA synthetase (ArgS)	Annotated CDS
MAB_3655c	-	1.03134	6.4e-13	Probable glycerol-3-phosphate dehydrogenase	Annotated CDS
MAB_2461	-	-1.60667	7.05e-13	Putative sulfate ABC transporter, ATP-binding protein	Annotated CDS
MAB_2290	-	1.22126	8.01e-13	Probable transcriptional regulator, TetR	Annotated CDS
MAB_3475c	-	-1.09265	8.14e-13	Putative cell division ATP-binding protein FtsE	Annotated CDS
MAB_2505c	-	2.00992	8.43e-13	Probable phosphoketolase	Annotated CDS
MAB_5048c	N/A	-1.74891	8.5e-13	Novel peptide	Novel CDS
MAB_0799c	-	1.61395	8.5e-13	Hypothetical protein	Annotated CDS
MAB_4204	-	1.11083	8.93e-13	Probable copper amine oxidase	Annotated CDS
MAB_5064c	N/A	-1.8011	9.21e-13	Novel peptide	Novel CDS
MAB_3830c	-	1.27663	9.24e-13	Probable dehydrogenase (glucose-methanol-choline oxidoreductase?)	Annotated CDS
MAB_5050c	N/A	-1.77236	9.35e-13	Novel peptide	Novel CDS
MAB_4680c	-	-1.65703	9.54e-13	Putative short-chain dehydrogenase/reductase	Annotated CDS
MAB_3238c	-	1.06801	9.81e-13	Probable protein-P-II uridylyltransferase (GlnD)	Annotated CDS
MAB_2800	-	-1.96012	9.91e-13	hypothetical protein	Annotated CDS
MAB_0446c	-	1.64392	1.01e-12	Hypothetical protein	Annotated CDS
MAB_3750c	-	-1.16153	1.02e-12	Phosphoglucosamine mutase MrsA	Annotated CDS
MAB_1298c	-	-1.40035	1.07e-12	hypothetical protein	Annotated CDS
MAB_1704c	-	1.63517	1.07e-12	1-aminocyclopropane-1-carboxylate deaminase	Annotated CDS
MAB_3301	-	1.72832	1.15e-12	hypothetical protein	Annotated CDS
MAB_2591c	-	1.93981	1.15e-12	hypothetical protein	Annotated CDS
MAB_4531	-	1.32987	1.17e-12	Hypothetical protein	Annotated CDS
MAB_4421	-	1.38139	1.42e-12	Putative succinate dehydrogenase	Annotated CDS
MAB_0944	-	-1.06665	1.43e-12	Probable citrate synthase I (GltA)	Annotated CDS
MAB_4721	-	1.7254	1.62e-12	Hypothetical protein	Annotated CDS
MAB_0215	-	1.42119	1.67e-12	Possible transcriptional regulator	Annotated CDS
MAB_4701	-	1.6612	1.79e-12	hypothetical protein	Annotated CDS
MAB_3281	-	-1.15304	1.81e-12	Putative enoyl-CoA hydratase/isomerase	Annotated CDS
MAB_0948c	-	1.40502	2.01e-12	Conserved hypothetical protein (phytoene dehydrogenase?)	Annotated CDS
MAB_3832c	-	1.00854	2.05e-12	Conserved hypothetical protein (creatininase?)	Annotated CDS
MAB_2016	-	-1.61179	2.07e-12	hypothetical protein	Annotated CDS
MAB_4088c	-	-1.06275	2.15e-12	Possible mycolic acid synthase UmaA1	Annotated CDS
MAB_0182c	-	1.42037	2.2e-12	Hypothetical protein	Annotated CDS
MAB_2233c	-	-1.07366	2.57e-12	hypothetical protein	Annotated CDS
MAB_0900c	-	1.56541	2.57e-12	Putative phenylacetic acid degradation protein PaaN	Annotated CDS
MAB_3850c	rpsG	-1.04435	2.6e-12	30S ribosomal protein S7	Annotated CDS
MAB_3143c	-	-1.44168	2.77e-12	Possible multifunctional enzyme siroheme synthase CysG/Uroporphyrin-III C-methyltransferase-like	Annotated CDS
MAB_1565c	-	-1.12697	2.78e-12	Alpha-amylase family protein	Annotated CDS
MAB_3603c	-	-1.08346	3.13e-12	Probable phosphomannomutase	Annotated CDS
MAB_1291	-	1.09048	3.43e-12	hypothetical protein	Annotated CDS
MAB_0775	-	1.34264	3.44e-12	Hypothetical protein	Annotated CDS
MAB_0544	-	-1.01859	3.47e-12	lysyl-trna synthetase (LysS)	Annotated CDS
MAB_1473c	-	1.14896	3.56e-12	hypothetical protein	Annotated CDS
MAB_3927c	-	1.28923	4.19e-12	Probable protease HtpX homolog	Annotated CDS
MAB_2391	-	1.39153	4.47e-12	hypothetical protein	Annotated CDS
MAB_4269	-	-1.09921	4.96e-12	Probable monooxygenase	Annotated CDS
MAB_1083c	-	1.73127	5.24e-12	hypothetical protein	Annotated CDS
MAB_4479	-	-2.24224	5.39e-12	Putative transcriptional regulator, TetR family	Annotated CDS
MAB_3008	-	-1.62361	5.6e-12	Probable polyphosphate glucokinase PpgK	Annotated CDS
MAB_2875	-	-1.46223	5.74e-12	Beta-lactamase precursor (Penicillinase)	Annotated CDS
MAB_1827c	-	2.05026	5.99e-12	Bacteriophage protein	Annotated CDS
MAB_3108c	rpsO	-1.15746	6.14e-12	30s ribosomal protein S15	Annotated CDS
MAB_0029c	-	-1.73985	6.72e-12	hypothetical protein	Annotated CDS
MAB_4907	-	-1.09562	7.03e-12	Myo-inositol-1-phosphate synthase	Annotated CDS
MAB_0689	-	-1.32624	7.66e-12	Probable phosphoribosylaminoimidazole-succinocarboxamide synthase PurC	Annotated CDS
MAB_3366	-	-1.16471	7.67e-12	Possible glycosyl transferase	Annotated CDS
MAB_2405	-	1.12633	8.14e-12	hypothetical protein	Annotated CDS
MAB_1312	-	1.16412	8.4e-12	Beta-lactamase-like	Annotated CDS
MAB_0399c	-	-1.27871	8.48e-12	Exodeoxyribonuclease V, beta subunit (RecB)	Annotated CDS
MAB_0567c	-	1.22198	9.11e-12	Putative lipoprotein lpqE precursor	Annotated CDS
MAB_0464	-	1.28329	9.24e-12	Hypothetical protein	Annotated CDS
MAB_0274c	-	1.74324	1.01e-11	hypothetical protein	Annotated CDS
MAB_2324	-	-1.22957	1.03e-11	Possible tRNA/rRNA methyltransferase	Annotated CDS
MAB_4544c	-	1.32676	1.11e-11	hypothetical protein	Annotated CDS
MAB_0650	-	1.04406	1.12e-11	60 kDa chaperonin 2 (Protein Cpn60 2) (GroEL)	Annotated CDS
MAB_0126c	-	1.04767	1.2e-11	Possible bacterioferritin BfrB	Annotated CDS
MAB_3206c	-	-1.52332	1.22e-11	Putative transcriptional regulator, TetR	Annotated CDS
MAB_1440c	-	1.35872	1.23e-11	Hypothetical protein	Annotated CDS
MAB_4082c	-	-2.0779	1.27e-11	hypothetical protein	Annotated CDS
MAB_1831	-	2.41729	1.28e-11	Hypothetical protein	Annotated CDS
MAB_4720c	-	1.36714	1.28e-11	Hypothetical protein	Annotated CDS
MAB_4563c	-	1.17787	1.54e-11	Putative Mce family protein	Annotated CDS
MAB_2873c	-	-1.26303	1.62e-11	hypothetical protein	Annotated CDS
MAB_1840c	-	-1.20964	1.62e-11	Putative beta-glucanase	Annotated CDS
MAB_3566c	-	1.84644	1.68e-11	Putative cyclase	Annotated CDS
MAB_3367	-	-1.21333	1.71e-11	Putative fatty-acid-CoA ligase	Annotated CDS
MAB_2837c	-	-1.01574	1.73e-11	Elongation factor P (EF-P).	Annotated CDS
MAB_1528c	-	-1.33023	1.83e-11	Probable oxidoreductase	Annotated CDS
MAB_3976c	-	-1.23189	2.23e-11	Possible thioredoxin	Annotated CDS
MAB_0145c	-	1.06187	2.27e-11	Probable transcriptional regulator, TetR family	Annotated CDS
MAB_3705	-	-1.49832	2.32e-11	Putative TetR family regulatory protein	Annotated CDS
MAB_1334c	-	-1.58182	2.38e-11	hypothetical protein	Annotated CDS
MAB_3477c	-	-1.14205	2.39e-11	MscS Mechanosensitive ion channel	Annotated CDS
MAB_0524c	-	1.26115	2.42e-11	Probable conserved lipoprotein LpqG	Annotated CDS
MAB_3068c	-	1.3447	2.48e-11	Possible transcriptional regulatory protein	Annotated CDS
MAB_0338c	-	1.59735	2.5e-11	Hypothetical protein	Annotated CDS
MAB_0846	-	1.67436	2.5e-11	Putative lipase/esterase	Annotated CDS
MAB_2273	-	1.51237	3.06e-11	Putative MFS transporter	Annotated CDS
MAB_2993c	-	-1.45244	3.17e-11	hypothetical protein	Annotated CDS
MAB_1991c	-	-1.05153	3.71e-11	hypothetical protein	Annotated CDS
MAB_0967	-	1.54966	3.78e-11	Hypothetical protein	Annotated CDS
MAB_0253	-	1.50554	3.9e-11	Hypothetical protein	Annotated CDS
MAB_2403	-	1.16854	4.09e-11	hypothetical protein	Annotated CDS
MAB_3415c	-	-1.41769	4.13e-11	Glutaredoxin-like protein NrdH	Annotated CDS
MAB_1101	-	1.05264	4.36e-11	hypothetical protein	Annotated CDS
MAB_0246	-	1.53905	4.46e-11	Hypothetical protein	Annotated CDS
MAB_3644	-	-1.57715	4.83e-11	hypothetical protein	Annotated CDS
MAB_0672c	-	1.51441	5.52e-11	hypothetical protein	Annotated CDS
MAB_3696c	-	1.61128	5.75e-11	Putative transcriptional regulator	Annotated CDS
MAB_2484c	-	-1.6951	5.76e-11	Hypothetical protein	Annotated CDS
MAB_2839	-	-1.47497	6.58e-11	hypothetical protein	Annotated CDS
MAB_4503c	-	1.24322	6.59e-11	Hypothetical protein	Annotated CDS
MAB_4197	-	1.2416	7e-11	Phosphomethylpyrimidine kinase (ThiD)	Annotated CDS
MAB_2174	-	1.55363	7.09e-11	Hypothetical protein	Annotated CDS
MAB_3282c	-	-1.22438	7.28e-11	Probable lipase	Annotated CDS
MAB_0940	-	-1.48736	7.4e-11	hypothetical protein	Annotated CDS
MAB_4818	-	1.72417	7.47e-11	Hypothetical protein	Annotated CDS
MAB_1336	-	-1.21278	8.21e-11	Probable succinyl-diaminopimelate desuccinylase	Annotated CDS
MAB_5042c	N/A	1.60037	8.32e-11	Novel peptide	Novel CDS
MAB_2256	-	-1.80955	8.78e-11	Probable polyketide synthase	Annotated CDS
MAB_4565c	-	1.195	8.83e-11	Putative Mce family protein	Annotated CDS
MAB_1526	-	1.427	9.94e-11	Putative short chain dehydrogenase/reductase	Annotated CDS
MAB_1180c	-	-1.12128	1.02e-10	Hypothetical protein	Annotated CDS
MAB_1273	-	1.12708	1.02e-10	Possible cysteine synthase A CysK2	Annotated CDS
MAB_0703c	-	1.09511	1.32e-10	hypothetical protein	Annotated CDS
MAB_2903	-	2.02739	1.34e-10	Hypothetical protein	Annotated CDS
MAB_0760c	-	1.30058	1.36e-10	hypothetical protein	Annotated CDS
MAB_4967	N/A	-1.68789	1.44e-10	Novel peptide	Novel CDS
MAB_1030	-	1.23706	1.48e-10	hypothetical protein	Annotated CDS
MAB_3286c	-	-1.16345	1.57e-10	Probable D-alanine--D-alanine ligase DdlA	Annotated CDS
MAB_4934c	-	-1.09617	1.61e-10	Poly(A) polymerase PcnA	Annotated CDS
MAB_3302	-	1.11073	1.62e-10	Probable major facilitator superfamily	Annotated CDS
MAB_0791	-	1.52943	1.63e-10	Hypothetical protein	Annotated CDS
MAB_1904	-	1.13569	1.72e-10	hypothetical protein	Annotated CDS
MAB_1644	-	-1.39963	1.94e-10	hypothetical protein	Annotated CDS
MAB_3900c	-	1.36582	2.02e-10	hypothetical protein	Annotated CDS
MAB_3468	-	1.55584	2.39e-10	Putative transcriptional regulator, MerR family	Annotated CDS
MAB_1931c	-	1.48736	2.78e-10	hypothetical protein	Annotated CDS
MAB_2023c	-	1.03942	2.79e-10	Putative LacI-family transcriptional regulator	Annotated CDS
MAB_0679c	-	1.15128	2.8e-10	Probable hydrolase	Annotated CDS
MAB_3880	-	-1.47788	3.27e-10	Probable lipase/esterase LipG	Annotated CDS
MAB_0798c	-	1.60895	3.41e-10	Hypothetical protein	Annotated CDS
MAB_3636c	-	1.16604	3.64e-10	Probable acyl-CoA dehydrogenase	Annotated CDS
MAB_4308c	-	1.25868	3.79e-10	Hypothetical protein	Annotated CDS
MAB_2779c	-	-1.01269	3.8e-10	Glyceraldehyde-3-phosphate dehydrogenase, type I	Annotated CDS
MAB_1541	-	1.47257	3.81e-10	Bacteriophage protein	Annotated CDS
MAB_0942	-	1.27267	3.85e-10	Putative transcriptional regulator, AraC family	Annotated CDS
MAB_0276	-	1.06491	3.88e-10	Probable cytochrome P450	Annotated CDS
MAB_1152	-	1.30163	3.91e-10	Hypothetical protein	Annotated CDS
MAB_0574c	-	-1.73276	4.06e-10	Conserved hypothetical protein (LamB/YcsF)	Annotated CDS
MAB_2848c	-	-1.24487	4.52e-10	Probable shikimate-5-dehydrogenase (AroE)	Annotated CDS
MAB_0323c	-	-1.59838	4.6e-10	Putative cobyric acid synthase CobQ2	Annotated CDS
MAB_3340	-	1.5798	4.67e-10	Probable sensor histidine kinase	Annotated CDS
MAB_3895c	-	1.00003	4.67e-10	Probable preprotein translocase SecE subunit	Annotated CDS
MAB_2715c	-	1.61351	4.71e-10	hypothetical protein	Annotated CDS
MAB_1874	-	1.24039	5.19e-10	Putative oxidoreductase	Annotated CDS
MAB_3287c	-	-1.28996	5.4e-10	Putative cystathionine/methionine gamma-synthase/ lyase	Annotated CDS
MAB_2249	-	-1.19933	5.42e-10	Probable lysine-N-oxygenase MbtG	Annotated CDS
MAB_2024	-	1.15557	5.55e-10	Amidase family protein	Annotated CDS
MAB_4788c	-	1.63074	5.79e-10	hypothetical protein	Annotated CDS
MAB_4412c	-	1.19438	5.81e-10	Putative decarboxylase	Annotated CDS
MAB_1266	-	-1.31121	6.07e-10	Probable GTP binding protein	Annotated CDS
MAB_3120	-	-2.63541	6.36e-10	hypothetical protein	Annotated CDS
MAB_2176	-	-2.49602	6.36e-10	Probable ABC transporter, permease protein	Annotated CDS
MAB_0193c	-	-2.3027	6.36e-10	hypothetical protein	Annotated CDS
MAB_5024c	N/A	1.02573	6.56e-10	Novel peptide	Novel CDS
MAB_3139c	-	-1.27683	6.85e-10	hypothetical protein	Annotated CDS
MAB_3687	-	-1.07341	7.3e-10	Probable o-acetylhomoserine sulfhydrylase MetC (homocysteine synthase)	Annotated CDS
MAB_4270c	-	1.09132	7.51e-10	Probable heat shock protein transcriptional regulator HspR	Annotated CDS
MAB_4950c	-	-1.26508	8.21e-10	Putative chromosome partitioning protein/ cobyrinic acid a,c-diamide synthase	Annotated CDS
MAB_1890c	-	-2.10226	9.3e-10	hypothetical protein	Annotated CDS
MAB_4133c	-	-1.65198	1.15e-09	hypothetical protein	Annotated CDS
MAB_4807	-	1.51903	1.26e-09	Bacteriophage protein	Annotated CDS
MAB_0623	-	1.72671	1.28e-09	Probable dehydrogenase	Annotated CDS
MAB_3745c	-	1.41286	1.32e-09	Hypothetical protein	Annotated CDS
MAB_1170	-	-1.74906	1.37e-09	hypothetical protein	Annotated CDS
MAB_0173	-	-1.06121	1.45e-09	UbiA prenyltransferase family protein	Annotated CDS
MAB_3818c	rplW	-1.06245	1.48e-09	50S ribosomal protein L23	Annotated CDS
MAB_4331c	-	1.63869	1.49e-09	Putative glyoxalase/bleomycin resistance protein	Annotated CDS
MAB_1527	-	1.14528	1.54e-09	Probable monooxygenase	Annotated CDS
MAB_2323	rplT	-1.00973	1.56e-09	50S ribosomal protein L20	Annotated CDS
MAB_4261c	-	-1.5737	1.6e-09	Putative short chain dehydrogenase/reductase	Annotated CDS
MAB_1760	-	1.58567	1.62e-09	hypothetical protein	Annotated CDS
MAB_3383c	-	-1.34866	1.62e-09	hypothetical protein	Annotated CDS
MAB_3457	-	1.47556	2.12e-09	hypothetical protein	Annotated CDS
MAB_1965c	-	1.57708	2.28e-09	Conserved hypothetical protein (pyridoxamine 5'-phosphate oxidase?)	Annotated CDS
MAB_1624	-	-1.44945	2.28e-09	hypothetical protein	Annotated CDS
MAB_0312c	-	1.54928	2.28e-09	Enolase (Eno)	Annotated CDS
MAB_0787	-	1.24967	2.31e-09	Hypothetical protein	Annotated CDS
MAB_1387	-	1.45852	2.32e-09	Putative esterase/lipase/beta-lactamase	Annotated CDS
MAB_3974c	-	-1.02348	2.45e-09	Putative cytochrome C biogenesis protein ResB	Annotated CDS
MAB_3586c	-	1.22724	2.45e-09	Putative transcriptional regulator, TetR family	Annotated CDS
MAB_5057c	N/A	-2.68442	2.65e-09	Novel peptide	Novel CDS
MAB_2458c	-	-1.91694	2.77e-09	Putative transcriptional regulator, TetR family	Annotated CDS
MAB_4902c	-	-1.11274	2.81e-09	hypothetical protein	Annotated CDS
MAB_1017c	-	-2.12801	2.95e-09	Probable O-antigen transporter, MOP superfamily	Annotated CDS
MAB_3433c	-	-2.82065	3.04e-09	hypothetical protein	Annotated CDS
MAB_4562	-	1.18666	3.16e-09	Putative lipoprotein LprO	Annotated CDS
MAB_0378	-	1.51543	3.16e-09	Probable lipid-transfer protein Ltp1/thiolase	Annotated CDS
MAB_2038	-	-1.88536	3.19e-09	Putative transport protein	Annotated CDS
MAB_4246	-	-1.45954	3.22e-09	Putative Na+/H+ antiporter	Annotated CDS
MAB_1065	-	-1.05265	3.23e-09	Putative ABC transporter, ATP-binding protein	Annotated CDS
MAB_0716c	-	1.34262	3.44e-09	Putative transcriptional regulator, MarR	Annotated CDS
MAB_0854	-	-1.59615	3.47e-09	hypothetical protein	Annotated CDS
MAB_3365	-	-1.40562	3.55e-09	hypothetical protein	Annotated CDS
MAB_4485	-	1.24552	3.7e-09	Putative transporter	Annotated CDS
MAB_5074	N/A	1.45204	3.71e-09	Novel peptide	Novel CDS
MAB_1671	-	1.11587	3.78e-09	hypothetical protein	Annotated CDS
MAB_1013	-	1.37332	3.94e-09	Hypothetical protein	Annotated CDS
MAB_4547	-	-1.12258	4.03e-09	Probable aldehyde dehydrogenase	Annotated CDS
MAB_3647c	-	1.40134	4.41e-09	Probable transcriptional regulatory protein	Annotated CDS
MAB_0812	-	1.16084	4.42e-09	Putative transcriptional regulator, IclR	Annotated CDS
MAB_3487	-	1.13353	4.56e-09	Probable acyl-CoA dehydrogenase	Annotated CDS
MAB_2809c	-	-1.15505	4.76e-09	Ribulose-phosphate 3-epimerase	Annotated CDS
MAB_3608	-	-1.25258	4.82e-09	F420-0:gamma-glutamyl ligase	Annotated CDS
MAB_1313	-	1.19838	5.62e-09	Probable transcriptional regulator, AraC family	Annotated CDS
MAB_1767	-	1.22654	5.84e-09	Hypothetical protein	Annotated CDS
MAB_1533c	-	-1.21977	5.91e-09	Probable oligoribonuclease	Annotated CDS
MAB_1183	-	1.06144	6.02e-09	Conserved hypothetical protein (rhodanese-like)	Annotated CDS
MAB_1623	-	-1.26329	6.15e-09	Probable phosphoglycerate mutase	Annotated CDS
MAB_4066c	-	-1.41615	6.23e-09	UDP-N-acetylenolpyruvoylglucosamine reductase MurB	Annotated CDS
MAB_4621c	-	-1.2435	6.34e-09	Putative acetyltransferase	Annotated CDS
MAB_0776	-	1.36382	6.35e-09	Hypothetical protein	Annotated CDS
MAB_4591	-	-1.40205	6.98e-09	Putative phosphotyrosine protein phosphatase	Annotated CDS
MAB_2036	-	-2.09157	7.76e-09	Putative membrane protein MmpS	Annotated CDS
MAB_2945c	-	-1.9074	8.63e-09	Putative Mce family protein	Annotated CDS
MAB_3218	-	1.05413	8.95e-09	Hypothetical protein	Annotated CDS
MAB_0638c	-	-1.14931	8.96e-09	Putative CDP-diacylglycerol--serine O-phosphatidyltransferase	Annotated CDS
MAB_0863	-	-1.66159	9.11e-09	hypothetical protein	Annotated CDS
MAB_4342c	-	1.49028	9.11e-09	Putative MutT/nudix family protein	Annotated CDS
MAB_0692c	-	1.44773	9.22e-09	Probable sugar transporter	Annotated CDS
MAB_1143c	rplY	-1.00989	9.73e-09	50S ribosomal protein L25	Annotated CDS
MAB_0401	-	-1.05735	1.08e-08	Putative acyltransferase	Annotated CDS
MAB_3973c	-	-1.1996	1.13e-08	Possible cytochrome C-type biogenesis protein CcsA	Annotated CDS
MAB_1771	-	1.46209	1.13e-08	Hypothetical protein	Annotated CDS
MAB_3456	-	1.51657	1.21e-08	Putative transcriptional regulator, HxlR family	Annotated CDS
MAB_1404	-	-1.27453	1.25e-08	Probable acyltransferase	Annotated CDS
MAB_0686	-	1.04707	1.26e-08	Putative transcription regulator, TetR family	Annotated CDS
MAB_0055c	-	-1.54413	1.41e-08	Transcription regulator LysR family	Annotated CDS
MAB_2757	-	1.05808	1.45e-08	Probable quinone reductase Qor	Annotated CDS
MAB_3612c	-	-1.0651	1.47e-08	Putative dTDP-rhamnosyltransferase	Annotated CDS
MAB_2583c	-	1.05759	1.47e-08	Putative transcription regulator, AraC family	Annotated CDS
MAB_4783	-	-1.1056	1.47e-08	PPE family protein	Annotated CDS
MAB_0924c	-	1.51135	1.5e-08	Putative organic hydroperoxide resistance protein/OsmC-like protein	Annotated CDS
MAB_2295c	-	-1.3441	1.6e-08	hypothetical protein	Annotated CDS
MAB_1651	-	-1.8618	1.61e-08	hypothetical protein	Annotated CDS
MAB_2264c	-	1.10374	1.71e-08	Probable hydroxylase/dioxygenase	Annotated CDS
MAB_1015c	-	-2.58217	1.75e-08	hypothetical protein	Annotated CDS
MAB_2049c	-	1.10258	1.91e-08	Probable ferredoxin	Annotated CDS
MAB_4644c	-	1.22957	1.98e-08	Putative transcriptional regulator, GntR family	Annotated CDS
MAB_4164	-	1.70953	2.09e-08	Possible enoyl-CoA hydratase	Annotated CDS
MAB_1511	-	-1.02621	2.27e-08	hypothetical protein	Annotated CDS
MAB_1329	-	-1.29175	2.32e-08	Probable glycosyl transferase	Annotated CDS
MAB_2671	-	-1.6291	2.36e-08	hypothetical protein	Annotated CDS
MAB_2250	-	-1.4186	2.47e-08	Putative MbtH family protein	Annotated CDS
MAB_2586	-	1.12834	2.56e-08	Putative transcription antitermination regulator	Annotated CDS
MAB_2108	-	-1.06815	2.66e-08	Probable undecaprenyl-diphosphatase (Bacitracin resistance protein)	Annotated CDS
MAB_3902c	-	1.43587	2.71e-08	hypothetical protein	Annotated CDS
MAB_2178	-	-1.65889	3.08e-08	Probable ABC transporter, ATP-binding protein	Annotated CDS
MAB_0374c	-	1.23106	3.13e-08	hypothetical protein	Annotated CDS
MAB_2753	-	-1.39178	3.13e-08	Probable ABC transporter, permease	Annotated CDS
MAB_0621c	-	1.64152	3.13e-08	Probable dehydrogenase/dehydratase (MaoC family)	Annotated CDS
MAB_0164	-	-1.20432	3.16e-08	Probable short chain dehydrogenase/reductase	Annotated CDS
MAB_2559c	-	-1.29857	3.17e-08	Probable peptidyl-prolyl cis-trans isomerase	Annotated CDS
MAB_2386	-	1.38075	3.45e-08	Putative transcriptional regulator, ArsR family	Annotated CDS
MAB_4559	-	1.12236	3.54e-08	Putative long-chain-fatty-acid CoA ligase	Annotated CDS
MAB_0742c	-	-1.36185	3.61e-08	Probable thioredoxin ThiX	Annotated CDS
MAB_4983c	N/A	-1.47701	3.93e-08	Novel peptide	Novel CDS
MAB_2817c	-	1.54347	3.99e-08	Putative dihydropyrimidinase	Annotated CDS
MAB_1654	-	-1.31018	4.1e-08	Probable sulfate ABC transporter, permease protein CysW	Annotated CDS
MAB_5035c	N/A	1.04905	4.41e-08	Novel peptide	Novel CDS
MAB_4191	-	1.39005	5.09e-08	Hypothetical protein	Annotated CDS
MAB_1012c	-	-1.04525	5.1e-08	Putative YrbE family protein	Annotated CDS
MAB_0614	-	1.05923	5.24e-08	Probable acyl-CoA dehydrogenase FadE	Annotated CDS
MAB_0728	-	-1.02727	5.66e-08	Probable phosphoribosylformylglycinamidine cyclo-ligase PurM	Annotated CDS
MAB_3428c	-	-1.25698	5.98e-08	Probable RNA polymerase sigma-C factor	Annotated CDS
MAB_2302	-	-1.32345	5.99e-08	Probable conserved membrane protein, MmpS	Annotated CDS
MAB_1014c	-	-1.96181	6.97e-08	Probable glycosyl transferase	Annotated CDS
MAB_2149	-	1.21725	7.27e-08	Hypothetical protein	Annotated CDS
MAB_1508c	-	-1.28455	7.66e-08	Putative HTH-type transcriptional regulator	Annotated CDS
MAB_2935c	-	-1.2766	7.8e-08	Polysaccharide deacetylase family protein	Annotated CDS
MAB_3324	-	-1.73562	8.3e-08	hypothetical protein	Annotated CDS
MAB_4060	-	-1.39616	8.31e-08	Putative short chain dehydrogenase/reductase	Annotated CDS
MAB_4568c	-	1.01505	8.34e-08	Putative Mce family protein	Annotated CDS
MAB_2698c	-	-1.08279	8.71e-08	Putative RarD protein	Annotated CDS
MAB_4155c	-	-1.23923	9.08e-08	hypothetical protein	Annotated CDS
MAB_3889	-	-1.89299	9.9e-08	Putative triacylglycerol lipase precursor	Annotated CDS
MAB_1144c	-	-1.16972	1.02e-07	Probable short-chain dehydrogenase/reductase	Annotated CDS
MAB_1402c	-	-1.30948	1.03e-07	Putative lipoprotein LprE precursor	Annotated CDS
MAB_2545c	-	1.41642	1.07e-07	Hypothetical nitrilase/cyanide hydratase and apolipoprotein N-acyltransferase	Annotated CDS
MAB_1252	-	-1.02773	1.1e-07	hypothetical protein	Annotated CDS
MAB_2482	-	-2.84145	1.11e-07	Possible monooxygenase	Annotated CDS
MAB_2252	-	-1.13596	1.15e-07	hypothetical protein	Annotated CDS
MAB_3154c	-	1.10253	1.16e-07	hypothetical protein	Annotated CDS
MAB_2683c	-	-1.19755	1.2e-07	hypothetical protein	Annotated CDS
MAB_3249	-	-1.2387	1.2e-07	Hypothetical protein	Annotated CDS
MAB_0499	-	1.53376	1.23e-07	Putative TetR-family transcriptional regulator	Annotated CDS
MAB_2027	-	-2.08167	1.25e-07	Putative acyl carrier protein	Annotated CDS
MAB_2209c	-	1.48322	1.32e-07	hypothetical protein	Annotated CDS
MAB_3492c	-	-1.4178	1.38e-07	hypothetical protein	Annotated CDS
MAB_0682	-	-1.08743	1.42e-07	Probable phosphoribosylamine--glycine ligase (GarS)	Annotated CDS
MAB_1725c	-	1.23333	1.54e-07	Putative acetyltransferase	Annotated CDS
MAB_3533c	-	-1.07483	1.59e-07	Putative cobyrinic acid a,c-diamide synthase	Annotated CDS
MAB_2887	-	-1.82615	1.63e-07	hypothetical protein	Annotated CDS
MAB_1342	-	-1.01209	1.76e-07	Probable fatty-acid-CoA ligase FadD	Annotated CDS
MAB_0859	-	1.31597	1.77e-07	hypothetical protein	Annotated CDS
MAB_0537	-	-1.42377	1.89e-07	2-amino-4-hydroxy-6-hydroxymethyldihydropteridinepyrophosphokinase (FolK)	Annotated CDS
MAB_0201c	-	-1.0369	1.89e-07	Probable O-antigen/lipopolysaccharide transport integral membrane protein ABC transporter RfbD	Annotated CDS
MAB_4471	-	-1.92869	1.93e-07	Hypothetical protein	Annotated CDS
MAB_5081c	N/A	-1.55252	2.05e-07	Novel peptide	Novel CDS
MAB_3854	-	1.1957	2.1e-07	hypothetical protein	Annotated CDS
MAB_3343	-	-1.41245	2.23e-07	hypothetical protein	Annotated CDS
MAB_0153	-	-1.01748	2.23e-07	seryl-tRNA synthetase (SerS)	Annotated CDS
MAB_3184	-	-1.04827	2.23e-07	hypothetical protein	Annotated CDS
MAB_2894c	-	-1.05496	2.28e-07	Probable phosphatidylinositol alpha-mannosyltransferase	Annotated CDS
MAB_0005	-	1.12613	2.91e-07	hypothetical protein	Annotated CDS
MAB_3132c	-	1.15716	3.72e-07	hypothetical protein	Annotated CDS
MAB_4326c	-	1.40865	3.77e-07	hypothetical protein	Annotated CDS
MAB_1658c	-	-1.34382	3.8e-07	Conserved hypothetical protein (cobalamin biosynthesis?)	Annotated CDS
MAB_4509c	-	1.14934	4.11e-07	hypothetical protein	Annotated CDS
MAB_1888	-	-1.02316	4.24e-07	Conserved hypothetical protein (thioesterase?)	Annotated CDS
MAB_2790c	-	1.49368	4.25e-07	Probable ethanolamine ammonia-lyase, heavy subunit	Annotated CDS
MAB_0977c	-	1.02476	4.46e-07	Putative DNA-directed DNA polymerase	Annotated CDS
MAB_2390	-	1.14819	4.66e-07	Hypothetical protein	Annotated CDS
MAB_0831	-	-1.06074	4.69e-07	hypothetical protein	Annotated CDS
MAB_2269c	-	-1.18028	4.71e-07	Putative transcriptional regulator, MerR family	Annotated CDS
MAB_0804	-	-2.02094	5.04e-07	Hypothetical protein	Annotated CDS
MAB_4297c	-	1.19155	5.17e-07	Deoxycytidine triphosphate deaminase Dcd	Annotated CDS
MAB_0992	-	1.22239	5.22e-07	Probable arsenate reductase (ArsC)	Annotated CDS
MAB_2263c	-	1.23529	5.56e-07	General substrate transporter Major facilitator superfamily	Annotated CDS
MAB_1865	-	1.21329	5.59e-07	Probable fatty-acid-CoA ligase FadD	Annotated CDS
MAB_3455c	-	1.31093	5.61e-07	Putative acyl-CoA thiolase	Annotated CDS
MAB_2813c	-	1.20391	5.66e-07	Putative primosomal protein N' (ATP-dependent helicase priA)	Annotated CDS
MAB_3594c	-	-1.23016	5.67e-07	Probable thymidylate kinase Tmk	Annotated CDS
MAB_0536	-	-1.40954	6.06e-07	Dihydroneopterin aldolase (FolB)	Annotated CDS
MAB_2788	-	-1.07115	6.47e-07	Probable gamma-glutamyltranspeptidase (GgtB)	Annotated CDS
MAB_1060	-	-2.22363	6.59e-07	Putative alkanesulfonate monooxygenase	Annotated CDS
MAB_4448	-	-1.91223	6.77e-07	Putative sulfate transporter	Annotated CDS
MAB_1028c	-	1.03956	8.13e-07	Probable cyanate hydratase (CynS)	Annotated CDS
MAB_4885	-	1.00759	8.4e-07	hypothetical protein	Annotated CDS
MAB_3939	-	1.24684	8.41e-07	hypothetical protein	Annotated CDS
MAB_2956	-	1.36362	8.71e-07	hypothetical protein	Annotated CDS
MAB_1979	-	-1.40929	9.15e-07	hypothetical protein	Annotated CDS
MAB_1041	-	1.26131	9.29e-07	hypothetical protein	Annotated CDS
MAB_3125c	-	1.0554	9.29e-07	hypothetical protein	Annotated CDS
MAB_2811c	-	-1.33455	9.53e-07	Probable methionyl-tRNA formyltransferase	Annotated CDS
MAB_0647	-	1.11767	9.67e-07	Possible transcriptional regulatory protein TetR	Annotated CDS
MAB_0304	-	-1.53243	1.01e-06	Hypothetical protein	Annotated CDS
MAB_4588c	-	1.04037	1.03e-06	Probable enoyl-CoA hydratase/isomerase	Annotated CDS
MAB_0811	-	1.29397	1.03e-06	Conserved hypothetical membrane protein (resistance to D-cycloserine?)	Annotated CDS
MAB_3934c	-	-1.09591	1.04e-06	Possible hydrolase, alpha/beta fold	Annotated CDS
MAB_1983	-	-1.27119	1.04e-06	hypothetical protein	Annotated CDS
MAB_4722	-	1.2526	1.05e-06	hypothetical protein	Annotated CDS
MAB_3160	-	-1.48414	1.06e-06	hypothetical protein	Annotated CDS
MAB_3839c	-	1.56139	1.07e-06	Putative transcriptional regulator, AsnC family	Annotated CDS
MAB_3378c	-	-1.15158	1.1e-06	Conserved hypothetical protein (transferase?)	Annotated CDS
MAB_1550	-	-1.43334	1.11e-06	Probable lipoprotein LppI	Annotated CDS
MAB_3657	-	-1.32305	1.12e-06	hypothetical protein	Annotated CDS
MAB_2106c	-	-1.01323	1.12e-06	Probable conserved lipoprotein LppL	Annotated CDS
MAB_0427	-	-1.38833	1.13e-06	Probable dipeptide-transport integral membrane protein ABC transporter DppB	Annotated CDS
MAB_4996c	N/A	-1.7159	1.17e-06	Novel peptide	Novel CDS
MAB_4829c	-	1.05019	1.21e-06	hypothetical protein	Annotated CDS
MAB_1858	-	1.1696	1.25e-06	Probable ABC transporter antibiotic-transport ATP-binding protein	Annotated CDS
MAB_0634c	-	-1.02159	1.33e-06	Putative cation antiporter NADH dehydrogenase subunit	Annotated CDS
MAB_2598	-	-1.39323	1.36e-06	Conserved hypothetical transport protein	Annotated CDS
MAB_0585	-	1.19786	1.37e-06	Possible 2,3-dihydroxybiphenyl 1,2-dioxygenase	Annotated CDS
MAB_4081c	-	-1.34909	1.5e-06	hypothetical protein	Annotated CDS
MAB_0789	-	1.02053	1.53e-06	Hypothetical protein	Annotated CDS
MAB_2043	-	1.0584	1.61e-06	Putative transcriptional regulator, TetR	Annotated CDS
MAB_3322c	-	-1.08457	1.61e-06	Acetolactate synthase, small subunit (IlvN)	Annotated CDS
MAB_3027	-	1.02569	1.62e-06	hypothetical protein	Annotated CDS
MAB_1990	-	1.03949	1.77e-06	hypothetical protein	Annotated CDS
MAB_2917	-	-1.12351	1.78e-06	Putative hydrolase	Annotated CDS
MAB_4560	-	1.51051	1.81e-06	Alcohol dehydrogenase B (AdhB)	Annotated CDS
MAB_3824	-	-1.59966	1.86e-06	hypothetical protein	Annotated CDS
MAB_1456c	-	-1.67432	1.9e-06	Conserved hypothetical protein (cobalamin adenosyltransferase?)	Annotated CDS
MAB_1542c	-	-1.15888	1.98e-06	Probable amino acid permease	Annotated CDS
MAB_3418	-	-1.41109	1.99e-06	Putative transcriptional regulator, TetR family	Annotated CDS
MAB_0896c	-	1.24343	1.99e-06	Putative pyruvate dehydrogenase E1 component, beta subunit	Annotated CDS
MAB_4884c	-	1.24789	2.09e-06	Hypothetical protein	Annotated CDS
MAB_4523	-	1.08324	2.12e-06	Putative adenylate cyclase	Annotated CDS
MAB_4426	-	1.11587	2.38e-06	Putative transcription regulator, ArsR family	Annotated CDS
MAB_3479c	-	-1.16851	2.56e-06	Putative regulatory protein, IclR family	Annotated CDS
MAB_1139	-	-1.18078	2.69e-06	Probable 4-diphosphocytidyl-2-C-methyl-D-erythritol kinase	Annotated CDS
MAB_0131c	-	-1.64453	2.81e-06	hypothetical protein	Annotated CDS
MAB_1552	-	-1.3723	2.88e-06	Hypothetical regulatory protein, TetR family	Annotated CDS
MAB_4958c	N/A	-1.61711	2.94e-06	Novel peptide	Novel CDS
MAB_0788	-	1.11909	3.05e-06	Hypothetical protein	Annotated CDS
MAB_0697	-	-1.17821	3.06e-06	hypothetical protein	Annotated CDS
MAB_2257	-	-1.23347	3.08e-06	Probable polyketide synthase	Annotated CDS
MAB_2803c	-	-1.4881	3.6e-06	Methionine import ATP-binding protein metN	Annotated CDS
MAB_2416c	-	-1.79884	3.72e-06	Hypothetical protein	Annotated CDS
MAB_0479	-	1.27642	3.96e-06	Putative regulatory protein, MarR	Annotated CDS
MAB_3421	-	1.04588	4.8e-06	hypothetical protein	Annotated CDS
MAB_4416c	-	1.10501	4.85e-06	hypothetical protein	Annotated CDS
MAB_1018c	-	-1.60016	5.18e-06	Probable glycosyl transferase	Annotated CDS
MAB_1929	-	-1.09888	5.2e-06	hypothetical protein	Annotated CDS
MAB_1907	-	1.14939	5.29e-06	hypothetical protein	Annotated CDS
MAB_1863	-	1.34823	5.37e-06	Probable acyl-CoA dehydrogenase FadE	Annotated CDS
MAB_1677	-	-1.36555	5.67e-06	hypothetical protein	Annotated CDS
MAB_4825c	-	-1.76415	6.2e-06	hypothetical protein	Annotated CDS
MAB_3005c	-	-1.01312	6.33e-06	hypothetical protein	Annotated CDS
MAB_2417	-	-1.11906	6.63e-06	hypothetical protein	Annotated CDS
MAB_1296	-	1.31215	6.8e-06	hypothetical protein	Annotated CDS
MAB_1359c	-	-1.48001	7e-06	Putative ABC transporter, ATP-binding protein	Annotated CDS
MAB_2463	-	-1.56105	7.33e-06	Putative sulfonate ABC transporter, permease	Annotated CDS
MAB_0677c	-	1.02744	7.93e-06	Conserved hypothetical protein (amino acid metabolite efflux pump?)	Annotated CDS
MAB_4035	-	-1.05837	8.39e-06	Putative Mce family protein	Annotated CDS
MAB_3710	-	-1.23262	8.42e-06	Possible multi-functional enzyme with acyl-CoA-reductase activity AcrA1	Annotated CDS
MAB_1234c	-	-1.06012	8.55e-06	Probable pantothenate kinase CoaA	Annotated CDS
MAB_0503	-	-1.25204	8.69e-06	Probable UDP-glucose 4-epimerase GalE1	Annotated CDS
MAB_3368c	-	1.16236	9.28e-06	Putative transcriptional regulator, AsnC family	Annotated CDS
MAB_4903	-	1.12322	9.55e-06	Hypothetical protein	Annotated CDS
MAB_1864	-	1.25483	9.6e-06	Probable lipid-transfer protein Ltp1/thiolase	Annotated CDS
MAB_4719c	-	-1.29783	9.84e-06	Hypothetical protein	Annotated CDS
MAB_3018	-	1.13303	1.03e-05	Putative transcriptional regulator, GntR family	Annotated CDS
MAB_3489c	-	-1.06444	1.06e-05	Putative acyl-CoA synthetase FadD	Annotated CDS
MAB_0861	-	-1.05771	1.08e-05	hypothetical protein	Annotated CDS
MAB_1016c	-	-1.69647	1.08e-05	hypothetical protein	Annotated CDS
MAB_0993c	-	1.02828	1.09e-05	Putative transcriptional regulator, LysR family	Annotated CDS
MAB_4763c	-	-1.35134	1.12e-05	hypothetical protein	Annotated CDS
MAB_3537c	-	-1.27691	1.14e-05	hypothetical protein	Annotated CDS
MAB_0291	-	-1.38575	1.19e-05	Conserved hypothetical protein (transcriptional regulator CdaR?)	Annotated CDS
MAB_0820c	-	1.00716	1.2e-05	Probable NAD-glutamate dehydrogenase	Annotated CDS
MAB_2449	-	1.05713	1.22e-05	hypothetical protein	Annotated CDS
C8	-	-1.24459	1.25e-05	-	ncRNA
MAB_0438c	-	1.09305	1.26e-05	hypothetical protein	Annotated CDS
MAB_2194	-	-1.09397	1.33e-05	Probabme short-chain dehydrogenase/reductase	Annotated CDS
MAB_4933	-	-1.53727	1.34e-05	hypothetical protein	Annotated CDS
MAB_3344	-	-1.14519	1.34e-05	Probable glycosyl transferase	Annotated CDS
MAB_0984c	-	1.25383	1.39e-05	Putative transcriptional regulator, TetR family	Annotated CDS
MAB_0813c	-	-1.53858	1.43e-05	Putative transcriptional regulator, IclR	Annotated CDS
MAB_0712c	-	-1.26682	1.49e-05	hypothetical protein	Annotated CDS
MAB_4802	-	1.15059	1.57e-05	hypothetical protein	Annotated CDS
MAB_3555	-	-1.63382	1.58e-05	Major facilitator superfamily	Annotated CDS
MAB_0043	-	-1.19205	1.63e-05	Putative glutathionylspermidine synthase	Annotated CDS
MAB_2605c	-	1.07764	1.64e-05	hypothetical protein	Annotated CDS
MAB_0581c	-	-1.86062	1.64e-05	hypothetical protein	Annotated CDS
MAB_2775c	-	-1.82708	1.86e-05	Conserved hypothetical protein (metallopeptidase?)	Annotated CDS
MAB_2871c	-	-1.04524	1.97e-05	hypothetical protein	Annotated CDS
MAB_2704	-	-1.07957	2.03e-05	hypothetical protein	Annotated CDS
MAB_4921c	-	-1.22716	2.08e-05	hypothetical protein	Annotated CDS
MAB_0756c	-	1.08032	2.08e-05	hypothetical protein	Annotated CDS
MAB_3071c	-	-1.01855	2.08e-05	Probable PGP synthase PgsA3 (phosphatidylglycerophosphate synthase)	Annotated CDS
MAB_2974c	-	-1.84542	2.26e-05	Hypothetical protein	Annotated CDS
MAB_3575c	-	-1.67544	2.33e-05	Probable polyketide synthase	Annotated CDS
MAB_2701	-	-1.16939	2.35e-05	Probable L-asparaginase	Annotated CDS
MAB_1911c	-	1.27722	2.35e-05	hypothetical protein	Annotated CDS
MAB_4513c	-	-2.24612	2.37e-05	Putative Mce family protein	Annotated CDS
MAB_1333	-	1.13778	2.56e-05	hypothetical protein	Annotated CDS
MAB_1198c	-	-1.41612	2.74e-05	hypothetical protein	Annotated CDS
MAB_1177	-	1.05585	2.81e-05	Hypothetical protein	Annotated CDS
MAB_4067	-	-1.36417	2.84e-05	hypothetical protein	Annotated CDS
MAB_0057	-	-1.57645	2.9e-05	Putative short chain dehydrogenase/reductase	Annotated CDS
MAB_4193	-	1.16506	3.29e-05	Hypothetical protein	Annotated CDS
MAB_3353c	-	-1.30849	3.33e-05	Putative xanthine/uracil/vitamin C permease family protein	Annotated CDS
MAB_4154c	-	-1.01956	3.34e-05	hypothetical protein	Annotated CDS
MAB_4316	-	-1.56961	3.44e-05	Hypothetical protein	Annotated CDS
MAB_1042c	-	-1.07003	3.55e-05	Probable cytochrome c oxidase polypeptide I	Annotated CDS
MAB_1107c	-	1.06958	3.6e-05	Hypothetical protein	Annotated CDS
MAB_0351	-	1.01419	3.72e-05	Catalase	Annotated CDS
MAB_1358c	-	-1.32704	3.92e-05	Putative ABC transporter, permease protein	Annotated CDS
MAB_3522c	-	1.01752	4.05e-05	Probable nitrite reductase	Annotated CDS
MAB_4717c	-	-1.10266	4.2e-05	Putative Na(+)/H(+) antiporter	Annotated CDS
MAB_4399c	-	-1.43221	4.33e-05	hypothetical protein	Annotated CDS
MAB_1306	-	-1.0424	4.47e-05	Probable formyltetrahydrofolate deformylase	Annotated CDS
MAB_3080	-	1.03234	4.98e-05	Putative antibiotic biosynthesis monooxygenase	Annotated CDS
MAB_3432c	-	-1.55307	5.1e-05	Probable cytosine permease	Annotated CDS
MAB_0462c	-	1.03111	5.37e-05	hypothetical protein	Annotated CDS
MAB_0649c	-	1.08036	5.65e-05	Putative monooxygenase	Annotated CDS
MAB_3297	-	1.15074	5.75e-05	Hypothetical protein	Annotated CDS
MAB_2791c	-	1.1094	5.78e-05	Putative ethanolamine permease	Annotated CDS
MAB_4289	-	1.20538	5.84e-05	hypothetical protein	Annotated CDS
MAB_4233c	-	-2.10259	5.94e-05	Putative monooxygenase (luciferase-like)	Annotated CDS
MAB_5067	N/A	1.31377	5.97e-05	Novel peptide	Novel CDS
MAB_3209c	-	-1.2096	6.03e-05	Hypothetical protein	Annotated CDS
MAB_3988c	-	-1.15814	6.23e-05	hypothetical protein	Annotated CDS
MAB_2563	-	-1.2887	6.8e-05	hypothetical protein	Annotated CDS
MAB_2524	-	1.07306	6.85e-05	Putative Orn/Lys/Arg decarboxylase	Annotated CDS
MAB_2396	-	1.33393	6.93e-05	Probable acetyltransferase	Annotated CDS
MAB_3558	-	-1.25986	7.19e-05	Hypothetical protein	Annotated CDS
MAB_1529c	-	-1.16548	7.53e-05	hypothetical protein	Annotated CDS
MAB_4575	-	-1.06276	8.39e-05	Probable low temperature requirement protein A	Annotated CDS
MAB_0452c	-	1.14352	8.45e-05	Hypothetical protein	Annotated CDS
MAB_2469	-	1.04209	8.72e-05	hypothetical protein	Annotated CDS
MAB_4768c	-	-1.22949	9.07e-05	Putative membrane protein, MmpL	Annotated CDS
MAB_3385	-	-1.35937	0.000100922	hypothetical protein	Annotated CDS
MAB_0839c	-	-1.74302	0.000102685	hypothetical protein	Annotated CDS
MAB_4176c	-	1.23824	0.000102964	hypothetical protein	Annotated CDS
MAB_1486c	-	-1.14535	0.000105659	Putative oxidoreductase	Annotated CDS
MAB_2424	-	-1.38697	0.000110596	Urease, beta subunit (UreB)	Annotated CDS
MAB_4735	-	1.26081	0.000110877	Putative starvation-induced DNA protecting protein/Ferritin and Dps	Annotated CDS
MAB_1597	-	-1.05947	0.000112279	hypothetical protein	Annotated CDS
MAB_2631	-	1.04553	0.000113325	Probable cytochrome D ubiquinol oxydase CydB	Annotated CDS
MAB_2314c	-	-1.08679	0.000113369	Beta-lactamase-like	Annotated CDS
MAB_2955	-	-1.09189	0.000124434	Conserved hypothetical protein (peptidase?)	Annotated CDS
MAB_2787c	-	-1.41192	0.000124762	Probable molybdenum ABC transporter, periplasmic	Annotated CDS
MAB_3982	-	-1.25384	0.000130868	hypothetical protein	Annotated CDS
MAB_2199c	-	-1.26466	0.000135991	Probable precorrin-8X methylmutase CobH	Annotated CDS
MAB_3328	-	1.24303	0.000149708	Putative aldehyde dehydrogenase	Annotated CDS
MAB_2499c	-	-1.15616	0.000154176	Putative hydrolase, alpha/beta fold	Annotated CDS
MAB_4747	-	1.06829	0.000167648	hypothetical protein	Annotated CDS
MAB_1872c	-	1.11855	0.000172377	hypothetical protein	Annotated CDS
MAB_0855	-	-1.11843	0.000175552	Putative membrane protein, MmpL family	Annotated CDS
MAB_3570c	-	-1.77265	0.00018193	Putative 4'-phosphopantetheinyl transferase	Annotated CDS
MAB_3244	-	1.05222	0.000189326	Mercury resistance transport protein/cytochrome c biogenesis protein	Annotated CDS
MAB_1558c	-	-1.0884	0.000200696	Probable amidase	Annotated CDS
MAB_3361	-	-1.00345	0.000247029	Putative transcriptional regulator, LuxR family	Annotated CDS
MAB_1642	-	-1.15132	0.000257572	Hypothetical protein	Annotated CDS
MAB_3517	-	-1.35748	0.000281183	Putative hydrolase, alpha/beta fold LipV	Annotated CDS
MAB_4728c	-	-1.11765	0.000283419	Putative DNA glycosylase Nei	Annotated CDS
MAB_3194c	-	-1.26386	0.000310296	Hypothetical protein	Annotated CDS
MAB_3153c	-	1.03216	0.000315689	Hypothetical protein	Annotated CDS
MAB_4247	-	-1.23314	0.000331821	Putative dicarboxylate carrier protein	Annotated CDS
MAB_2384	-	-1.57592	0.000352354	hypothetical protein	Annotated CDS
MAB_2802c	-	-1.17998	0.00035273	Putative ABC-type transporter, permease component	Annotated CDS
MAB_3534	-	-1.09383	0.000358206	Possible phosphoglycerate mutase EntD	Annotated CDS
MAB_2535	-	-1.51818	0.000389933	Probable amino acid transporter	Annotated CDS
MAB_2255	-	-1.40315	0.000449191	Probable non-ribosomal peptide synthetase	Annotated CDS
MAB_4880c	-	-1.15419	0.000454354	Amidophosphoribosyltransferase (PurF)	Annotated CDS
MAB_3863	-	-1.12834	0.000538936	hypothetical protein	Annotated CDS
MAB_1551c	-	-1.08891	0.000602704	Hypothetical protein	Annotated CDS
MAB_3285	-	-1.08267	0.000616614	hypothetical protein	Annotated CDS
MAB_0398c	-	-1.10361	0.000629755	Exodeoxyribonuclease V, alpha subunit (RecD)	Annotated CDS
MAB_0502c	-	-1.3082	0.000649876	hypothetical protein	Annotated CDS
MAB_4872	-	-1.1589	0.000666826	Hypothetical protein	Annotated CDS
MAB_2939	-	-1.08443	0.000683006	hypothetical protein	Annotated CDS
MAB_4377c	-	-1.11571	0.000687574	Probable fatty-acid-CoA ligase	Annotated CDS
MAB_3265c	-	-1.05492	0.000737841	hypothetical protein	Annotated CDS
MAB_0563	-	-1.06387	0.000755839	hypothetical protein	Annotated CDS
MAB_2804c	-	-1.37316	0.00075598	Putative ABC-type transporter, periplasmic component	Annotated CDS
MAB_0969	-	1.0364	0.00075598	Putative transcriptional regulator, TetR	Annotated CDS
MAB_0635c	-	-1.01634	0.000773439	NADH-ubiquinone oxidoreductase, chain 4L precursor	Annotated CDS
MAB_1839	-	-1.40321	0.000799841	Diguanylate cyclase/phosphodiesterase	Annotated CDS
MAB_1223	-	-1.3759	0.00093845	Probable carboxylesterase (LipT)	Annotated CDS
MAB_4344c	-	-1.36974	0.000947645	Putative NAD-dependent glutamate dehydrogenase	Annotated CDS
MAB_0366	-	-1.23731	0.000983476	Conserved hypothetical protein (hydride transferase/luciferase?)	Annotated CDS
MAB_3375	-	-1.5224	0.00105921	Putative transcriptional regulator, ArsR family	Annotated CDS
MAB_1598	-	-1.20743	0.0010767	Probable molybdopterin-guanine dinucleotide biosynthesis protein A	Annotated CDS
MAB_1343	-	-1.36566	0.00108859	Conserved hypothetical protein (nuclease?)	Annotated CDS
MAB_2096c	-	-1.02167	0.00119889	Putative MutT/NUDIX-like protein	Annotated CDS
MAB_4527	-	-1.08467	0.00127302	Hypothetical protein	Annotated CDS
MAB_3193c	-	-1.09153	0.00127601	Putative transcriptional regulator, TetR family	Annotated CDS
MAB_1898	-	-1.17469	0.0013778	Probable cobalamin biosynthesis protein CobD	Annotated CDS
MAB_4974	N/A	-1.33683	0.00151761	Novel peptide	Novel CDS
MAB_1109c	-	-1.18311	0.00159413	Putative transcriptional regulator, AraC family	Annotated CDS
MAB_2020c	-	1.00708	0.00171988	Possible bifunctional enzyme HhdD isomerase + cyclase/dehydrase	Annotated CDS
MAB_3004	-	-1.05684	0.00190181	hypothetical protein	Annotated CDS
MAB_2972	-	-1.19167	0.00219067	hypothetical protein	Annotated CDS
MAB_3313c	-	-1.1291	0.00230732	Putative transcriptional regulator, TetR family	Annotated CDS
MAB_4396c	-	-1.01002	0.00241863	Hypothetical protein	Annotated CDS
MAB_0964	-	-1.20002	0.00242395	hypothetical protein	Annotated CDS
MAB_0895c	-	1.03426	0.00319467	Putative dihydrolipoamide s-acetyltransferase component of pyruvate dehydrogenase complex E2	Annotated CDS
MAB_0878c	-	-1.02057	0.00350843	hypothetical protein	Annotated CDS
MAB_0158c	-	-1.07252	0.00388764	ABC transporter, ATP-binding protein	Annotated CDS
MAB_0894c	-	1.08991	0.00408093	Putative dihydrolipoamide dehydrogenase (LpdA)	Annotated CDS
MAB_0681	-	-1.10362	0.00423414	Putative HTH-type transcriptional regulator	Annotated CDS
MAB_1360c	-	-1.05585	0.00668786	Probable transcriptional regulator, TetR family	Annotated CDS
MAB_0980	-	-1.05301	0.00678388	hypothetical protein	Annotated CDS
MAB_1047c	-	-1.02034	0.00723618	Probable dihydrodipicolinate synthetase DapA	Annotated CDS
MAB_3440c	-	-1.02962	0.0108004	Putative short-chain dehydrogenase/reductase	Annotated CDS
MAB_0254c	-	-1.01525	0.010831	Putative phosphoglycerate mutase	Annotated CDS
MAB_4209c	-	-1.0244	0.0112827	Putative dioxygenase	Annotated CDS
MAB_4219	-	-1.07733	0.0130157	Thiamine-phosphate pyrophosphorylase ThiE	Annotated CDS
MAB_2152	-	-1.04565	0.0144927	Putative transcriptional regulator, TetR family	Annotated CDS
MAB_4546c	-	-1.01797	0.0190083	Putative TetR-family transcriptional regulator	Annotated CDS
